# Supplementary material for: Four-dimensional lipidomics profiling in X-linked adrenoleukodystrophy using trapped ion mobility mass spectrometry
Source: J Lipid Res. 2024 May 23;65(6):100567. doi: 10.1016/j.jlr.2024.100567 (PMC11234049; doi:10.1016/j.jlr.2024.100567)
Supplement: Supplemental File S1 [file mmc1.xlsx]

## Sheet: sup_1
RT	CCS	m/z	M.meas.	Ions	Name	Molecular.Formula	Lipid Species	Target List	Spectral Library	Lipid_Class
3.72	199	344.28	343.273	[M+H]+	AC 12:0	C19H37NO4	no	Target List	no	AC
4.95	207.2	372.311	371.303	[M+H]+	AC 14:0	C21H41NO4	no	Target List	no	AC
5.57	211	386.327	385.319	[M+H]+	AC 15:0	C22H43NO4	no	Target List	no	AC
6.18	214.8	400.342	399.335	[M+H]+	AC 16:0	C23H45NO4	no	Target List	no	AC
5.34	209	398.326	397.319	[M+H]+	AC 16:1	C23H43NO4	no	Target List	no	AC
7.35	222.5	428.373	427.366	[M+H]+	AC 18:0	C25H49NO4	no	Target List	no	AC
6.52	216.7	426.358	425.35	[M+H]+	AC 18:1	C25H47NO4	no	Target List	no	AC
7.6	225	454.389	453.382	[M+H]+	AC 20:1	C27H51NO4	no	Target List	no	AC
9.82	234	665.439	666.446	[M-H]-	BMP 28:0 IS	C34H67O10P	Lipid Species	Target List	Spectral Library	BMP
10.22	242	693.47	694.477	[M-H]-	BMP 30:0	C36H71O10P	Lipid Species	Target List	Spectral Library	BMP
10.39	245.6	719.486	720.493	[M-H]-	BMP 32:1	C38H73O10P	Lipid Species	Target List	Spectral Library	BMP
10.27	245.1	717.47	718.477	[M-H]-	BMP 32:2	C38H71O10P	Lipid Species	Target List	Spectral Library	BMP
9.85	243.5	715.454	716.461	[M-H]-	BMP 32:3	C38H69O10P	no	Target List	Spectral Library	BMP
10.32	247	731.485	732.493	[M-H]-	BMP 33:2	C39H73O10P	Lipid Species	Target List	Spectral Library	BMP
10.96	250.6	747.516	748.524	[M-H]-	BMP 34:1	C40H77O10P	Lipid Species	Target List	Spectral Library	BMP
10.63	249.8	745.501	746.508	[M-H]-	BMP 34:2	C40H75O10P	Lipid Species	Target List	Spectral Library	BMP
10.45	248.5	743.485	744.492	[M-H]-	BMP 34:3	C40H73O10P	Lipid Species	Target List	Spectral Library	BMP
10.11	248.2	741.47	742.477	[M-H]-	BMP 34:4	C40H71O10P	Lipid Species	Target List	Spectral Library	BMP
10.86	251.5	759.516	760.523	[M-H]-	BMP 35:2	C41H77O10P	Lipid Species	Target List	Spectral Library	BMP
10.61	252.3	757.501	758.508	[M-H]-	BMP 35:3	C41H75O10P	Lipid Species	Target List	no	BMP
11.12	254	773.532	774.539	[M-H]-	BMP 36:2	C42H79O10P	Lipid Species	Target List	Spectral Library	BMP
10.83	253.8	771.516	772.523	[M-H]-	BMP 36:3	C42H77O10P	Lipid Species	Target List	Spectral Library	BMP
10.62	253.5	769.501	770.508	[M-H]-	BMP 36:4	C42H75O10P	Lipid Species	Target List	Spectral Library	BMP
10.33	252.3	767.486	768.493	[M-H]-	BMP 36:5	C42H73O10P	Lipid Species	Target List	Spectral Library	BMP
10.01	251.5	765.471	766.478	[M-H]-	BMP 36:6	C42H71O10P	Lipid Species	Target List	Spectral Library	BMP
11.15	257.1	785.532	786.539	[M-H]-	BMP 37:3	C43H79O10P	no	Target List	Spectral Library	BMP
10.86	255.5	783.516	784.523	[M-H]-	BMP 37:4	C43H77O10P	Lipid Species	Target List	Spectral Library	BMP
10.63	254.5	781.501	782.509	[M-H]-	BMP 37:5	C43H75O10P	Lipid Species	Target List	Spectral Library	BMP
11.29	259.5	799.547	800.554	[M-H]-	BMP 38:3	C44H81O10P	Lipid Species	Target List	Spectral Library	BMP
11.05	259	797.531	798.539	[M-H]-	BMP 38:4	C44H79O10P	Lipid Species	Target List	Spectral Library	BMP
10.87	257	795.516	796.523	[M-H]-	BMP 38:5	C44H77O10P	Lipid Species	Target List	Spectral Library	BMP
10.63	257	793.501	794.508	[M-H]-	BMP 38:6	C44H75O10P	Lipid Species	Target List	no	BMP
10.22	255.2	791.485	792.492	[M-H]-	BMP 38:7	C44H73O10P	Lipid Species	Target List	Spectral Library	BMP
10.08	254.3	789.47	790.478	[M-H]-	BMP 38:8	C44H71O10P	Lipid Species	Target List	Spectral Library	BMP
10.51	257.7	805.499	806.506	[M-H]-	BMP 39:7	C45H75O10P	no	Target List	Spectral Library	BMP
10.8	260.8	819.517	820.524	[M-H]-	BMP 40:7	C46H77O10P	Lipid Species	Target List	Spectral Library	BMP
10.47	259.2	817.501	818.508	[M-H]-	BMP 40:8	C46H75O10P	Lipid Species	Target List	Spectral Library	BMP
10.46	262.2	841.5	842.508	[M-H]-	BMP 42:10	C48H75O10P	Lipid Species	Target List	Spectral Library	BMP
10.15	261.1	839.485	840.492	[M-H]-	BMP 42:11	C48H73O10P	Lipid Species	Target List	Spectral Library	BMP
10.69	263.2	843.516	844.523	[M-H]-	BMP 42:9	C48H77O10P	Lipid Species	Target List	Spectral Library	BMP
10.6	265.9	867.516	868.523	[M-H]-	BMP 44:11	C50H77O10P	Lipid Species	Target List	Spectral Library	BMP
10.44	265.4	865.501	866.508	[M-H]-	BMP 44:12	C50H75O10P	Lipid Species	Target List	Spectral Library	BMP
15.89	281.6	614.587	596.553	[M+NH4]+	CE 14:0	C41H72O2	Lipid Species	no	Spectral Library	CE
16.01	283.7	628.602	610.568	[M+NH4]+	CE 15:0	C42H74O2	Lipid Species	no	Spectral Library	CE
16.12	285.3	642.619	624.585	[M+NH4]+	CE 16:0	C43H76O2	Lipid Species	Target List	Spectral Library	CE
15.91	290.9	640.603	622.569	[M+NH4]+	CE 16:1	C43H74O2	Lipid Species	Target List	Spectral Library	CE
15.77	289.2	638.586	620.552	[M+NH4]+	CE 16:2	C43H72O2	Lipid Species	no	Spectral Library	CE
16.24	287.9	656.634	638.6	[M+NH4]+	CE 17:0	C44H78O2	Lipid Species	Target List	Spectral Library	CE
16.01	293.3	654.619	636.585	[M+NH4]+	CE 17:1	C44H76O2	Lipid Species	no	Spectral Library	CE
16.37	291.2	670.649	652.615	[M+NH4]+	CE 18:0	C45H80O2	Lipid Species	Target List	Spectral Library	CE
16.14	290.6	668.636	650.602	[M+NH4]+	CE 18:1	C45H78O2	Lipid Species	Target List	Spectral Library	CE
15.97	290.7	666.619	648.585	[M+NH4]+	CE 18:2	C45H76O2	Lipid Species	Target List	Spectral Library	CE
15.81	289.6	664.602	646.568	[M+NH4]+	CE 18:3	C45H74O2	Lipid Species	Target List	Spectral Library	CE
16.45	293.3	684.665	666.631	[M+NH4]+	CE 19:0	C46H82O2	Lipid Species	no	Spectral Library	CE
16.26	292.8	682.65	664.616	[M+NH4]+	CE 19:1	C46H80O2	Lipid Species	Target List	Spectral Library	CE
16.05	293.9	680.634	662.6	[M+NH4]+	CE 19:2	C46H78O2	Lipid Species	Target List	Spectral Library	CE
15.94	292.8	678.618	660.585	[M+NH4]+	CE 19:3	C46H76O2	Lipid Species	Target List	no	CE
16.58	297.1	698.681	680.647	[M+NH4]+	CE 20:0	C47H84O2	Lipid Species	Target List	Spectral Library	CE
16.37	296	696.665	678.631	[M+NH4]+	CE 20:1	C47H82O2	Lipid Species	Target List	Spectral Library	CE
16.19	296.6	694.65	676.616	[M+NH4]+	CE 20:2	C47H80O2	Lipid Species	Target List	Spectral Library	CE
16.03	296.6	692.634	674.6	[M+NH4]+	CE 20:3	C47H78O2	Lipid Species	Target List	Spectral Library	CE
15.88	294.4	690.618	672.584	[M+NH4]+	CE 20:4	C47H76O2	Lipid Species	Target List	Spectral Library	CE
15.73	292.2	688.602	670.568	[M+NH4]+	CE 20:5	C47H74O2	Lipid Species	Target List	Spectral Library	CE
16.46	298.7	710.682	692.648	[M+NH4]+	CE 21:1	C48H84O2	Lipid Species	Target List	Spectral Library	CE
16.29	299.5	708.666	690.632	[M+NH4]+	CE 21:2	C48H82O2	Lipid Species	Target List	Spectral Library	CE
16.13	301.5	706.65	688.616	[M+NH4]+	CE 21:3	C48H80O2	Lipid Species	Target List	no	CE
16.77	302.9	726.714	708.68	[M+NH4]+	CE 22:0	C49H88O2	Lipid Species	no	Spectral Library	CE
16.57	303.5	724.698	706.664	[M+NH4]+	CE 22:1	C49H86O2	Lipid Species	Target List	Spectral Library	CE
16.4	303	722.681	704.647	[M+NH4]+	CE 22:2	C49H84O2	Lipid Species	Target List	Spectral Library	CE
16.25	304.1	720.665	702.632	[M+NH4]+	CE 22:3	C49H82O2	Lipid Species	Target List	Spectral Library	CE
16.05	301.4	718.649	700.615	[M+NH4]+	CE 22:4	C49H80O2	Lipid Species	Target List	Spectral Library	CE
15.94	299.2	716.634	698.6	[M+NH4]+	CE 22:5	C49H78O2	Lipid Species	Target List	Spectral Library	CE
15.82	296.4	714.618	696.584	[M+NH4]+	CE 22:6	C49H76O2	Lipid Species	Target List	Spectral Library	CE
16.83	305.6	740.729	722.695	[M+NH4]+	CE 23:0	C50H90O2	Lipid Species	no	Spectral Library	CE
16.66	306.7	738.713	720.679	[M+NH4]+	CE 23:1	C50H88O2	Lipid Species	no	no	CE
16.49	306.1	736.697	718.663	[M+NH4]+	CE 23:2	C50H86O2	Lipid Species	no	no	CE
16.35	305.3	734.683	716.649	[M+NH4]+	CE 23:3	C50H84O2	Lipid Species	no	no	CE
16.94	308.8	754.745	736.711	[M+NH4]+	CE 24:0	C51H92O2	Lipid Species	Target List	Spectral Library	CE
16.75	310.4	752.729	734.695	[M+NH4]+	CE 24:1	C51H90O2	Lipid Species	Target List	Spectral Library	CE
16.59	308.8	750.714	732.68	[M+NH4]+	CE 24:2	C51H88O2	Lipid Species	Target List	Spectral Library	CE
16.45	308.2	748.698	730.664	[M+NH4]+	CE 24:3	C51H86O2	Lipid Species	Target List	Spectral Library	CE
16.3	307.2	746.682	728.648	[M+NH4]+	CE 24:4	C51H84O2	Lipid Species	Target List	Spectral Library	CE
16.16	305.5	744.666	726.632	[M+NH4]+	CE 24:5	C51H82O2	Lipid Species	Target List	Spectral Library	CE
16	305	742.65	724.616	[M+NH4]+	CE 24:6	C51H80O2	Lipid Species	Target List	Spectral Library	CE
17	311.9	768.761	750.727	[M+NH4]+	CE 25:0	C52H94O2	Lipid Species	Target List	Spectral Library	CE
16.83	313.6	766.745	748.711	[M+NH4]+	CE 25:1	C52H92O2	Lipid Species	Target List	no	CE
16.66	310.9	764.729	746.695	[M+NH4]+	CE 25:2	C52H90O2	Lipid Species	no	no	CE
16.54	310.9	762.714	744.68	[M+NH4]+	CE 25:3	C52H88O2	Lipid Species	no	no	CE
17.1	315.1	782.777	764.743	[M+NH4]+	CE 26:0	C53H96O2	Lipid Species	Target List	Spectral Library	CE
16.91	315.7	780.761	762.728	[M+NH4]+	CE 26:1	C53H94O2	Lipid Species	Target List	Spectral Library	CE
16.75	314.6	778.745	760.711	[M+NH4]+	CE 26:2	C53H92O2	Lipid Species	Target List	Spectral Library	CE
16.63	314.1	776.73	758.696	[M+NH4]+	CE 26:3	C53H90O2	Lipid Species	Target List	Spectral Library	CE
16.49	312.4	774.713	756.68	[M+NH4]+	CE 26:4	C53H88O2	Lipid Species	Target List	Spectral Library	CE
16.34	310.8	772.698	754.664	[M+NH4]+	CE 26:5	C53H86O2	Lipid Species	Target List	Spectral Library	CE
16.21	308.6	770.682	752.648	[M+NH4]+	CE 26:6	C53H84O2	Lipid Species	no	Spectral Library	CE
16.99	323.8	794.777	776.743	[M+NH4]+	CE 27:1	C54H96O2	Lipid Species	Target List	Spectral Library	CE
16.84	321.1	792.759	774.726	[M+NH4]+	CE 27:2	C54H94O2	Lipid Species	Target List	Spectral Library	CE
17.26	320.4	810.808	792.774	[M+NH4]+	CE 28:0	C55H100O2	Lipid Species	no	Spectral Library	CE
17.08	320.4	808.793	790.759	[M+NH4]+	CE 28:1	C55H98O2	Lipid Species	Target List	Spectral Library	CE
16.93	319.9	806.776	788.742	[M+NH4]+	CE 28:2	C55H96O2	Lipid Species	Target List	Spectral Library	CE
16.8	320.4	804.761	786.727	[M+NH4]+	CE 28:3	C55H94O2	Lipid Species	no	Spectral Library	CE
16.66	318.3	802.746	784.712	[M+NH4]+	CE 28:4	C55H92O2	Lipid Species	Target List	Spectral Library	CE
16.53	316.1	800.73	782.696	[M+NH4]+	CE 28:5	C55H90O2	Lipid Species	no	Spectral Library	CE
17.16	329.1	822.808	804.774	[M+NH4]+	CE 29:1	C56H100O2	Lipid Species	Target List	no	CE
17.43	326.2	838.84	820.806	[M+NH4]+	CE 30:0	C57H104O2	Lipid Species	no	Spectral Library	CE
17.24	325.1	836.824	818.791	[M+NH4]+	CE 30:1	C57H102O2	Lipid Species	no	Spectral Library	CE
17.1	324.1	834.809	816.775	[M+NH4]+	CE 30:2	C57H100O2	Lipid Species	Target List	Spectral Library	CE
16.96	326	832.793	814.759	[M+NH4]+	CE 30:3	C57H98O2	Lipid Species	no	Spectral Library	CE
16.83	324.1	830.778	812.744	[M+NH4]+	CE 30:4	C57H96O2	Lipid Species	no	no	CE
16.7	322.2	828.762	810.728	[M+NH4]+	CE 30:5	C57H94O2	Lipid Species	no	Spectral Library	CE
17.41	330.4	864.855	846.821	[M+NH4]+	CE 32:1	C59H106O2	Lipid Species	no	Spectral Library	CE
17.25	328.3	862.838	844.804	[M+NH4]+	CE 32:2	C59H104O2	Lipid Species	no	Spectral Library	CE
17.12	331.6	860.823	842.789	[M+NH4]+	CE 32:3	C59H102O2	Lipid Species	no	Spectral Library	CE
16.85	328.6	856.793	838.76	[M+NH4]+	CE 32:5	C59H98O2	Lipid Species	no	Spectral Library	CE
17.37	336.3	890.871	872.837	[M+NH4]+	CE 34:2	C61H108O2	Lipid Species	no	Spectral Library	CE
17.27	336	888.854	870.821	[M+NH4]+	CE 34:3	C61H106O2	Lipid Species	no	Spectral Library	CE
17.13	334.7	886.839	868.806	[M+NH4]+	CE 34:4	C61H104O2	Lipid Species	no	Spectral Library	CE
11.72	252.7	524.503	523.495	[M+H]+, [M+H-H2O]+	Cer 17:1;O2/16:0	C33H65NO3	Lipid Species	Target List	Spectral Library	Cer
12.2	258.7	540.534	539.527	[M+H]+	Cer 18:0;O2/16:0	C34H69NO3	Lipid Species	no	Spectral Library	Cer
12.72	265.2	568.566	567.558	[M+H]+	Cer 18:0;O2/18:0	C36H73NO3	Lipid Species	no	Spectral Library	Cer
11.42	248.9	510.487	509.48	[M+H]+, [M+H-H2O]+	Cer 18:1;2O/14:0	C32H63NO3	Lipid Species	Target List	Spectral Library	Cer
12.02	256.5	538.518	537.511	[M+H]+, [M+H-H2O]+, [M+Na]+	Cer 18:1;2O/16:0	C34H67NO3	Lipid Species	Target List	Spectral Library	Cer
12.56	262.9	566.55	565.542	[M+H]+, [M+H-H2O]+	Cer 18:1;2O/18:0	C36H71NO3	Lipid Species	Target List	Spectral Library	Cer
13.06	269.4	594.582	593.574	[M+H]+, [M+H-H2O]+	Cer 18:1;2O/20:0	C38H75NO3	Lipid Species	Target List	Spectral Library	Cer
13.5	276.5	622.614	621.606	[M+H]+, [M+Na]+, [M+H-H2O]+, [M+H]+	Cer 18:1;2O/22:0	C40H79NO3	Lipid Species	Target List	Spectral Library	Cer
13.13	272	620.597	619.59	[M+H]+, [M+H-H2O]+	Cer 18:1;2O/22:1	C40H77NO3	Lipid Species	Target List	Spectral Library	Cer
13.48	278.6	636.628	635.621	[M+H]+, [M+H-H2O]+	Cer 18:1;2O/23:0	C41H81NO3	no	Target List	no	Cer
13.24	275.1	646.612	645.605	[M+H]+, [M+H-H2O]+	Cer 18:1;2O/24:2	C42H79NO3	Lipid Species	Target List	Spectral Library	Cer
13.02	274.6	644.597	643.59	[M+H]+	Cer 18:1;2O/24:3	C42H77NO3	Lipid Species	Target List	Spectral Library	Cer
14.27	290	678.676	677.669	[M+H]+, [M+H]+, [M+Na]+, [M+H-H2O]+	Cer 18:1;2O/26:0	C44H87NO3	Lipid Species	Target List	Spectral Library	Cer
13.93	287.2	676.661	675.653	[M+H]+, [M+H-H2O]+, [M+H]+	Cer 18:1;2O/26:1	C44H85NO3	Lipid Species	Target List	Spectral Library	Cer
13.66	283.9	674.644	673.637	[M+H]+, [M+H-H2O]+, [M+Na]+	Cer 18:1;2O/26:2	C44H83NO3	Lipid Species	Target List	Spectral Library	Cer
13.39	281.6	672.628	671.621	[M+H]+, [M+Na]+	Cer 18:1;2O/26:3	C44H81NO3	Lipid Species	Target List	Spectral Library	Cer
14.42	292.7	692.692	691.685	[M+H]+, [M+Na]+	Cer 18:1;2O/27:0	C45H89NO3	Lipid Species	Target List	Spectral Library	Cer
14.58	295.9	706.708	705.7	[M+H]+, [M+Na]+	Cer 18:1;2O/28:0	C46H91NO3	Lipid Species	Target List	Spectral Library	Cer
14.28	293.2	704.692	703.685	[M+H]+, [M+Na]+	Cer 18:1;2O/28:1	C46H89NO3	Lipid Species	Target List	Spectral Library	Cer
11.68	259.1	554.513	553.506	[M+H]+	Cer 18:1;O2/16:0;O	C34H67NO4	Lipid Species	no	no	Cer
12.29	259.7	552.534	551.527	[M+H]+	Cer 18:1;O2/17:0	C35H69NO3	Lipid Species	Target List	Spectral Library	Cer
12.71	264.9	592.566	591.558	[M+H]+	Cer 18:1;O2/20:1	C38H73NO3	Lipid Species	no	Spectral Library	Cer
13.31	272.4	608.597	607.589	[M+H]+	Cer 18:1;O2/21:0	C39H77NO3	Lipid Species	Target List	Spectral Library	Cer
13.72	279.7	636.629	635.621	[M+H]+, [M+H]+, [M+Na]+, [M+H-H2O]+	Cer 18:1;O2/23:0	C41H81NO3	Lipid Species	Target List	Spectral Library	Cer
13.34	275.8	634.613	633.605	[M+H]+, [M+H-H2O]+, [M+Na]+	Cer 18:1;O2/23:1	C41H79NO3	Lipid Species	Target List	Spectral Library	Cer
14.6	319.1	802.767	801.758	[M+H]+, [M+Na]+	Cer 18:1;O2/34:2;O	C52H99NO4	Lipid Species	no	no	Cer
15.26	332	884.844	883.837	[M+H]+	Cer 18:1;O2/40:3;O	C58H109NO4	Lipid Species	no	no	Cer
11.59	251.4	536.503	535.495	[M+H]+, [M+H-H2O]+	Cer 18:2;2O/16:0	C34H65NO3	Lipid Species	Target List	Spectral Library	Cer
12.19	258.2	564.534	563.527	[M+H]+	Cer 18:2;2O/18:0	C36H69NO3	Lipid Species	Target List	Spectral Library	Cer
14.65	297	708.723	707.716	[M+H]+, [M+Na]+	Cer 20:0;O2/26:0	C46H93NO3	Lipid Species	no	Spectral Library	Cer
12.72	270.2	626.571	625.564	[M+H]+	Cer 21:0;O3/17:1;O	C38H75NO5	Lipid Species	no	no	Cer
14.47	306.7	768.746	767.739	[M+H]+, [M+Na]+	Cer 22:0;O3/26:0;O	C48H97NO5	Lipid Species	no	Spectral Library	Cer
13.4	287.7	684.649	683.642	[M+H]+	Cer 23:0;3O/19:0;(2OH)	C42H85NO5	no	no	Spectral Library	Cer
13.99	298.6	726.698	725.691	[M+H]+	Cer 25:0;3O/20:0;(2OH)	C45H91NO5	no	no	Spectral Library	Cer
14.16	300.6	740.714	739.707	[M+H]+	Cer 28:0;3O/18:0;(2OH)	C46H93NO5	no	no	Spectral Library	Cer
10.77	241.6	464.446	481.449	[M+H-H2O]+, [M+H]+, [M+H]+, [M+Na]+	Cer d30:1 IS	C30H59NO3	no	Target List	no	Cer
13.2	272.2	596.597	595.59	[M+H]+	Cer d38:0	C38H77NO3	no	Target List	no	Cer
13.03	271.3	632.596	631.589	[M+H]+	Cer d41:3	C41H77NO3	no	Target List	Spectral Library	Cer
13.67	282.4	650.644	649.636	[M+H]+, [M+Na]+	Cer d42:1	C42H83NO3	Lipid Species	Target List	Spectral Library	Cer
14.09	287.3	664.663	663.655	[M+H]+, [M+Na]+, [M+H]+, [M+H-H2O]+	Cer d43:1 IS	C43H85NO3	Lipid Species	Target List	Spectral Library	Cer
13.74	283.4	662.645	661.637	[M+H]+, [M+H-H2O]+, [M+H]+, [M+Na]+	Cer d43:2	C43H83NO3	Lipid Species	Target List	Spectral Library	Cer
13.46	279.5	660.629	659.621	[M+H]+	Cer d43:3	C43H81NO3	Lipid Species	Target List	Spectral Library	Cer
14.18	257.8	572.524	554.49	[M+NH4]+	DG 10:0_21:0	C34H66O5	no	no	Spectral Library	DG
12.58	253.4	558.508	540.474	[M+NH4]+	DG 14:0_16:0	C33H64O5	Lipid Species	Target List	Spectral Library	DG
12.23	251.2	556.493	538.459	[M+NH4]+	DG 14:0_16:1	C33H62O5	Lipid Species	Target List	Spectral Library	DG
12.82	256.1	572.523	554.49	[M+NH4]+	DG 15:0_16:0	C34H66O5	Lipid Species	Target List	Spectral Library	DG
12.95	260.4	598.539	580.506	[M+NH4]+	DG 15:0_18:1	C36H68O5	Lipid Species	Target List	Spectral Library	DG
13.07	259.9	586.54	568.506	[M+NH4]+	DG 16:0_16:0	C35H68O5	Lipid Species	Target List	Spectral Library	DG
12.71	256.6	584.524	566.49	[M+NH4]+	DG 16:0_16:1	C35H66O5	Lipid Species	Target List	Spectral Library	DG
13.31	262.6	600.556	582.522	[M+NH4]+, [M+NH4]+	DG 16:0_17:0	C36H70O5	Lipid Species	no	Spectral Library	DG
13.53	267	614.572	596.538	[M+NH4]+	DG 16:0_18:0	C37H72O5	Lipid Species	Target List	Spectral Library	DG
13.18	264.2	612.556	594.522	[M+NH4]+	DG 16:0_18:1	C37H70O5	Lipid Species	Target List	Spectral Library	DG
13.07	265.1	636.555	618.522	[M+NH4]+	DG 16:0_20:3	C39H70O5	Lipid Species	Target List	Spectral Library	DG
12.9	265.1	634.539	616.506	[M+NH4]+	DG 16:0_20:4	C39H68O5	Lipid Species	no	Spectral Library	DG
13.82	274.5	654.602	636.568	[M+NH4]+	DG 16:0_21:1	C40H76O5	Lipid Species	no	Spectral Library	DG
14.32	281.6	670.634	652.6	[M+NH4]+	DG 16:0_22:0	C41H80O5	Lipid Species	no	Spectral Library	DG
12.85	268.8	658.54	640.506	[M+NH4]+	DG 16:0_22:6	C41H68O5	no	Target List	Spectral Library	DG
14.64	287.6	698.666	680.632	[M+NH4]+	DG 16:0_24:0	C43H84O5	Lipid Species	Target List	Spectral Library	DG
14.34	285.4	696.65	678.616	[M+NH4]+	DG 16:0_24:1	C43H82O5	Lipid Species	Target List	Spectral Library	DG
14.5	288.6	710.666	692.632	[M+NH4]+	DG 16:0_25:1	C44H84O5	Lipid Species	no	Spectral Library	DG
14.94	293	726.698	708.664	[M+NH4]+	DG 16:0_26:0	C45H88O5	Lipid Species	Target List	Spectral Library	DG
14.66	291.9	724.682	706.648	[M+NH4]+	DG 16:0_26:1	C45H86O5	Lipid Species	Target List	Spectral Library	DG
15.22	300	754.729	736.696	[M+NH4]+	DG 16:0_28:0	C47H92O5	Lipid Species	Target List	Spectral Library	DG
14.36	261	586.54	568.506	[M+NH4]+	DG 16:0/16:0	C35H68O5	Lipid Species	no	Spectral Library	DG
12.39	253.2	582.509	564.475	[M+NH4]+	DG 16:1_16:1	C35H64O5	Lipid Species	Target List	Spectral Library	DG
12.65	257.6	596.524	578.49	[M+NH4]+	DG 16:1_17:1	C36H66O5	Lipid Species	no	Spectral Library	DG
12.88	260.2	610.539	592.506	[M+NH4]+	DG 16:1_18:1	C37H68O5	Lipid Species	Target List	Spectral Library	DG
14.41	287.4	722.666	704.632	[M+NH4]+	DG 16:1_26:1	C45H84O5	Lipid Species	Target List	Spectral Library	DG
12.7	259.7	608.524	590.491	[M+NH4]+	DG 16:2_18:1	C37H66O5	Lipid Species	Target List	Spectral Library	DG
13.4	266.9	626.571	608.537	[M+NH4]+	DG 17:0_18:1	C38H72O5	Lipid Species	Target List	Spectral Library	DG
13.07	263.5	624.555	606.521	[M+NH4]+	DG 17:1_18:1	C38H70O5	Lipid Species	Target List	Spectral Library	DG
14.66	272.9	640.587	622.553	[M+NH4]+	DG 18:0_18:1	C39H74O5	Lipid Species	no	Spectral Library	DG
13.51	270.6	652.587	634.553	[M+NH4]+	DG 18:0_19:2	C40H74O5	no	Target List	Spectral Library	DG
14	277.7	668.619	650.585	[M+NH4]+	DG 18:0_20:1	C41H78O5	Lipid Species	Target List	Spectral Library	DG
13.63	275.5	664.588	646.554	[M+NH4]+	DG 18:0_20:3	C41H74O5	Lipid Species	Target List	Spectral Library	DG
13.37	271.6	662.571	644.537	[M+NH4]+	DG 18:0_20:4	C41H72O5	Lipid Species	Target List	Spectral Library	DG
13.73	278.2	678.603	660.569	[M+NH4]+	DG 18:0_21:3	C42H76O5	Lipid Species	no	no	DG
13.92	282.6	692.62	674.586	[M+NH4]+	DG 18:0_22:3	C43H78O5	Lipid Species	Target List	Spectral Library	DG
13.44	276.4	688.587	670.553	[M+NH4]+	DG 18:0_22:5	C43H74O5	Lipid Species	Target List	Spectral Library	DG
13.96	272.9	642.603	624.569	[M+NH4]+	DG 18:0/18:0	C39H76O5	Lipid Species	no	Spectral Library	DG
13.29	266.2	638.571	620.537	[M+NH4]+	DG 18:1_18:1	C39H72O5	Lipid Species	Target List	Spectral Library	DG
13.73	274.4	666.603	648.569	[M+NH4]+	DG 18:1_20:1	C41H76O5	Lipid Species	Target List	Spectral Library	DG
13	267.1	660.556	642.522	[M+NH4]+	DG 18:1_20:4	C41H70O5	Lipid Species	Target List	Spectral Library	DG
13.4	273.2	676.587	658.553	[M+NH4]+	DG 18:1_21:3	C42H74O5	Lipid Species	no	Spectral Library	DG
14.08	280.9	694.635	676.602	[M+NH4]+	DG 18:1_22:1	C43H80O5	Lipid Species	Target List	Spectral Library	DG
13.67	279.8	690.603	672.569	[M+NH4]+	DG 18:1_22:3	C43H76O5	Lipid Species	Target List	Spectral Library	DG
12.96	270.3	684.555	666.522	[M+NH4]+	DG 18:1_22:6	C43H70O5	Lipid Species	no	Spectral Library	DG
14.99	297.3	752.714	734.68	[M+NH4]+	DG 18:1_26:0	C47H90O5	Lipid Species	Target List	Spectral Library	DG
14.71	294.5	750.697	732.663	[M+NH4]+	DG 18:1_26:1	C47H88O5	Lipid Species	Target List	Spectral Library	DG
14.48	292.3	748.682	730.648	[M+NH4]+	DG 18:1_26:2	C47H86O5	Lipid Species	Target List	Spectral Library	DG
12.74	260	634.539	616.506	[M+NH4]+	DG 18:2_18:2	C39H68O5	Lipid Species	Target List	Spectral Library	DG
15	301.2	778.73	760.696	[M+NH4]+	DG 20:1_26:1	C49H92O5	Lipid Species	no	Spectral Library	DG
12.02	247.6	530.477	512.443	[M+NH4]+	DG 28:0 IS	C31H60O5	Lipid Species	Target List	Spectral Library	DG
14.81	295.1	738.697	720.663	[M+NH4]+	DG 43:1	C46H88O5	Lipid Species	no	Spectral Library	DG
15.25	303.6	780.745	762.711	[M+NH4]+	DG 46:1	C49H94O5	Lipid Species	no	Spectral Library	DG
15.97	326.5	886.823	868.79	[M+NH4]+	DG 54:4	C57H104O5	Lipid Species	no	Spectral Library	DG
16.14	332.6	914.854	896.82	[M+NH4]+	DG 56:4	C59H108O5	Lipid Species	no	Spectral Library	DG
16.29	338.2	942.887	924.853	[M+NH4]+	DG 58:4	C61H112O5	Lipid Species	no	Spectral Library	DG
16.17	336.6	940.869	922.835	[M+NH4]+	DG 58:5	C61H110O5	Lipid Species	no	Spectral Library	DG
16.52	344.6	972.933	954.899	[M+NH4]+	DG 60:3	C63H118O5	Lipid Species	no	Spectral Library	DG
13.41	268.9	646.575	628.541	[M+NH4]+	DG O-16:0_22:5	C41H72O4	Lipid Species	Target List	Spectral Library	DG-O
13.88	271.2	648.592	630.558	[M+NH4]+	DG O-16:1_22:3	C41H74O4	Lipid Species	Target List	Spectral Library	DG-O
13.38	265.6	644.56	626.527	[M+NH4]+	DG O-16:1_22:5	C41H70O4	Lipid Species	Target List	Spectral Library	DG-O
13.25	264.5	642.545	624.511	[M+NH4]+	DG O-16:1_22:6	C41H68O4	Lipid Species	Target List	Spectral Library	DG-O
14.34	260.8	584.56	566.526	[M+NH4]+	DG O-17:0_16:1	C36H70O4	no	no	Spectral Library	DG-O
13.59	263.7	598.577	580.543	[M+NH4]+	DG O-18:1_16:0	C37H72O4	Lipid Species	Target List	Spectral Library	DG-O
15.92	300.6	752.748	734.714	[M+NH4]+	DG O-24:0_21:1	C48H94O4	no	no	Spectral Library	DG-O
13.96	285	750.64	732.606	[M+NH4]+	DG O-24:4_22:5	C49H80O4	no	no	Spectral Library	DG-O
16.57	329.4	862.859	844.826	[M+NH4]+	DG O-27:0_26:2	C56H108O4	no	no	Spectral Library	DG-O
14	269.7	626.607	608.573	[M+NH4]+	DG O-36:1	C39H76O4	Lipid Species	no	Spectral Library	DG-O
13.67	264.1	622.576	604.542	[M+NH4]+	DG O-36:3	C39H72O4	Lipid Species	no	Spectral Library	DG-O
13.57	266.9	620.561	602.527	[M+NH4]+	DG O-36:4	C39H70O4	Lipid Species	no	Spectral Library	DG-O
13.31	261.3	618.545	600.511	[M+NH4]+	DG O-36:5	C39H68O4	Lipid Species	no	Spectral Library	DG-O
13.61	268.9	646.577	628.543	[M+NH4]+	DG O-38:5	C41H72O4	Lipid Species	no	Spectral Library	DG-O
15.49	287.6	696.687	678.653	[M+NH4]+	DG O-41:1	C44H86O4	Lipid Species	no	no	DG-O
15.13	287.6	700.627	682.593	[M+NH4]+	DG O-42:6	C45H78O4	Lipid Species	no	Spectral Library	DG-O
16.03	306.6	752.75	734.716	[M+NH4]+	DG O-45:1	C48H94O4	Lipid Species	no	no	DG-O
13.58	261.5	596.561	578.527	[M+NH4]+	DG P-34:1	C37H70O4	Lipid Species	Target List	Spectral Library	DG
13.97	267.4	624.591	606.557	[M+NH4]+	DG P-36:1	C39H74O4	Lipid Species	Target List	Spectral Library	DG
8.91	166.1	255.233	256.24	[M-H]-	FA 16:0	C16H32O2	no	Target List	no	FA
8.66	159.7	291.233	292.24	[M-H]-	FA 19:3	C19H32O2	no	Target List	no	FA
10.14	240.2	309.28	310.287	[M-H]-	FA 20:1	C20H38O2	no	Target List	no	FA
8.57	181.1	305.248	304.24	[M+H]+	FA 20:4	C20H32O2	no	Target List	no	FA
9.5	167	319.265	320.272	[M-H]-	FA 21:3	C21H36O2	no	Target List	no	FA
9.39	245.4	331.264	332.272	[M-H]-	FA 22:4	C22H36O2	no	Target List	no	FA
8.54	180.7	351.23	328.241	[M+Na]+, [M+H]+	FA 22:6	C22H32O2	no	Target List	no	FA
10.33	173.2	347.296	348.303	[M-H]-	FA 23:3	C23H40O2	no	Target List	no	FA
9.79	292.4	806.563	805.556	[M+H]+, [M+Na]+	Hex2Cer 16:1;2O/14:0	C42H79NO13	no	Target List	Spectral Library	Hex2Cer
11.09	307	862.625	861.617	[M+H]+	Hex2Cer 18:1;2O/16:0	C46H87NO13	no	Target List	Spectral Library	Hex2Cer
12.71	322.9	946.719	945.712	[M+H]+, [M+Na]+	Hex2Cer 18:1;2O/22:0	C52H99NO13	no	Target List	Spectral Library	Hex2Cer
13.15	328.2	974.75	973.743	[M+H]+, [M+Na]+	Hex2Cer 18:1;2O/24:0	C54H103NO13	no	Target List	Spectral Library	Hex2Cer
12.75	326.6	972.735	971.727	[M+H]+	Hex2Cer 18:1;2O/24:1	C54H101NO13	no	Target List	Spectral Library	Hex2Cer
13.36	330.3	988.765	987.758	[M+H]+	Hex2Cer 18:1;2O/25:0	C55H105NO13	no	Target List	Spectral Library	Hex2Cer
13.56	333.5	1002.78	1001.77	[M+H]+, [M+Na]+	Hex2Cer 18:1;2O/26:0	C56H107NO13	no	Target List	Spectral Library	Hex2Cer
12.94	325	960.735	959.727	[M+H]+	Hex2Cer d41:1	C53H101NO13	no	Target List	Spectral Library	Hex2Cer
12.43	324.4	970.718	969.71	[M+H]+	Hex2Cer d42:3	C54H99NO13	no	Target List	Spectral Library	Hex2Cer
12.97	328.7	986.751	985.744	[M+H]+	Hex2Cer d43:2	C55H103NO13	no	Target List	Spectral Library	Hex2Cer
13.18	332.5	1000.77	999.759	[M+H]+, [M+Na]+	Hex2Cer d44:2	C56H105NO13	no	Target List	Spectral Library	Hex2Cer
10.28	321.6	996.648	995.64	[M+H]+, [M+Na]+	Hex3Cer d32:1	C50H93NO18	no	Target List	Spectral Library	Hex3Cer
10.92	325.8	1024.68	1023.67	[M+H]+, [M+Na]+	Hex3Cer d34:1	C52H97NO18	no	Target List	Spectral Library	Hex3Cer
10.48	325.3	1022.66	1021.66	[M+H]+, [M+Na]+	Hex3Cer d34:2	C52H95NO18	no	Target List	Spectral Library	Hex3Cer
12.54	341.8	1108.77	1107.76	[M+H]+, [M+Na]+	Hex3Cer d40:1	C58H109NO18	no	Target List	Spectral Library	Hex3Cer
12.13	340.5	1106.75	1105.75	[M+H]+	Hex3Cer d40:2	C58H107NO18	no	Target List	Spectral Library	Hex3Cer
12.76	344.5	1122.79	1121.78	[M+H]+, [M+Na]+	Hex3Cer d41:1	C59H111NO18	no	Target List	Spectral Library	Hex3Cer
12.35	342.6	1120.77	1119.76	[M+H]+	Hex3Cer d41:2	C59H109NO18	no	Target List	Spectral Library	Hex3Cer
12.99	347.1	1136.8	1135.8	[M+H]+, [M+Na]+	Hex3Cer d42:1	C60H113NO18	no	Target List	Spectral Library	Hex3Cer
12.59	345.5	1134.79	1133.78	[M+H]+	Hex3Cer d42:2	C60H111NO18	no	Target List	Spectral Library	Hex3Cer
12.26	343.9	1132.77	1131.76	[M+H]+	Hex3Cer d42:3	C60H109NO18	no	Target List	Spectral Library	Hex3Cer
13.19	349.8	1150.82	1149.81	[M+H]+, [M+Na]+	Hex3Cer d43:1	C61H115NO18	no	Target List	Spectral Library	Hex3Cer
12.79	347.6	1148.8	1147.79	[M+H]+	Hex3Cer d43:2	C61H113NO18	no	Target List	Spectral Library	Hex3Cer
13.4	351.9	1164.83	1163.82	[M+H]+, [M+Na]+	Hex3Cer d44:1	C62H117NO18	no	Target List	Spectral Library	Hex3Cer
13.02	350.9	1162.82	1161.81	[M+H]+, [M+Na]+	Hex3Cer d44:2	C62H115NO18	no	Target List	Spectral Library	Hex3Cer
12.71	349.2	1160.8	1159.79	[M+H]+	Hex3Cer d44:3	C62H113NO18	no	Target List	Spectral Library	Hex3Cer
10.73	327.4	1040.67	1039.67	[M+H]+, [M+Na]+	Hex3Cer t34:1	C52H97NO19	no	Target List	no	Hex3Cer
10.36	283.6	700.573	699.565	[M+H]+	HexCer 18:1;O2/16:0	C40H77NO8	Lipid Species	no	Spectral Library	HexCer
14.13	318.4	868.761	867.754	[M+H]+	HexCer 46:1;O2	C52H101NO8	Lipid Species	no	no	HexCer
10.08	269.3	666.492	643.502	[M+Na]+, [M+H-H2O]+, [M+H]+	HexCer d30:1 IS	C36H69NO8	no	Target List	no	HexCer
12.48	293.9	756.637	755.63	[M+H]+	HexCer d38:1	C44H85NO8	Lipid Species	Target List	no	HexCer
12.96	300.3	784.667	783.66	[M+H]+, [M+Na]+	HexCer d40:1	C46H89NO8	Lipid Species	Target List	Spectral Library	HexCer
12.55	299.3	782.652	781.644	[M+H]+	HexCer d40:2	C46H87NO8	no	Target List	no	HexCer
13.18	303.5	798.683	797.676	[M+H]+, [M+Na]+	HexCer d41:1	C47H91NO8	Lipid Species	Target List	Spectral Library	HexCer
12.77	300.8	796.668	795.66	[M+H]+	HexCer d41:2	C47H89NO8	no	Target List	no	HexCer
13.39	306.2	812.7	811.692	[M+H]+, [M+H-H2O]+, [M+Na]+	HexCer d42:1	C48H93NO8	Lipid Species	Target List	Spectral Library	HexCer
13	304	810.684	809.676	[M+H]+, [M+Na]+, [M+H-H2O]+	HexCer d42:2	C48H91NO8	Lipid Species	Target List	Spectral Library	HexCer
12.69	302.9	808.667	807.66	[M+H]+	HexCer d42:3	C48H89NO8	Lipid Species	Target List	Spectral Library	HexCer
13.59	309.4	826.714	825.706	[M+H]+, [M+Na]+	HexCer d43:1	C49H95NO8	Lipid Species	Target List	Spectral Library	HexCer
13.2	307.2	824.699	823.692	[M+H]+, [M+Na]+	HexCer d43:2	C49H93NO8	Lipid Species	Target List	Spectral Library	HexCer
13.79	312.6	840.731	839.724	[M+H]+, [M+H-H2O]+, [M+Na]+	HexCer d44:1	C50H97NO8	Lipid Species	Target List	Spectral Library	HexCer
13.42	310.9	838.714	837.707	[M+H]+, [M+Na]+	HexCer d44:2	C50H95NO8	Lipid Species	Target List	Spectral Library	HexCer
5.44	224.3	468.308	467.301	[M+H]+, [M+Na]+, [M+H-H2O]+, [M+H-H2O]+, [M+Na]+	LPC 14:0 IS-SN1	C22H46NO7P	Lipid Species	Target List	Spectral Library	LPC
5.17	224.3	468.308	467.301	[M+H]+, [M+Na]+, [M+H-H2O]+	LPC 14:0 IS-SN2	C22H46NO7P	Lipid Species	Target List	Spectral Library	LPC
4.64	222	466.292	465.285	[M+H]+	LPC 14:1-SN1	C22H44NO7P	Lipid Species	Target List	Spectral Library	LPC
4.42	221.4	466.292	465.285	[M+H]+	LPC 14:1-SN2	C22H44NO7P	Lipid Species	Target List	Spectral Library	LPC
6.07	226.4	482.324	481.316	[M+H]+	LPC 15:0-SN1	C23H48NO7P	Lipid Species	Target List	Spectral Library	LPC
5.8	227.5	482.324	481.316	[M+H]+	LPC 15:0-SN2	C23H48NO7P	Lipid Species	Target List	Spectral Library	LPC
6.68	230.8	496.34	495.333	[M+H]+, [M+Na]+, [M+Na]+	LPC 16:0-SN1	C24H50NO7P	Lipid Species	Target List	Spectral Library	LPC
6.41	231.4	496.34	495.332	[M+H]+, [M+Na]+	LPC 16:0-SN2	C24H50NO7P	Lipid Species	Target List	Spectral Library	LPC
5.7	228.6	494.324	493.316	[M+H]+, [M+Na]+	LPC 16:1-SN2	C24H48NO7P	Lipid Species	Target List	Spectral Library	LPC
5.24	226.3	492.308	491.3	[M+H]+	LPC 16:2-SN1	C24H46NO7P	Lipid Species	Target List	Spectral Library	LPC
7.28	234.1	510.355	509.348	[M+H]+, [M+Na]+	LPC 17:0-SN1	C25H52NO7P	Lipid Species	Target List	Spectral Library	LPC
7.07	233.6	510.355	509.348	[M+H]+	LPC 17:0-SN2	C25H52NO7P	Lipid Species	Target List	Spectral Library	LPC
6.58	231.9	508.339	507.332	[M+H]+	LPC 17:1-SN1	C25H50NO7P	Lipid Species	Target List	Spectral Library	LPC
6.42	229.5	508.339	507.332	[M+H]+	LPC 17:1-SN2	C25H50NO7P	Lipid Species	Target List	Spectral Library	LPC
7.84	239.2	524.371	523.363	[M+H]+, [M+H-H2O]+, [M+Na]+, [M+Na]+	LPC 18:0-SN1	C26H54NO7P	Lipid Species	Target List	Spectral Library	LPC
7.59	239.2	524.371	523.363	[M+H]+	LPC 18:0-SN2	C26H54NO7P	Lipid Species	Target List	Spectral Library	LPC
7	232.9	522.355	521.348	[M+H]+, [M+Na]+	LPC 18:1-SN1	C26H52NO7P	Lipid Species	Target List	Spectral Library	LPC
6.76	235.2	522.355	521.348	[M+H]+, [M+Na]+	LPC 18:1-SN2	C26H52NO7P	Lipid Species	Target List	Spectral Library	LPC
6.32	231.7	520.339	519.332	[M+H]+	LPC 18:2-SN1	C26H50NO7P	Lipid Species	Target List	Spectral Library	LPC
6.05	229.4	520.339	519.332	[M+H]+	LPC 18:2-SN2	C26H50NO7P	Lipid Species	Target List	Spectral Library	LPC
5.6	228.3	518.323	517.316	[M+H]+	LPC 18:3-SN2	C26H48NO7P	Lipid Species	Target List	Spectral Library	LPC
8.38	242.4	538.386	537.378	[M+H]+	LPC 19:0-SN1	C27H56NO7P	Lipid Species	Target List	Spectral Library	LPC
7.53	236.2	536.37	535.363	[M+H]+	LPC 19:1-SN1	C27H54NO7P	Lipid Species	Target List	Spectral Library	LPC
6.2	232.2	532.34	531.332	[M+H]+	LPC 19:3-SN1	C27H50NO7P	Lipid Species	Target List	Spectral Library	LPC
8.65	246.7	552.401	551.394	[M+H]+	LPC 20:0-SN1	C28H58NO7P	Lipid Species	Target List	Spectral Library	LPC
8.88	245.6	552.401	551.394	[M+H]+	LPC 20:0-SN2	C28H58NO7P	Lipid Species	Target List	Spectral Library	LPC
8.06	240	550.386	549.378	[M+H]+, [M+Na]+	LPC 20:1-SN1	C28H56NO7P	Lipid Species	Target List	Spectral Library	LPC
7.81	242.8	550.386	549.379	[M+H]+	LPC 20:1-SN2	C28H56NO7P	Lipid Species	Target List	Spectral Library	LPC
7.39	236	548.37	547.363	[M+H]+	LPC 20:2-SN1	C28H54NO7P	Lipid Species	Target List	Spectral Library	LPC
7.15	236.6	548.371	547.363	[M+H]+	LPC 20:2-SN2	C28H54NO7P	Lipid Species	Target List	Spectral Library	LPC
6.81	236.6	546.355	545.348	[M+H]+, [M+Na]+	LPC 20:3-SN1	C28H52NO7P	Lipid Species	Target List	Spectral Library	LPC
6.55	233.2	546.355	545.347	[M+H]+	LPC 20:3-SN2	C28H52NO7P	Lipid Species	Target List	Spectral Library	LPC
6.1	232	544.339	543.332	[M+H]+, [M+Na]+	LPC 20:4-SN2	C28H50NO7P	Lipid Species	Target List	Spectral Library	LPC
5.46	230.3	542.324	541.316	[M+H]+	LPC 20:5-SN2	C28H48NO7P	Lipid Species	Target List	Spectral Library	LPC
8.55	243.8	564.401	563.394	[M+H]+	LPC 21:1-SN1	C29H58NO7P	Lipid Species	Target List	Spectral Library	LPC
9.79	253.2	580.433	579.426	[M+H]+	LPC 22:0-SN1	C30H62NO7P	Lipid Species	Target List	Spectral Library	LPC
9.03	247.6	578.417	577.41	[M+H]+	LPC 22:1-SN1	C30H60NO7P	Lipid Species	Target List	Spectral Library	LPC
8.43	244.8	576.402	575.395	[M+H]+	LPC 22:2-SN1	C30H58NO7P	Lipid Species	Target List	Spectral Library	LPC
7.92	240.9	574.386	573.379	[M+H]+	LPC 22:3-SN1	C30H56NO7P	Lipid Species	Target List	Spectral Library	LPC
7.04	239.2	572.37	571.363	[M+H]+	LPC 22:4-SN2	C30H54NO7P	Lipid Species	Target List	Spectral Library	LPC
6.43	235.8	570.355	569.348	[M+H]+	LPC 22:5-SN2	C30H52NO7P	Lipid Species	Target List	Spectral Library	LPC
6.32	232.9	568.34	567.332	[M+H]+	LPC 22:6-SN1	C30H50NO7P	Lipid Species	Target List	Spectral Library	LPC
6.1	234.7	568.34	567.332	[M+H]+	LPC 22:6-SN2	C30H50NO7P	Lipid Species	Target List	Spectral Library	LPC
9.47	250.8	592.432	591.425	[M+H]+	LPC 23:1-SN1	C31H62NO7P	Lipid Species	Target List	Spectral Library	LPC
10.4	261.4	608.464	607.457	[M+H]+	LPC 24:0	C32H66NO7P	Lipid Species	Target List	Spectral Library	LPC
10.59	259.7	608.465	607.458	[M+H]+	LPC 24:0-SN1	C32H66NO7P	Lipid Species	Target List	Spectral Library	LPC
9.89	254.7	606.449	605.441	[M+H]+, [M+Na]+	LPC 24:1-SN1	C32H64NO7P	Lipid Species	Target List	Spectral Library	LPC
9.26	251.9	604.433	603.426	[M+H]+, [M+Na]+	LPC 24:2-SN1	C32H62NO7P	Lipid Species	Target List	Spectral Library	LPC
8.78	246.8	602.417	601.41	[M+H]+	LPC 24:3-SN1	C32H60NO7P	Lipid Species	Target List	Spectral Library	LPC
10.97	263	622.48	621.473	[M+H]+	LPC 25:0-SN1	C33H68NO7P	Lipid Species	Target List	Spectral Library	LPC
10.28	258.5	620.464	619.457	[M+H]+	LPC 25:1-SN1	C33H66NO7P	Lipid Species	Target List	Spectral Library	LPC
9.65	255.1	618.449	617.441	[M+H]+	LPC 25:2-SN1	C33H64NO7P	Lipid Species	Target List	Spectral Library	LPC
11.31	266.2	636.496	635.489	[M+H]+, [M+Na]+	LPC 26:0-SN1	C34H70NO7P	Lipid Species	Target List	Spectral Library	LPC
10.67	261.7	634.481	633.473	[M+H]+, [M+Na]+	LPC 26:1-SN1	C34H68NO7P	Lipid Species	Target List	Spectral Library	LPC
10.05	258.4	632.464	631.457	[M+H]+, [M+Na]+	LPC 26:2-SN1	C34H66NO7P	Lipid Species	Target List	Spectral Library	LPC
9.57	254.4	630.449	629.441	[M+H]+	LPC 26:3	C34H64NO7P	Lipid Species	Target List	Spectral Library	LPC
9.14	252.2	628.433	627.425	[M+H]+	LPC 26:4-SN1	C34H62NO7P	Lipid Species	Target List	Spectral Library	LPC
11.01	265	648.497	647.489	[M+H]+	LPC 27:1-SN1	C35H70NO7P	Lipid Species	Target List	Spectral Library	LPC
11.97	273.3	664.526	663.519	[M+H]+	LPC 28:0-SN1	C36H74NO7P	Lipid Species	Target List	Spectral Library	LPC
11.34	268.5	662.512	661.504	[M+H]+	LPC 28:1-SN1	C36H72NO7P	Lipid Species	Target List	Spectral Library	LPC
10.75	266	660.496	659.489	[M+H]+	LPC 28:2-SN1	C36H70NO7P	no	Target List	Spectral Library	LPC
11.69	272	676.528	675.521	[M+H]+	LPC 29:1-SN1	C37H74NO7P	no	Target List	no	LPC
5.28	210.3	426.261	425.254	[M+H]+	LPE 14:0	C19H40NO7P	Lipid Species	no	Spectral Library	LPE
5.55	206.9	426.261	425.254	[M+H]+, [M+Na]+, [M+H-H2O]+	LPE 14:0 IS-SN1	C19H40NO7P	Lipid Species	Target List	Spectral Library	LPE
6.15	185.6	438.263	439.27	[M-H]-	LPE 15:0	C20H42NO7P	Lipid Species	no	Spectral Library	LPE
6.76	188.9	452.279	453.286	[M-H]-	LPE 16:0-SN1	C21H44NO7P	Lipid Species	Target List	Spectral Library	LPE
6.54	217.5	454.293	453.285	[M+H]+	LPE 16:0-SN2	C21H44NO7P	Lipid Species	Target List	Spectral Library	LPE
5.93	207.6	452.277	451.27	[M+H]+	LPE 16:1-SN1	C21H42NO7P	Lipid Species	Target List	Spectral Library	LPE
5.65	186	450.263	451.27	[M-H]-	LPE 16:1-SN2	C21H42NO7P	Lipid Species	Target List	Spectral Library	LPE
7.35	192.8	466.294	467.301	[M-H]-	LPE 17:0-SN1	C22H46NO7P	Lipid Species	Target List	Spectral Library	LPE
7.16	191.7	466.294	467.301	[M-H]-	LPE 17:0-SN2	C22H46NO7P	Lipid Species	Target List	Spectral Library	LPE
6.53	211.8	466.293	465.286	[M+H]+	LPE 17:1-SN1	C22H44NO7P	Lipid Species	Target List	Spectral Library	LPE
6.26	189.3	464.278	465.286	[M-H]-	LPE 17:1-SN2	C22H44NO7P	Lipid Species	Target List	Spectral Library	LPE
7.92	195.9	480.309	481.316	[M-H]-	LPE 18:0-SN1	C23H48NO7P	Lipid Species	Target List	Spectral Library	LPE
7.67	195.3	480.31	481.317	[M-H]-	LPE 18:0-SN2	C23H48NO7P	Lipid Species	Target List	Spectral Library	LPE
7.62	194.8	478.294	479.301	[M-H]-	LPE 18:1	C23H46NO7P	Lipid Species	no	Spectral Library	LPE
7.1	216	480.308	479.301	[M+H]+, [M+Na]+	LPE 18:1-SN1	C23H46NO7P	Lipid Species	Target List	Spectral Library	LPE
6.85	192.9	478.294	479.302	[M-H]-	LPE 18:1-SN2	C23H46NO7P	Lipid Species	Target List	Spectral Library	LPE
6.4	191.6	476.278	477.286	[M-H]-	LPE 18:2-SN1	C23H44NO7P	Lipid Species	Target List	Spectral Library	LPE
6.18	213.1	478.292	477.285	[M+H]+	LPE 18:2-SN2	C23H44NO7P	Lipid Species	Target List	Spectral Library	LPE
8.48	226.2	496.339	495.332	[M+H]+	LPE 19:0-SN1	C24H50NO7P	Lipid Species	Target List	Spectral Library	LPE
8.25	198.7	494.325	495.332	[M-H]-	LPE 19:0-SN2	C24H50NO7P	Lipid Species	Target List	Spectral Library	LPE
7.61	196.6	492.31	493.317	[M-H]-	LPE 19:1-SN1	C24H48NO7P	Lipid Species	Target List	Spectral Library	LPE
8.98	229.5	510.354	509.347	[M+H]+	LPE 20:0-SN1	C25H52NO7P	Lipid Species	Target List	Spectral Library	LPE
8.12	199.6	506.325	507.333	[M-H]-	LPE 20:1-SN1	C25H50NO7P	Lipid Species	Target List	Spectral Library	LPE
7.94	226.1	508.34	507.332	[M+H]+	LPE 20:1-SN2	C25H50NO7P	Lipid Species	Target List	Spectral Library	LPE
7.47	197.5	504.309	505.317	[M-H]-	LPE 20:2-SN1	C25H48NO7P	Lipid Species	Target List	Spectral Library	LPE
7.24	197.2	504.31	505.317	[M-H]-	LPE 20:2-SN2	C25H48NO7P	Lipid Species	Target List	Spectral Library	LPE
6.93	220.3	504.308	503.301	[M+H]+	LPE 20:3-SN1	C25H46NO7P	Lipid Species	Target List	Spectral Library	LPE
6.65	195.1	502.294	503.301	[M-H]-	LPE 20:3-SN2	C25H46NO7P	Lipid Species	Target List	Spectral Library	LPE
6.39	195.1	500.278	501.285	[M-H]-	LPE 20:4-SN1	C25H44NO7P	Lipid Species	Target List	Spectral Library	LPE
6.19	194.6	500.278	501.286	[M-H]-	LPE 20:4-SN2	C25H44NO7P	Lipid Species	Target List	Spectral Library	LPE
5.56	193.5	498.263	499.27	[M-H]-	LPE 20:5-SN2	C25H42NO7P	Lipid Species	Target List	Spectral Library	LPE
9.83	207.7	536.372	537.38	[M-H]-	LPE 22:0-SN1	C27H56NO7P	Lipid Species	Target List	Spectral Library	LPE
9.08	206.4	534.357	535.364	[M-H]-	LPE 22:1-SN1	C27H54NO7P	Lipid Species	Target List	Spectral Library	LPE
8.29	205	532.341	533.348	[M-H]-	LPE 22:2-SN2	C27H52NO7P	Lipid Species	Target List	Spectral Library	LPE
7.79	202.4	530.325	531.333	[M-H]-	LPE 22:3-SN1	C27H50NO7P	Lipid Species	Target List	Spectral Library	LPE
7.33	200.5	528.309	529.317	[M-H]-	LPE 22:4-SN1	C27H48NO7P	Lipid Species	Target List	Spectral Library	LPE
7.16	224.1	530.324	529.317	[M+H]+	LPE 22:4-SN2	C27H48NO7P	Lipid Species	Target List	Spectral Library	LPE
6.81	199.7	526.294	527.301	[M-H]-	LPE 22:5-SN1	C27H46NO7P	Lipid Species	Target List	Spectral Library	LPE
6.52	198.9	526.294	527.301	[M-H]-	LPE 22:5-SN2	C27H46NO7P	Lipid Species	Target List	Spectral Library	LPE
6.39	198.4	524.278	525.286	[M-H]-	LPE 22:6-SN1	C27H44NO7P	Lipid Species	Target List	Spectral Library	LPE
6.19	198.4	524.278	525.285	[M-H]-	LPE 22:6-SN2	C27H44NO7P	Lipid Species	Target List	Spectral Library	LPE
10.63	213.9	564.404	565.411	[M-H]-	LPE 24:0-SN1	C29H60NO7P	Lipid Species	Target List	Spectral Library	LPE
9.98	239.3	564.402	563.394	[M+H]+	LPE 24:1-SN1	C29H58NO7P	Lipid Species	Target List	Spectral Library	LPE
9.75	211.7	562.388	563.395	[M-H]-	LPE 24:1-SN2	C29H58NO7P	Lipid Species	Target List	Spectral Library	LPE
9.37	235.9	562.386	561.379	[M+H]+	LPE 24:2-SN1	C29H56NO7P	Lipid Species	Target List	Spectral Library	LPE
8.64	209.2	558.356	559.363	[M-H]-	LPE 24:3-SN2	C29H54NO7P	Lipid Species	Target List	Spectral Library	LPE
7.62	206.2	554.324	555.332	[M-H]-	LPE 24:5-SN1	C29H50NO7P	Lipid Species	Target List	Spectral Library	LPE
10.35	243.1	578.417	577.409	[M+H]+	LPE 25:1-SN1	C30H60NO7P	Lipid Species	Target List	Spectral Library	LPE
11.38	219.9	592.435	593.442	[M-H]-	LPE 26:0-SN1	C31H64NO7P	Lipid Species	Target List	Spectral Library	LPE
10.75	246.9	592.433	591.426	[M+H]+	LPE 26:1-SN1	C31H62NO7P	Lipid Species	Target List	Spectral Library	LPE
10.12	216.1	588.403	589.411	[M-H]-	LPE 26:2-SN1	C31H60NO7P	Lipid Species	Target List	Spectral Library	LPE
6.1	180.8	408.252	409.26	[M-H]-	LPE P-14:0	C19H40NO6P	Lipid Species	Target List	Spectral Library	LPE
6.76	208.6	424.282	423.275	[M+H]+	LPE P-15:0	C20H42NO6P	no	Target List	Spectral Library	LPE
7.33	188.1	436.283	437.291	[M-H]-	LPE P-16:0	C21H44NO6P	Lipid Species	Target List	Spectral Library	LPE
6.48	185.4	434.268	435.275	[M-H]-	LPE P-16:1	C21H42NO6P	Lipid Species	Target List	Spectral Library	LPE
7.89	190.3	450.299	451.306	[M-H]-	LPE P-17:0	C22H46NO6P	Lipid Species	Target List	Spectral Library	LPE
7.08	210.6	450.298	449.291	[M+H]+	LPE P-17:1	C22H44NO6P	no	Target List	Spectral Library	LPE
8.43	193.6	464.314	465.322	[M-H]-	LPE P-18:0	C23H48NO6P	Lipid Species	Target List	Spectral Library	LPE
7.59	191.8	462.299	463.306	[M-H]-	LPE P-18:1	C23H46NO6P	Lipid Species	Target List	Spectral Library	LPE
6.92	189.4	460.284	461.291	[M-H]-	LPE P-18:2	C23H44NO6P	Lipid Species	Target List	Spectral Library	LPE
8.74	196.7	478.33	479.338	[M-H]-	LPE P-19:0	C24H50NO6P	Lipid Species	Target List	Spectral Library	LPE
8.11	194.6	476.315	477.322	[M-H]-	LPE P-19:1	C24H48NO6P	Lipid Species	Target List	Spectral Library	LPE
9.37	200.3	492.346	493.353	[M-H]-	LPE P-20:0	C25H52NO6P	Lipid Species	Target List	Spectral Library	LPE
8.65	223.4	492.345	491.338	[M+H]+	LPE P-20:1	C25H50NO6P	no	Target List	Spectral Library	LPE
10.28	236.3	522.391	521.384	[M+H]+	LPE P-22:0	C27H56NO6P	no	Target List	Spectral Library	LPE
9.56	230.8	520.375	519.368	[M+H]+	LPE P-22:1	C27H54NO6P	no	Target List	Spectral Library	LPE
10.32	210.3	546.393	547.4	[M-H]-	LPE P-24:1	C29H58NO6P	Lipid Species	Target List	no	LPE
5.04	188.6	455.242	456.249	[M-H]-	LPG 14:0 IS	C20H41O9P	Lipid Species	Target List	Spectral Library	LPG
6.22	194.8	483.273	484.28	[M-H]-	LPG 16:0	C22H45O9P	Lipid Species	Target List	Spectral Library	LPG
7.11	201.2	511.304	512.312	[M-H]-	LPG 18:0	C24H49O9P	Lipid Species	Target List	Spectral Library	LPG
6.52	199.1	509.288	510.296	[M-H]-	LPG 18:1	C24H47O9P	Lipid Species	Target List	Spectral Library	LPG
5.87	204.6	555.272	556.28	[M-H]-	LPG 22:6	C28H45O9P	Lipid Species	no	Spectral Library	LPG
6.01	209.2	571.289	572.296	[M-H]-	LPI 16:0	C25H49O12P	Lipid Species	Target List	Spectral Library	LPI
6.58	212.1	585.304	586.311	[M-H]-	LPI 17:0	C26H51O12P	Lipid Species	no	Spectral Library	LPI
5.51	210.8	583.289	584.296	[M-H]-	LPI 17:1	C26H49O12P	Lipid Species	no	Spectral Library	LPI
7.14	215.7	599.318	600.325	[M-H]-	LPI 18:0	C27H53O12P	Lipid Species	Target List	Spectral Library	LPI
7.15	214.1	597.302	598.309	[M-H]-	LPI 18:1	C27H51O12P	Lipid Species	no	Spectral Library	LPI
5.67	213.6	595.288	596.295	[M-H]-	LPI 18:2	C27H49O12P	Lipid Species	Target List	Spectral Library	LPI
4.99	212	593.272	594.279	[M-H]-	LPI 18:3	C27H47O12P	Lipid Species	Target List	Spectral Library	LPI
7.48	218.3	613.335	614.343	[M-H]-	LPI 19:0	C28H55O12P	Lipid Species	Target List	Spectral Library	LPI
6.83	215.9	611.319	612.327	[M-H]-	LPI 19:1	C28H53O12P	Lipid Species	no	Spectral Library	LPI
8.17	221.9	627.351	628.358	[M-H]-	LPI 20:0	C29H57O12P	Lipid Species	Target List	Spectral Library	LPI
7.35	219	625.335	626.342	[M-H]-	LPI 20:1	C29H55O12P	Lipid Species	Target List	Spectral Library	LPI
6.13	218.2	621.304	622.311	[M-H]-	LPI 20:3	C29H51O12P	Lipid Species	Target List	Spectral Library	LPI
5.47	248.9	621.303	620.295	[M+H]+, [M+Na]+, [M+H-H2O]+, [M+H]+	LPI 20:4	C29H49O12P	no	Target List	no	LPI
7.02	223.4	649.335	650.342	[M-H]-	LPI 22:3	C31H55O12P	Lipid Species	Target List	Spectral Library	LPI
6.36	221.3	647.319	648.326	[M-H]-	LPI 22:4	C31H53O12P	Lipid Species	Target List	Spectral Library	LPI
4.67	218.1	470.251	469.244	[M+H]+	LPS 14:0	C20H40NO9P	no	Target List	no	LPS
6.11	222.1	498.282	497.275	[M+H]+	LPS 16:0	C22H44NO9P	no	Target List	no	LPS
5.03	194.7	494.252	495.259	[M-H]-	LPS 16:1	C22H42NO9P	Lipid Species	Target List	Spectral Library	LPS
7.23	204.6	524.3	525.307	[M-H]-	LPS 18:0	C24H48NO9P	Lipid Species	Target List	Spectral Library	LPS
6.39	201.6	522.283	523.291	[M-H]-	LPS 18:1	C24H46NO9P	Lipid Species	Target List	Spectral Library	LPS
7.27	207.7	538.315	539.322	[M-H]-	LPS 19:0	C25H50NO9P	Lipid Species	no	Spectral Library	LPS
8.27	211.3	552.33	553.337	[M-H]-	LPS 20:0	C26H52NO9P	Lipid Species	Target List	Spectral Library	LPS
7.45	208.1	550.315	551.322	[M-H]-	LPS 20:1	C26H50NO9P	Lipid Species	Target List	Spectral Library	LPS
5.96	204	546.283	547.29	[M-H]-	LPS 20:3	C26H46NO9P	Lipid Species	Target List	Spectral Library	LPS
5.55	203	544.268	545.275	[M-H]-	LPS 20:4	C26H44NO9P	Lipid Species	no	Spectral Library	LPS
9.17	217.2	580.362	581.369	[M-H]-	LPS 22:0	C28H56NO9P	Lipid Species	Target List	Spectral Library	LPS
6.45	208.7	572.299	573.306	[M-H]-	LPS 22:4	C28H48NO9P	Lipid Species	Target List	Spectral Library	LPS
5.87	207.6	570.283	571.29	[M-H]-	LPS 22:5	C28H46NO9P	Lipid Species	no	Spectral Library	LPS
5.56	206.6	568.267	569.275	[M-H]-	LPS 22:6	C28H44NO9P	Lipid Species	Target List	Spectral Library	LPS
9.97	222.6	608.393	609.4	[M-H]-	LPS 24:0	C30H60NO9P	Lipid Species	Target List	Spectral Library	LPS
9.27	220.5	606.378	607.385	[M-H]-	LPS 24:1	C30H58NO9P	Lipid Species	Target List	Spectral Library	LPS
10.27	272.1	664.491	663.484	[M+H]+	PC 13:0_14:0	C35H70NO8P	no	no	Spectral Library	PC
10.6	276.5	678.509	677.499	[M+H]+, [M+Na]+, [M+H]+	PC 14:0_14:0	C36H72NO8P	Lipid Species	Target List	Spectral Library	PC
10.93	278.1	692.524	691.516	[M+H]+, [M+Na]+	PC 14:0_15:0	C37H74NO8P	Lipid Species	Target List	Spectral Library	PC
10.51	275.3	690.508	689.501	[M+H]+, [M+Na]+	PC 14:0_15:1	C37H72NO8P	Lipid Species	Target List	Spectral Library	PC
10.49	275.8	702.507	701.5	[M+H]+	PC 14:0_16:2	C38H72NO8P	Lipid Species	Target List	Spectral Library	PC
11.09	280.7	718.54	717.532	[M+H]+, [M+Na]+	PC 15:0_16:1	C39H76NO8P	Lipid Species	Target List	Spectral Library	PC
11.3	284.5	730.54	729.532	[M+H]+, [M+Na]+	PC 15:0_17:2	C40H76NO8P	Lipid Species	Target List	Spectral Library	PC
10.83	280.7	716.523	715.516	[M+H]+	PC 15:1_16:1	C39H74NO8P	Lipid Species	Target List	Spectral Library	PC
11.41	286.2	732.556	731.549	[M+H]+	PC 16:0_16:1	C40H78NO8P	Lipid Species	no	Spectral Library	PC
12.09	290	748.588	747.581	[M+H]+	PC 16:0_17:0	C41H82NO8P	Lipid Species	Target List	Spectral Library	PC
12.35	294.4	762.604	761.596	[M+H]+, [M+Na]+	PC 16:0_18:0	C42H84NO8P	Lipid Species	Target List	Spectral Library	PC
11.96	292.7	760.587	759.576	[M+H]+, [M+H]+, [M+Na]+	PC 16:0_18:1	C42H82NO8P	Lipid Species	Target List	Spectral Library	PC
11.3	287.2	756.555	755.548	[M+H]+, [M+Na]+	PC 16:0_18:3	C42H78NO8P	Lipid Species	Target List	Spectral Library	PC
11.75	292.6	784.588	783.581	[M+H]+	PC 16:0_20:3	C44H82NO8P	Lipid Species	Target List	Spectral Library	PC
11.65	292.6	782.573	781.564	[M+H]+, [M+Na]+	PC 16:0_20:4	C44H80NO8P	Lipid Species	Target List	Spectral Library	PC
12.94	302.3	816.649	815.642	[M+H]+	PC 16:0_22:1	C46H90NO8P	Lipid Species	Target List	Spectral Library	PC
11.75	295.8	808.587	807.579	[M+H]+, [M+Na]+	PC 16:0_22:5	C46H82NO8P	Lipid Species	Target List	Spectral Library	PC
13.92	315.2	860.712	859.705	[M+H]+	PC 16:0_25:0	C49H98NO8P	Lipid Species	Target List	Spectral Library	PC
10.83	281.2	728.523	727.516	[M+H]+, [M+Na]+	PC 16:1_16:2	C40H74NO8P	Lipid Species	Target List	Spectral Library	PC
11.31	286.1	744.555	743.548	[M+H]+, [M+Na]+	PC 16:1_17:1	C41H78NO8P	Lipid Species	Target List	Spectral Library	PC
11.58	289.4	758.573	757.566	[M+H]+	PC 16:1_18:1	C42H80NO8P	Lipid Species	Target List	Spectral Library	PC
12.13	298.1	798.602	797.595	[M+H]+	PC 16:1_21:2	C45H84NO8P	Lipid Species	Target List	Spectral Library	PC
12.74	305.5	840.649	839.642	[M+H]+	PC 16:1_24:2	C48H90NO8P	Lipid Species	Target List	Spectral Library	PC
11.85	295.9	796.586	795.578	[M+H]+	PC 16:3_21:1	C45H82NO8P	Lipid Species	Target List	Spectral Library	PC
13.16	311.8	868.68	867.673	[M+H]+	PC 16:3_26:0	C50H94NO8P	Lipid Species	Target List	Spectral Library	PC
11.87	302.1	858.6	857.593	[M+H]+	PC 16:3_26:5	C50H84NO8P	Lipid Species	Target List	Spectral Library	PC
12.24	294.3	774.603	773.595	[M+H]+, [M+Na]+	PC 17:0_18:1	C43H84NO8P	Lipid Species	Target List	Spectral Library	PC
12.69	306.5	852.648	851.641	[M+H]+	PC 17:0_24:4	C49H90NO8P	Lipid Species	Target List	Spectral Library	PC
13.65	319.3	908.712	907.705	[M+H]+	PC 17:0_28:4	C53H98NO8P	Lipid Species	Target List	Spectral Library	PC
11.84	293.2	772.587	771.579	[M+H]+	PC 17:1_18:1	C43H82NO8P	Lipid Species	Target List	Spectral Library	PC
13.95	318.3	886.727	885.72	[M+H]+	PC 17:1_26:0	C51H100NO8P	Lipid Species	Target List	Spectral Library	PC
13.99	322.5	912.743	911.735	[M+H]+	PC 17:1_28:1	C53H102NO8P	Lipid Species	Target List	Spectral Library	PC
14.35	327.8	940.773	939.766	[M+H]+	PC 17:1_30:1	C55H106NO8P	Lipid Species	Target List	Spectral Library	PC
12.81	298.7	790.633	789.626	[M+H]+	PC 18:0_18:0	C44H88NO8P	Lipid Species	Target List	Spectral Library	PC
12.47	298.1	788.62	787.612	[M+H]+	PC 18:0_18:1	C44H86NO8P	Lipid Species	Target List	Spectral Library	PC
13.37	309.3	844.681	843.673	[M+H]+, [M+Na]+	PC 18:0_22:1	C48H94NO8P	Lipid Species	Target List	Spectral Library	PC
12.28	301.7	836.617	835.609	[M+H]+, [M+Na]+	PC 18:0_22:5	C48H86NO8P	Lipid Species	Target List	Spectral Library	PC
14.09	318.4	874.727	873.72	[M+H]+, [M+Na]+	PC 18:0_24:0	C50H100NO8P	Lipid Species	Target List	Spectral Library	PC
11.05	284.9	754.539	753.531	[M+H]+, [M+Na]+	PC 18:1_16:3	C42H76NO8P	Lipid Species	Target List	Spectral Library	PC
12.11	295.4	786.604	785.595	[M+H]+, [M+Na]+	PC 18:1_18:1	C44H84NO8P	Lipid Species	Target List	Spectral Library	PC
11.32	289.2	780.555	779.547	[M+H]+, [M+Na]+	PC 18:1_18:4	C44H78NO8P	Lipid Species	Target List	Spectral Library	PC
12.58	300.7	814.634	813.627	[M+H]+	PC 18:1_20:1	C46H88NO8P	Lipid Species	Target List	Spectral Library	PC
12.2	298.5	810.603	809.594	[M+H]+, [M+Na]+	PC 18:1_20:3	C46H84NO8P	Lipid Species	Target List	Spectral Library	PC
13.77	315.6	872.712	871.705	[M+H]+, [M+Na]+	PC 18:1_24:0	C50H98NO8P	Lipid Species	Target List	Spectral Library	PC
13.44	313.5	870.696	869.689	[M+H]+	PC 18:1_24:1	C50H96NO8P	Lipid Species	Target List	Spectral Library	PC
12.51	301.8	812.618	811.61	[M+H]+, [M+Na]+	PC 18:2_20:1	C46H86NO8P	Lipid Species	Target List	Spectral Library	PC
11.61	295.8	806.57	805.562	[M+H]+	PC 18:2_20:4	C46H80NO8P	Lipid Species	Target List	Spectral Library	PC
11.2	292.5	804.554	803.547	[M+H]+	PC 18:2_20:5	C46H78NO8P	Lipid Species	Target List	Spectral Library	PC
11.73	298.4	832.585	831.578	[M+H]+	PC 18:2_22:5	C48H82NO8P	Lipid Species	Target List	Spectral Library	PC
11.01	287	778.539	777.531	[M+H]+	PC 18:3_18:3	C44H76NO8P	Lipid Species	Target List	Spectral Library	PC
11.5	293.6	794.57	793.562	[M+H]+	PC 19:0_18:5	C45H80NO8P	Lipid Species	Target List	Spectral Library	PC
13.14	305.5	830.664	829.657	[M+H]+	PC 19:0_20:1	C47H92NO8P	Lipid Species	Target List	Spectral Library	PC
12.03	299.6	822.601	821.594	[M+H]+	PC 19:0_20:5	C47H84NO8P	Lipid Species	Target List	Spectral Library	PC
13.56	312.5	858.695	857.688	[M+H]+	PC 19:0_22:1	C49H96NO8P	Lipid Species	Target List	Spectral Library	PC
12.53	302.8	826.632	825.625	[M+H]+	PC 19:1_20:2	C47H88NO8P	Lipid Species	Target List	Spectral Library	PC
12.91	310.8	866.664	865.657	[M+H]+	PC 20:0_22:4	C50H92NO8P	Lipid Species	Target List	Spectral Library	PC
14.46	327.9	928.774	927.767	[M+H]+	PC 20:0_26:1	C54H106NO8P	Lipid Species	Target List	Spectral Library	PC
14.57	334.7	980.804	979.797	[M+H]+	PC 20:0_30:3	C58H110NO8P	Lipid Species	Target List	Spectral Library	PC
13.04	306.5	842.665	841.657	[M+H]+, [M+Na]+	PC 20:1_20:1	C48H92NO8P	Lipid Species	Target List	Spectral Library	PC
11.87	298.9	834.6	833.593	[M+H]+	PC 20:2_20:4	C48H84NO8P	Lipid Species	Target List	Spectral Library	PC
12.55	303.8	838.633	837.625	[M+H]+	PC 22:1_18:3	C48H88NO8P	Lipid Species	Target List	Spectral Library	PC
12.74	308.6	864.648	863.641	[M+H]+	PC 22:2_20:3	C50H90NO8P	Lipid Species	Target List	Spectral Library	PC
12.38	305.9	862.632	861.624	[M+H]+	PC 22:2_20:4	C50H88NO8P	Lipid Species	Target List	Spectral Library	PC
12.75	312.3	890.664	889.657	[M+H]+	PC 22:2_22:4	C52H92NO8P	Lipid Species	Target List	Spectral Library	PC
14.17	325.2	926.759	925.752	[M+H]+	PC 22:2_24:0	C54H104NO8P	Lipid Species	Target List	Spectral Library	PC
12.23	304.2	860.616	859.609	[M+H]+	PC 22:5_20:2	C50H86NO8P	Lipid Species	Target List	Spectral Library	PC
12.24	300.6	824.617	823.609	[M+H]+	PC 23:0_16:4	C47H86NO8P	Lipid Species	Target List	Spectral Library	PC
14.15	322	900.743	899.736	[M+H]+, [M+Na]+	PC 26:0_18:1	C52H102NO8P	Lipid Species	Target List	Spectral Library	PC
13.04	314.2	892.678	891.671	[M+H]+	PC 26:0_18:5	C52H94NO8P	Lipid Species	Target List	Spectral Library	PC
14.5	331	954.79	953.783	[M+H]+	PC 26:0_22:2	C56H108NO8P	Lipid Species	Target List	Spectral Library	PC
13.61	319.2	920.711	919.704	[M+H]+	PC 26:1_20:4	C54H98NO8P	Lipid Species	Target List	Spectral Library	PC
13.65	323.4	946.727	945.72	[M+H]+	PC 26:1_22:5	C56H100NO8P	Lipid Species	Target List	Spectral Library	PC
13.78	326.2	948.742	947.735	[M+H]+	PC 26:2_22:3	C56H102NO8P	Lipid Species	Target List	Spectral Library	PC
13.58	321.8	944.711	943.703	[M+H]+	PC 26:3_22:4	C56H98NO8P	no	Target List	Spectral Library	PC
14.4	324.2	902.759	901.753	[M+H]+, [M+Na]+	PC 28:0_16:0	C52H104NO8P	Lipid Species	Target List	Spectral Library	PC
13.82	322.5	922.727	921.719	[M+H]+	PC 28:0_28:4	C54H100NO8P	Lipid Species	Target List	Spectral Library	PC
13.24	316.1	894.694	893.687	[M+H]+	PC 28:1_16:3	C52H96NO8P	Lipid Species	Target List	Spectral Library	PC
14.17	327.2	950.757	949.75	[M+H]+	PC 28:1_20:3	C56H104NO8P	Lipid Species	Target List	Spectral Library	PC
13.92	323	924.741	923.734	[M+H]+	PC 28:1_28:2	C54H102NO8P	Lipid Species	Target List	Spectral Library	PC
13.5	318.2	896.711	895.704	[M+H]+	PC 28:2_16:1	C52H98NO8P	Lipid Species	Target List	Spectral Library	PC
11.54	284.1	720.557	719.549	[M+H]+, [M+Na]+	PC 31:0	C39H78NO8P	Lipid Species	Target List	Spectral Library	PC
15.07	338.5	984.835	983.827	[M+H]+	PC 31:0_19:1	C58H114NO8P	Lipid Species	Target List	Spectral Library	PC
10.98	289	734.569	733.562	[M+H]+	PC 32:0	C40H80NO8P	Lipid Species	no	Spectral Library	PC
12.03	284	732.555	731.548	[M+H]+	PC 32:1	C40H78NO8P	Lipid Species	no	Spectral Library	PC
10.19	277.8	728.523	727.516	[M+H]+	PC 32:3	C40H74NO8P	Lipid Species	no	Spectral Library	PC
10.71	281.6	752.523	751.516	[M+H]+, [M+Na]+	PC 34:5	C42H74NO8P	Lipid Species	no	Spectral Library	PC
12.52	297.1	776.618	775.611	[M+H]+	PC 35:0	C43H86NO8P	Lipid Species	no	Spectral Library	PC
11.54	291.6	770.57	769.563	[M+H]+	PC 35:3	C43H80NO8P	Lipid Species	no	Spectral Library	PC
11.34	288.8	768.555	767.547	[M+H]+	PC 35:4	C43H78NO8P	Lipid Species	no	Spectral Library	PC
12	296	782.568	781.561	[M+H]+	PC 36:4	C44H80NO8P	Lipid Species	no	Spectral Library	PC
12.71	300.2	802.633	801.626	[M+H]+, [M+Na]+	PC 37:1	C45H88NO8P	Lipid Species	no	Spectral Library	PC
12.34	298	800.617	799.61	[M+H]+, [M+Na]+	PC 37:2	C45H86NO8P	Lipid Species	no	Spectral Library	PC
13.31	305	818.664	817.657	[M+H]+	PC 38:0	C46H92NO8P	Lipid Species	no	Spectral Library	PC
12.66	303.3	836.615	813.626	[M+Na]+, [M+H-H2O]+	PC 38:2	C46H88NO8P	Lipid Species	no	Spectral Library	PC
12.45	300.7	810.599	809.592	[M+H]+	PC 38:4	C46H84NO8P	Lipid Species	no	Spectral Library	PC
12.78	302.8	828.65	827.642	[M+H]+	PC 39:2	C47H90NO8P	Lipid Species	no	Spectral Library	PC
13.72	312.5	846.697	845.69	[M+H]+, [M+Na]+	PC 40:0	C48H96NO8P	Lipid Species	no	Spectral Library	PC
12.99	308.7	854.665	853.657	[M+H]+	PC 41:3	C49H92NO8P	Lipid Species	no	Spectral Library	PC
14.25	321.6	888.744	887.736	[M+H]+	PC 43:0	C51H102NO8P	Lipid Species	no	Spectral Library	PC
13.64	316.1	884.712	883.705	[M+H]+	PC 43:2	C51H98NO8P	Lipid Species	no	Spectral Library	PC
13.32	315	882.694	881.687	[M+H]+	PC 43:3	C51H96NO8P	Lipid Species	no	Spectral Library	PC
13.07	313.1	880.679	879.672	[M+H]+	PC 43:4	C51H94NO8P	no	Target List	no	PC
13.83	319.3	898.728	897.721	[M+H]+, [M+H-H2O]+	PC 44:2	C52H100NO8P	Lipid Species	no	Spectral Library	PC
12.62	310.1	888.647	887.64	[M+H]+	PC 44:7	C52H90NO8P	Lipid Species	no	Spectral Library	PC
13.7	320.9	910.727	909.72	[M+H]+	PC 45:3	C53H100NO8P	Lipid Species	no	Spectral Library	PC
14.73	330.6	930.789	929.782	[M+H]+	PC 46:0	C54H108NO8P	Lipid Species	no	Spectral Library	PC
13.24	318.1	918.694	917.687	[M+H]+	PC 46:6	C54H96NO8P	Lipid Species	no	Spectral Library	PC
13.01	316.2	916.679	915.671	[M+H]+	PC 46:7	C54H94NO8P	Lipid Species	no	Spectral Library	PC
12.74	314.1	914.664	913.656	[M+H]+	PC 46:8	C54H92NO8P	Lipid Species	no	Spectral Library	PC
14.27	328.9	952.773	951.766	[M+H]+	PC 48:3	C56H106NO8P	Lipid Species	no	Spectral Library	PC
14.8	336.4	982.821	981.813	[M+H]+	PC 50:2	C58H112NO8P	Lipid Species	no	Spectral Library	PC
14.36	332	978.789	977.781	[M+H]+	PC 50:4	C58H108NO8P	Lipid Species	no	Spectral Library	PC
14.35	334.6	1002.79	1001.78	[M+H]+	PC 52:6	C60H108NO8P	Lipid Species	no	Spectral Library	PC
10.37	271.8	636.496	635.489	[M+H]+	PC O-26:0	C34H70NO7P	Lipid Species	Target List	Spectral Library	PC-O
11.01	276.6	664.528	663.521	[M+H]+	PC O-28:0	C36H74NO7P	Lipid Species	Target List	Spectral Library	PC-O
11.32	279.3	678.545	677.538	[M+H]+	PC O-29:0	C37H76NO7P	Lipid Species	Target List	Spectral Library	PC-O
11.62	282	692.561	691.553	[M+H]+	PC O-30:0	C38H78NO7P	Lipid Species	Target List	Spectral Library	PC-O
11.29	280.4	690.546	689.538	[M+H]+	PC O-30:1	C38H76NO7P	Lipid Species	Target List	Spectral Library	PC-O
11.88	285.3	706.577	705.57	[M+H]+	PC O-31:0	C39H80NO7P	Lipid Species	Target List	Spectral Library	PC-O
12.16	289.1	720.592	719.585	[M+H]+, [M+Na]+	PC O-32:0	C40H82NO7P	Lipid Species	Target List	Spectral Library	PC-O
11.86	287.4	718.578	717.57	[M+H]+	PC O-32:1	C40H80NO7P	Lipid Species	Target List	Spectral Library	PC-O
11.75	283	716.56	715.553	[M+H]+	PC O-32:2	C40H78NO7P	Lipid Species	Target List	Spectral Library	PC-O
12.41	291.8	734.607	733.599	[M+H]+	PC O-33:0	C41H84NO7P	Lipid Species	no	Spectral Library	PC-O
12.03	288.5	732.593	731.586	[M+H]+	PC O-33:1	C41H82NO7P	Lipid Species	Target List	Spectral Library	PC-O
12.69	295.6	748.623	747.615	[M+H]+, [M+Na]+	PC O-34:0	C42H86NO7P	Lipid Species	Target List	Spectral Library	PC-O
12.28	292.3	746.608	745.601	[M+H]+, [M+Na]+	PC O-34:1	C42H84NO7P	Lipid Species	Target List	Spectral Library	PC-O
12.27	289.5	744.592	743.584	[M+H]+	PC O-34:2	C42H82NO7P	Lipid Species	Target List	Spectral Library	PC-O
12.18	292.8	758.608	757.601	[M+H]+	PC O-35:2	C43H84NO7P	Lipid Species	no	Spectral Library	PC-O
13.16	301.5	776.654	775.647	[M+H]+	PC O-36:0	C44H90NO7P	Lipid Species	Target List	Spectral Library	PC-O
12.77	298.2	774.638	773.631	[M+H]+	PC O-36:1	C44H88NO7P	Lipid Species	Target List	Spectral Library	PC-O
12.4	295.5	772.623	771.616	[M+H]+	PC O-36:2	C44H86NO7P	Lipid Species	Target List	Spectral Library	PC-O
12.01	293.8	768.592	767.585	[M+H]+	PC O-36:4	C44H82NO7P	Lipid Species	Target List	Spectral Library	PC-O
13.37	304.1	790.669	789.662	[M+H]+	PC O-37:0	C45H92NO7P	Lipid Species	no	Spectral Library	PC-O
13.59	307.9	804.685	803.678	[M+H]+	PC O-38:0	C46H94NO7P	Lipid Species	Target List	Spectral Library	PC-O
12.92	301.6	800.655	799.647	[M+H]+	PC O-38:2	C46H90NO7P	Lipid Species	no	Spectral Library	PC-O
12.7	299.7	798.638	797.631	[M+H]+, [M+Na]+	PC O-38:3	C46H88NO7P	Lipid Species	Target List	Spectral Library	PC-O
12.39	298.6	796.622	795.615	[M+H]+	PC O-38:4	C46H86NO7P	Lipid Species	Target List	Spectral Library	PC-O
12.34	296.4	794.607	793.6	[M+H]+	PC O-38:5	C46H84NO7P	Lipid Species	no	Spectral Library	PC-O
12.04	294.2	792.592	791.585	[M+H]+	PC O-38:6	C46H82NO7P	Lipid Species	no	Spectral Library	PC-O
13.97	314.2	832.717	831.71	[M+H]+	PC O-40:0	C48H98NO7P	Lipid Species	Target List	Spectral Library	PC-O
13.09	305	826.669	825.662	[M+H]+	PC O-40:3	C48H92NO7P	Lipid Species	Target List	Spectral Library	PC-O
12.77	303.4	824.654	823.647	[M+H]+	PC O-40:4	C48H90NO7P	Lipid Species	Target List	Spectral Library	PC-O
12.96	302.3	822.639	821.631	[M+H]+	PC O-40:5	C48H88NO7P	Lipid Species	Target List	Spectral Library	PC-O
12.2	301.2	820.622	819.614	[M+H]+	PC O-40:6	C48H86NO7P	Lipid Species	Target List	Spectral Library	PC-O
12.05	300.7	818.605	817.598	[M+H]+	PC O-40:7	C48H84NO7P	Lipid Species	Target List	Spectral Library	PC-O
14.34	319.8	860.748	859.74	[M+H]+	PC O-42:0	C50H102NO7P	Lipid Species	Target List	Spectral Library	PC-O
14.02	317.9	858.733	857.725	[M+H]+	PC O-42:1	C50H100NO7P	Lipid Species	no	Spectral Library	PC-O
13.7	314.1	856.717	855.709	[M+H]+	PC O-42:2	C50H98NO7P	Lipid Species	Target List	Spectral Library	PC-O
13.65	313	854.702	853.694	[M+H]+	PC O-42:3	C50H96NO7P	Lipid Species	Target List	Spectral Library	PC-O
14.36	322.1	886.762	885.755	[M+H]+	PC O-44:1	C52H104NO7P	Lipid Species	Target List	Spectral Library	PC-O
14.07	321	884.748	883.74	[M+H]+	PC O-44:2	C52H102NO7P	Lipid Species	Target List	Spectral Library	PC-O
13.98	318.6	882.732	881.724	[M+H]+	PC O-44:3	C52H100NO7P	Lipid Species	no	Spectral Library	PC-O
13.71	317.8	880.717	879.71	[M+H]+	PC O-44:4	C52H98NO7P	Lipid Species	Target List	Spectral Library	PC-O
13.87	321.5	906.732	905.725	[M+H]+	PC O-46:5	C54H100NO7P	Lipid Species	no	Spectral Library	PC-O
10.01	220.2	606.413	607.421	[M-H]-	PE 12:0_14:0	C31H62NO8P	no	no	Spectral Library	PE
10.73	263.4	636.461	635.453	[M+H]+, [M+Na]+	PE 14:0_14:0	C33H66NO8P	Lipid Species	Target List	Spectral Library	PE
11.32	231	662.476	663.483	[M-H]-	PE 14:0_16:0	C35H70NO8P	Lipid Species	Target List	Spectral Library	PE
10.89	229.5	660.46	661.468	[M-H]-	PE 14:0_16:1	C35H68NO8P	Lipid Species	Target List	Spectral Library	PE
11.14	237.1	710.476	711.483	[M-H]-	PE 14:0_20:4	C39H70NO8P	no	Target List	Spectral Library	PE
11.61	233.8	676.492	677.499	[M-H]-	PE 15:0_16:0	C36H72NO8P	Lipid Species	Target List	Spectral Library	PE
11.2	232	674.476	675.483	[M-H]-	PE 15:0_16:1	C36H70NO8P	Lipid Species	Target List	Spectral Library	PE
13.03	290.4	774.601	773.593	[M+H]+	PE 15:0_20:0	C43H84NO8P	Lipid Species	Target List	Spectral Library	PE
11.42	243.8	748.491	749.498	[M-H]-	PE 15:0_22:6	C42H72NO8P	Lipid Species	no	Spectral Library	PE
11.9	236.5	690.507	691.514	[M-H]-	PE 16:0_16:0	C37H74NO8P	Lipid Species	Target List	Spectral Library	PE
11.45	234.9	688.492	689.499	[M-H]-, [M-H]-	PE 16:0_16:1	C37H72NO8P	Lipid Species	Target List	Spectral Library	PE
12.11	238.7	704.522	705.529	[M-H]-	PE 16:0_17:0	C38H76NO8P	Lipid Species	Target List	Spectral Library	PE
11.82	274.1	704.522	703.515	[M+H]+	PE 16:0_17:1	C38H74NO8P	Lipid Species	Target List	Spectral Library	PE
12.46	281.8	720.554	719.546	[M+H]+	PE 16:0_18:0	C39H78NO8P	Lipid Species	Target List	Spectral Library	PE
12.04	240.7	716.523	717.53	[M-H]-	PE 16:0_18:1	C39H76NO8P	Lipid Species	Target List	Spectral Library	PE
12.06	245.4	740.522	741.529	[M-H]-	PE 16:0_20:3	C41H76NO8P	Lipid Species	no	Spectral Library	PE
11.72	243.1	738.507	739.514	[M-H]-	PE 16:0_20:4	C41H74NO8P	Lipid Species	Target List	Spectral Library	PE
8.94	252.4	786.492	787.499	[M-H]-	PE 16:0_20:4;3O	C41H74NO11P	no	no	Spectral Library	PE
11.42	241.7	736.491	737.498	[M-H]-	PE 16:0_20:5	C41H72NO8P	Lipid Species	no	Spectral Library	PE
11.6	278.1	764.524	763.517	[M+H]+	PE 16:0_22:6	C43H74NO8P	Lipid Species	Target List	Spectral Library	PE
11.1	265.8	688.491	687.484	[M+H]+	PE 16:1_16:1	C37H70NO8P	Lipid Species	Target List	Spectral Library	PE
10.97	265.8	686.476	685.468	[M+H]+	PE 16:1_16:2	C37H68NO8P	Lipid Species	Target List	Spectral Library	PE
11.42	236.4	700.491	701.499	[M-H]-	PE 16:1_17:1	C38H72NO8P	Lipid Species	Target List	Spectral Library	PE
11.64	239.2	714.507	715.515	[M-H]-	PE 16:1_18:1	C39H74NO8P	Lipid Species	Target List	Spectral Library	PE
11.42	238.7	712.491	713.499	[M-H]-	PE 16:1_18:2	C39H72NO8P	Lipid Species	Target List	Spectral Library	PE
11.34	273.3	738.508	737.5	[M+H]+	PE 16:1_20:4	C41H72NO8P	Lipid Species	Target List	Spectral Library	PE
11.01	271	736.491	735.484	[M+H]+	PE 16:1_20:5	C41H70NO8P	Lipid Species	Target List	Spectral Library	PE
11.42	245.1	762.509	763.516	[M-H]-	PE 16:1_22:5	C43H74NO8P	Lipid Species	no	Spectral Library	PE
12.55	243.9	732.553	733.56	[M-H]-	PE 17:0_18:0	C40H80NO8P	Lipid Species	no	Spectral Library	PE
12.29	244	730.537	731.545	[M-H]-	PE 17:0_18:1	C40H78NO8P	Lipid Species	Target List	Spectral Library	PE
11.98	246.2	752.522	753.529	[M-H]-	PE 17:0_20:4	C42H76NO8P	Lipid Species	Target List	Spectral Library	PE
11.92	241.9	728.523	729.53	[M-H]-	PE 17:1_18:1	C40H76NO8P	Lipid Species	Target List	Spectral Library	PE
11.59	243.8	750.507	751.514	[M-H]-	PE 17:1_20:4	C42H74NO8P	Lipid Species	no	Spectral Library	PE
12.87	247.8	746.568	747.575	[M-H]-	PE 18:0_18:0	C41H82NO8P	Lipid Species	Target List	Spectral Library	PE
12.59	284.4	746.572	745.564	[M+H]+, [M+Na]+	PE 18:0_18:1	C41H80NO8P	Lipid Species	no	no	PE
12.47	286.5	770.57	769.563	[M+H]+	PE 18:0_20:3	C43H80NO8P	Lipid Species	no	no	PE
12.26	249.2	766.539	767.546	[M-H]-	PE 18:0_20:4	C43H78NO8P	Lipid Species	Target List	Spectral Library	PE
12.67	253.7	782.569	783.576	[M-H]-	PE 18:0_21:3	C44H82NO8P	Lipid Species	no	no	PE
12.89	256	796.585	797.592	[M-H]-	PE 18:0_22:3	C45H84NO8P	Lipid Species	Target List	Spectral Library	PE
12.61	254.9	794.569	795.577	[M-H]-	PE 18:0_22:4	C45H82NO8P	Lipid Species	Target List	Spectral Library	PE
12.35	253.4	792.553	793.56	[M-H]-	PE 18:0_22:5	C45H80NO8P	Lipid Species	Target List	Spectral Library	PE
12.15	286.9	792.555	791.548	[M+H]+	PE 18:0_22:6	C45H78NO8P	Lipid Species	Target List	Spectral Library	PE
13.03	258.7	810.601	811.608	[M-H]-	PE 18:0_23:3	C46H86NO8P	Lipid Species	no	no	PE
12.16	245.2	742.539	743.546	[M-H]-	PE 18:1_18:1	C41H78NO8P	Lipid Species	Target List	Spectral Library	PE
11.83	243.4	740.522	741.529	[M-H]-	PE 18:1_18:2	C41H76NO8P	Lipid Species	Target List	Spectral Library	PE
12.64	251.2	770.568	771.576	[M-H]-	PE 18:1_20:1	C43H82NO8P	Lipid Species	Target List	Spectral Library	PE
11.84	246.8	764.522	765.529	[M-H]-	PE 18:1_20:4	C43H76NO8P	Lipid Species	Target List	Spectral Library	PE
11.56	245.8	762.506	763.513	[M-H]-	PE 18:1_20:5	C43H74NO8P	Lipid Species	no	Spectral Library	PE
12.85	253.7	784.584	785.592	[M-H]-	PE 18:1_21:1	C44H84NO8P	Lipid Species	Target List	Spectral Library	PE
12.31	251.9	780.553	781.56	[M-H]-	PE 18:1_21:3	C44H80NO8P	Lipid Species	no	Spectral Library	PE
12.1	252.6	790.538	791.545	[M-H]-	PE 18:1_22:5	C45H78NO8P	Lipid Species	no	Spectral Library	PE
13.26	259.7	812.617	813.624	[M-H]-	PE 18:1_23:1	C46H88NO8P	Lipid Species	no	Spectral Library	PE
12.71	257.2	808.584	809.592	[M-H]-	PE 18:1_23:3	C46H84NO8P	Lipid Species	no	Spectral Library	PE
14.16	273.6	882.695	883.702	[M-H]-	PE 18:1_28:1	C51H98NO8P	no	no	Spectral Library	PE
14.46	279.6	910.724	911.732	[M-H]-	PE 18:1_30:1	C53H102NO8P	no	no	Spectral Library	PE
13.54	266.5	852.647	853.655	[M-H]-	PE 18:2_26:1	C49H92NO8P	Lipid Species	no	Spectral Library	PE
12.73	290.5	760.586	759.578	[M+H]+, [M+H-H2O]+	PE 19:0_18:1	C42H82NO8P	Lipid Species	Target List	Spectral Library	PE
12.39	248.4	756.553	757.56	[M-H]-	PE 19:1_18:1	C42H80NO8P	Lipid Species	Target List	Spectral Library	PE
13.62	269.4	876.646	877.654	[M-H]-	PE 20:4_26:1	C51H92NO8P	Lipid Species	no	Spectral Library	PE
13.42	258.8	800.616	801.623	[M-H]-	PE 22:0_18:1	C45H88NO8P	Lipid Species	Target List	Spectral Library	PE
13.07	257.3	798.6	799.608	[M-H]-	PE 22:1_18:1	C45H86NO8P	Lipid Species	Target List	Spectral Library	PE
12.84	294.6	822.602	821.594	[M+H]+	PE 22:1_20:4	C47H84NO8P	Lipid Species	Target List	Spectral Library	PE
13.8	264.5	828.647	829.654	[M-H]-	PE 24:0_18:1	C47H92NO8P	Lipid Species	Target List	Spectral Library	PE
13.6	265.7	850.631	851.639	[M-H]-	PE 24:0_20:4	C49H90NO8P	Lipid Species	Target List	Spectral Library	PE
13.22	263.7	848.616	849.623	[M-H]-	PE 24:1_20:4	C49H88NO8P	no	Target List	Spectral Library	PE
13.19	261.2	824.616	825.623	[M-H]-	PE 24:2_18:1	C47H88NO8P	Lipid Species	Target List	Spectral Library	PE
13	296.8	824.617	823.61	[M+H]+	PE 24:3_18:1	C47H86NO8P	Lipid Species	Target List	Spectral Library	PE
14.2	310.3	858.696	857.689	[M+H]+, [M+Na]+	PE 26:0_18:1	C49H96NO8P	Lipid Species	Target List	Spectral Library	PE
13.87	307	856.681	855.674	[M+H]+, [M+Na]+	PE 26:1_18:1	C49H94NO8P	Lipid Species	Target List	Spectral Library	PE
14.45	275.6	884.71	885.718	[M-H]-	PE 28:0_18:1	C51H100NO8P	no	no	Spectral Library	PE
11.84	277.3	728.523	727.516	[M+H]+	PE 35:3	C40H74NO8P	Lipid Species	Target List	Spectral Library	PE
12.24	284.4	756.555	755.548	[M+H]+	PE 37:3	C42H78NO8P	Lipid Species	Target List	Spectral Library	PE
11.63	277.1	752.523	751.516	[M+H]+	PE 37:5	C42H74NO8P	Lipid Species	no	Spectral Library	PE
13.38	295.9	788.617	787.61	[M+H]+	PE 39:1	C44H86NO8P	Lipid Species	Target List	Spectral Library	PE
12.72	290.9	784.586	783.579	[M+H]+, [M+Na]+	PE 39:3	C44H82NO8P	Lipid Species	Target List	Spectral Library	PE
12.36	288.1	782.57	781.563	[M+H]+	PE 39:4	C44H80NO8P	Lipid Species	no	no	PE
12.14	284.8	780.556	779.549	[M+H]+	PE 39:5	C44H78NO8P	Lipid Species	no	Spectral Library	PE
13.77	300.8	804.649	803.641	[M+H]+	PE 40:0	C45H90NO8P	Lipid Species	Target List	Spectral Library	PE
11.99	284.1	792.557	791.55	[M+H]+	PE 40:6	C45H78NO8P	Lipid Species	no	Spectral Library	PE
13.08	296.9	812.616	811.609	[M+H]+	PE 41:3	C46H86NO8P	Lipid Species	Target List	Spectral Library	PE
14.11	307.1	832.681	831.673	[M+H]+	PE 42:0	C47H94NO8P	Lipid Species	Target List	Spectral Library	PE
13.5	301.2	828.649	827.642	[M+H]+, [M+Na]+, [M+H-H2O]+	PE 42:2	C47H90NO8P	Lipid Species	Target List	Spectral Library	PE
13.21	297.4	824.617	823.61	[M+H]+	PE 42:4	C47H86NO8P	Lipid Species	no	Spectral Library	PE
13.69	303.8	842.665	841.658	[M+H]+	PE 43:2	C48H92NO8P	Lipid Species	Target List	Spectral Library	PE
14.4	312.4	860.711	859.704	[M+H]+	PE 44:0	C49H98NO8P	Lipid Species	no	Spectral Library	PE
13.6	304.8	854.664	853.656	[M+H]+	PE 44:3	C49H92NO8P	Lipid Species	Target List	Spectral Library	PE
14.5	316.4	886.729	885.722	[M+H]+	PE 46:1	C51H100NO8P	Lipid Species	no	Spectral Library	PE
14.2	313.4	884.713	883.705	[M+H]+	PE 46:2	C51H98NO8P	Lipid Species	no	Spectral Library	PE
13.89	310.7	880.679	879.672	[M+H]+	PE 46:4	C51H94NO8P	Lipid Species	no	Spectral Library	PE
13.67	307.2	878.665	877.658	[M+H]+	PE 46:5	C51H92NO8P	Lipid Species	no	Spectral Library	PE
14.5	319.8	912.745	911.737	[M+H]+	PE 48:2	C53H102NO8P	Lipid Species	no	Spectral Library	PE
12.54	279.2	692.558	691.551	[M+H]+	PE O-16:1_17:0	C38H78NO7P	Lipid Species	Target List	Spectral Library	PE-O
12.53	299.2	796.623	795.616	[M+H]+	PE O-17:0_24:4	C46H86NO7P	no	no	Spectral Library	PE-O
13.96	314.6	856.716	855.709	[M+H]+	PE O-17:0_28:2	C50H98NO7P	no	no	Spectral Library	PE-O
12.78	281.6	706.573	705.566	[M+H]+	PE O-18:1_16:0	C39H80NO7P	Lipid Species	Target List	Spectral Library	PE-O
11.43	248.1	726.542	727.549	[M-H]-	PE O-18:1_18:2	C41H78NO7P	no	no	Spectral Library	PE-O
12.5	279.5	728.559	727.552	[M+H]+, [M+Na]+	PE O-18:2_18:1	C41H78NO7P	Lipid Species	Target List	Spectral Library	PE-O
12.23	251.4	774.542	775.549	[M-H]-	PE O-18:2_22:5	C45H78NO7P	Lipid Species	Target List	Spectral Library	PE-O
13.07	296.2	830.606	829.599	[M+H]+	PE O-22:2_22:6	C49H84NO7P	no	no	Spectral Library	PE-O
14.34	320.5	884.748	883.741	[M+H]+	PE O-25:0_22:2	C52H102NO7P	no	no	Spectral Library	PE-O
11.72	266.7	648.496	647.488	[M+H]+	PE O-30:1	C35H70NO7P	Lipid Species	no	no	PE-O
10.73	246.7	704.559	705.566	[M-H]-	PE O-34:0	C39H80NO7P	Lipid Species	no	Spectral Library	PE-O
12.04	273	700.527	699.52	[M+H]+	PE O-34:3	C39H74NO7P	Lipid Species	no	no	PE-O
7.65	247.7	692.467	693.474	[M-H]-	PE O-34:6	C39H68NO7P	Lipid Species	no	Spectral Library	PE-O
11.81	271.2	710.511	709.504	[M+H]+	PE O-35:5	C40H72NO7P	Lipid Species	no	no	PE-O
11.43	240.9	718.481	719.488	[M-H]-	PE O-36:7	C41H70NO7P	Lipid Species	no	Spectral Library	PE-O
13.63	294.4	762.635	761.628	[M+H]+	PE O-38:0	C43H88NO7P	Lipid Species	no	Spectral Library	PE-O
11.61	245.2	744.497	745.504	[M-H]-	PE O-38:8	C43H72NO7P	Lipid Species	no	Spectral Library	PE-O
12.1	250.7	772.527	773.534	[M-H]-	PE O-40:8	C45H76NO7P	Lipid Species	no	Spectral Library	PE-O
13.44	260.5	808.62	809.627	[M-H]-	PE O-42:4	C47H88NO7P	Lipid Species	no	Spectral Library	PE-O
13.1	293.6	806.606	805.599	[M+H]+	PE O-42:6	C47H84NO7P	Lipid Species	no	Spectral Library	PE-O
12.69	257.2	802.574	803.581	[M-H]-	PE O-42:7	C47H82NO7P	Lipid Species	no	Spectral Library	PE-O
12.44	255.7	800.558	801.565	[M-H]-	PE O-42:8	C47H80NO7P	Lipid Species	no	Spectral Library	PE-O
14.16	305	828.685	827.678	[M+H]+	PE O-43:2	C48H94NO7P	Lipid Species	no	Spectral Library	PE-O
13.47	263	832.621	833.628	[M-H]-	PE O-44:6	C49H88NO7P	Lipid Species	no	Spectral Library	PE-O
13.02	261.2	828.589	829.597	[M-H]-	PE O-44:8	C49H84NO7P	Lipid Species	no	Spectral Library	PE-O
11.68	230.9	646.482	647.489	[M-H]-	PE P-16:0_14:0	C35H70NO7P	Lipid Species	Target List	Spectral Library	PE
11.83	234.5	672.497	673.504	[M-H]-	PE P-16:0_16:1	C37H72NO7P	Lipid Species	Target List	Spectral Library	PE
12.38	238.3	688.528	689.535	[M-H]-	PE P-17:0_16:0	C38H76NO7P	Lipid Species	Target List	Spectral Library	PE
12.09	237	686.511	687.519	[M-H]-	PE P-17:0_16:1	C38H74NO7P	Lipid Species	Target List	Spectral Library	PE
12.27	273.2	676.527	675.52	[M+H]+	PE P-32:0	C37H74NO7P	Lipid Species	Target List	Spectral Library	PE
12.76	279.7	704.559	703.551	[M+H]+	PE P-34:0	C39H78NO7P	Lipid Species	Target List	Spectral Library	PE
12.39	275.8	702.544	701.536	[M+H]+, [M+Na]+	PE P-34:1	C39H76NO7P	Lipid Species	Target List	Spectral Library	PE
12.01	238.3	698.511	699.519	[M-H]-	PE P-34:2	C39H74NO7P	Lipid Species	Target List	Spectral Library	PE
11.88	270.8	698.511	697.504	[M+H]+	PE P-34:3	C39H72NO7P	Lipid Species	Target List	Spectral Library	PE
12.64	278.5	716.559	715.551	[M+H]+	PE P-35:1	C40H78NO7P	Lipid Species	Target List	Spectral Library	PE
12.21	241.2	712.527	713.534	[M-H]-	PE P-35:2	C40H76NO7P	Lipid Species	Target List	Spectral Library	PE
12.1	241.3	710.512	711.519	[M-H]-	PE P-35:3	C40H74NO7P	Lipid Species	Target List	no	PE
11.75	240	708.496	709.504	[M-H]-	PE P-35:4	C40H72NO7P	Lipid Species	Target List	Spectral Library	PE
13.16	247.6	730.574	731.581	[M-H]-	PE P-36:0	C41H82NO7P	Lipid Species	Target List	Spectral Library	PE
12.88	282.3	730.574	729.567	[M+H]+, [M+Na]+	PE P-36:1	C41H80NO7P	Lipid Species	Target List	Spectral Library	PE
12.39	278.4	726.543	725.536	[M+H]+, [M+Na]+	PE P-36:3	C41H76NO7P	Lipid Species	Target List	Spectral Library	PE
12.04	243.8	722.512	723.52	[M-H]-	PE P-36:4	C41H74NO7P	Lipid Species	Target List	Spectral Library	PE
11.73	241.7	720.496	721.503	[M-H]-	PE P-36:5	C41H72NO7P	Lipid Species	Target List	Spectral Library	PE
13.06	285	744.59	743.583	[M+H]+	PE P-37:1	C42H82NO7P	Lipid Species	Target List	Spectral Library	PE
12.48	246.2	738.542	739.55	[M-H]-	PE P-37:3	C42H78NO7P	Lipid Species	Target List	Spectral Library	PE
12.26	278.3	738.544	737.536	[M+H]+	PE P-37:4	C42H76NO7P	Lipid Species	Target List	Spectral Library	PE
11.91	243.9	734.511	735.519	[M-H]-	PE P-37:5	C42H74NO7P	Lipid Species	Target List	Spectral Library	PE
11.72	243.7	732.496	733.503	[M-H]-	PE P-37:6	C42H72NO7P	Lipid Species	Target List	Spectral Library	PE
13.29	288.8	758.605	757.598	[M+H]+	PE P-38:1	C43H84NO7P	Lipid Species	Target List	Spectral Library	PE
12.92	250.3	754.574	755.582	[M-H]-	PE P-38:2	C43H82NO7P	Lipid Species	Target List	Spectral Library	PE
12.75	284.9	754.575	753.568	[M+H]+, [M+Na]+	PE P-38:3	C43H80NO7P	Lipid Species	Target List	Spectral Library	PE
12.6	282.1	752.56	751.552	[M+H]+, [M+Na]+	PE P-38:4	C43H78NO7P	Lipid Species	Target List	Spectral Library	PE
12.13	247.7	748.527	749.535	[M-H]-	PE P-38:5	C43H76NO7P	Lipid Species	Target List	Spectral Library	PE
11.99	246.7	746.512	747.519	[M-H]-	PE P-38:6	C43H74NO7P	Lipid Species	Target List	Spectral Library	PE
13.47	292.7	772.621	771.614	[M+H]+	PE P-39:1	C44H86NO7P	Lipid Species	Target List	Spectral Library	PE
13.11	253.3	768.59	769.597	[M-H]-	PE P-39:2	C44H84NO7P	Lipid Species	Target List	Spectral Library	PE
12.89	252	766.574	767.581	[M-H]-	PE P-39:3	C44H82NO7P	Lipid Species	Target List	Spectral Library	PE
12.61	250.7	764.558	765.565	[M-H]-	PE P-39:4	C44H80NO7P	Lipid Species	Target List	Spectral Library	PE
12.38	250	762.542	763.55	[M-H]-	PE P-39:5	C44H78NO7P	Lipid Species	Target List	no	PE
12.21	249.5	760.526	761.533	[M-H]-	PE P-39:6	C44H76NO7P	Lipid Species	Target List	Spectral Library	PE
13.62	258.1	784.621	785.628	[M-H]-	PE P-40:1	C45H88NO7P	Lipid Species	Target List	Spectral Library	PE
13.37	293.1	784.621	783.615	[M+H]+, [M+Na]+	PE P-40:2	C45H86NO7P	Lipid Species	Target List	Spectral Library	PE
13.19	292	782.606	781.599	[M+H]+, [M+Na]+	PE P-40:3	C45H84NO7P	Lipid Species	Target List	Spectral Library	PE
12.87	253.5	778.574	779.582	[M-H]-	PE P-40:4	C45H82NO7P	Lipid Species	Target List	Spectral Library	PE
12.62	252.8	776.558	777.566	[M-H]-	PE P-40:5	C45H80NO7P	Lipid Species	Target List	Spectral Library	PE
13.78	260.3	798.635	799.643	[M-H]-	PE P-41:1	C46H90NO7P	Lipid Species	Target List	Spectral Library	PE
13.28	258	794.605	795.613	[M-H]-	PE P-41:3	C46H86NO7P	Lipid Species	Target List	Spectral Library	PE
13.96	263.1	812.652	813.659	[M-H]-	PE P-42:1	C47H92NO7P	Lipid Species	Target List	Spectral Library	PE
13.73	299.1	812.654	811.647	[M+H]+, [M+Na]+	PE P-42:2	C47H90NO7P	Lipid Species	Target List	Spectral Library	PE
13.18	259.2	806.605	807.612	[M-H]-	PE P-42:4	C47H86NO7P	Lipid Species	Target List	Spectral Library	PE
13.9	302.8	826.669	825.662	[M+H]+	PE P-43:2	C48H92NO7P	Lipid Species	Target List	Spectral Library	PE
14.56	270.1	842.698	843.706	[M-H]-	PE P-44:0	C49H98NO7P	Lipid Species	Target List	Spectral Library	PE
14.27	268.3	840.683	841.691	[M-H]-	PE P-44:1	C49H96NO7P	Lipid Species	Target List	Spectral Library	PE
14.03	267	838.668	839.675	[M-H]-	PE P-44:2	C49H94NO7P	Lipid Species	Target List	Spectral Library	PE
13.76	265.9	836.652	837.659	[M-H]-	PE P-44:3	C49H92NO7P	Lipid Species	Target List	Spectral Library	PE
14.23	308.1	854.702	853.694	[M+H]+	PE P-45:2	C50H96NO7P	Lipid Species	Target List	Spectral Library	PE
14.56	274.4	868.714	869.721	[M-H]-	PE P-46:1	C51H100NO7P	Lipid Species	Target List	Spectral Library	PE
14.33	272.6	866.699	867.706	[M-H]-	PE P-46:2	C51H98NO7P	Lipid Species	Target List	Spectral Library	PE
9.14	228.8	637.408	638.415	[M-H]-	PG 12:0_14:0	C32H63O10P	no	no	Spectral Library	PG
10.42	285	738.529	720.495	[M+NH4]+	PG 14:0_18:1	C38H73O10P	Lipid Species	no	Spectral Library	PG
9.71	275.4	684.48	666.447	[M+NH4]+	PG 14:0/14:0	C34H67O10P	Lipid Species	no	Spectral Library	PG
10.68	248.1	733.501	734.508	[M-H]-	PG 15:0_18:1	C39H75O10P	Lipid Species	no	Spectral Library	PG
11.43	251.3	749.532	750.539	[M-H]-	PG 16:0_18:0	C40H79O10P	Lipid Species	no	Spectral Library	PG
10.99	291.6	766.559	748.526	[M+NH4]+	PG 16:0_18:1	C40H77O10P	Lipid Species	no	Spectral Library	PG
10.65	294.1	812.544	794.51	[M+NH4]+	PG 16:0_22:6	C44H75O10P	Lipid Species	no	Spectral Library	PG
10.61	287.7	764.544	746.51	[M+NH4]+	PG 16:1_18:1	C40H75O10P	Lipid Species	no	Spectral Library	PG
10.25	291.3	810.529	792.495	[M+NH4]+	PG 16:1_22:6	C44H73O10P	Lipid Species	no	Spectral Library	PG
10.46	286.3	762.529	744.495	[M+NH4]+	PG 16:2_18:1	C40H73O10P	Lipid Species	no	Spectral Library	PG
10.33	253.9	779.486	780.494	[M-H]-	PG 18:0_19:6	C43H73O10P	Lipid Species	no	Spectral Library	PG
10.83	290.9	790.56	772.526	[M+NH4]+	PG 18:1_18:2	C42H77O10P	Lipid Species	no	Spectral Library	PG
11.42	257.3	787.546	788.553	[M-H]-	PG 18:1_19:1	C43H81O10P	Lipid Species	no	Spectral Library	PG
11.64	300.7	820.607	802.573	[M+NH4]+	PG 18:1_20:1	C44H83O10P	Lipid Species	no	Spectral Library	PG
11.31	297.4	818.591	800.557	[M+NH4]+	PG 18:1_20:2	C44H81O10P	Lipid Species	no	Spectral Library	PG
11.05	295.7	816.575	798.541	[M+NH4]+	PG 18:1_20:3	C44H79O10P	Lipid Species	no	Spectral Library	PG
10.9	294.1	814.559	796.526	[M+NH4]+	PG 18:1_20:4	C44H77O10P	Lipid Species	no	Spectral Library	PG
10.96	298.4	840.571	822.537	[M+NH4]+	PG 18:1_22:5	C46H79O10P	Lipid Species	no	Spectral Library	PG
10.82	297.3	838.559	820.526	[M+NH4]+	PG 18:1_22:6	C46H77O10P	Lipid Species	no	Spectral Library	PG
11.12	294.8	792.575	774.541	[M+NH4]+	PG 18:1/18:1	C42H79O10P	Lipid Species	no	Spectral Library	PG
10.59	289.2	788.544	770.511	[M+NH4]+	PG 18:2/18:2	C42H75O10P	Lipid Species	no	Spectral Library	PG
11.27	300.5	842.59	824.556	[M+NH4]+	PG 20:2_20:3	C46H81O10P	Lipid Species	no	Spectral Library	PG
11.45	263	825.561	826.568	[M-H]-	PG 20:2/20:2	C46H83O10P	Lipid Species	no	Spectral Library	PG
10.47	300.3	884.546	866.512	[M+NH4]+	PG 22:6/22:6	C50H75O10P	Lipid Species	no	Spectral Library	PG
10.04	277.2	667.455	666.447	[M+H]+, [M+Na]+, [M+Na]+	PG 28:0 IS	C34H67O10P	no	Target List	no	PG
10.83	241.2	719.485	720.493	[M-H]-	PG 32:1	C38H73O10P	no	Target List	Spectral Library	PG
11.41	247	747.516	748.524	[M-H]-	PG 34:1	C40H77O10P	Lipid Species	Target List	Spectral Library	PG
11.89	298.6	794.59	776.556	[M+NH4]+	PG 36:1	C42H81O10P	Lipid Species	no	no	PG
11.43	253	771.516	772.523	[M-H]-	PG 36:3	C42H77O10P	Lipid Species	Target List	Spectral Library	PG
11.42	257.8	797.531	798.539	[M-H]-	PG 38:4	C44H79O10P	Lipid Species	Target List	Spectral Library	PG
11.42	261.2	821.532	822.539	[M-H]-	PG 40:6	C46H79O10P	no	Target List	Spectral Library	PG
4.51	247.5	587.283	586.275	[M+H]+, [M+Na]+, [M+H]+	PI 16:0 IS	C25H47O13P	no	Target List	no	PI
11.22	260.6	835.533	836.54	[M-H]-	PI 16:0_18:1	C43H81O13P	Lipid Species	no	Spectral Library	PI
10.91	262.6	857.517	858.524	[M-H]-	PI 16:0_20:4	C45H79O13P	Lipid Species	no	Spectral Library	PI
10.88	265.8	881.517	882.524	[M-H]-	PI 16:0_22:6	C47H79O13P	Lipid Species	no	Spectral Library	PI
11.06	257.7	809.516	810.523	[M-H]-	PI 16:0/16:0	C41H79O13P	Lipid Species	no	Spectral Library	PI
10.81	259.4	833.517	834.524	[M-H]-	PI 16:1_18:1	C43H79O13P	Lipid Species	no	Spectral Library	PI
11.29	269.3	897.548	898.555	[M-H]-	PI 17:0_22:5	C48H83O13P	no	no	Spectral Library	PI
11.08	262.4	847.532	848.54	[M-H]-	PI 17:1_18:1	C44H81O13P	Lipid Species	no	Spectral Library	PI
11.66	268.9	887.564	888.571	[M-H]-	PI 18:0_20:3	C47H85O13P	Lipid Species	no	Spectral Library	PI
11.45	267.8	885.548	886.556	[M-H]-	PI 18:0_20:4	C47H83O13P	Lipid Species	no	Spectral Library	PI
12.15	273.9	915.595	916.602	[M-H]-	PI 18:0_22:3	C49H89O13P	Lipid Species	no	Spectral Library	PI
11.03	263.3	859.532	860.539	[M-H]-	PI 18:1_18:2	C45H81O13P	Lipid Species	no	Spectral Library	PI
11.03	266.6	883.533	884.54	[M-H]-	PI 18:1_20:4	C47H81O13P	Lipid Species	no	Spectral Library	PI
11.34	264.9	861.548	862.556	[M-H]-	PI 18:1/18:1	C45H83O13P	Lipid Species	no	Spectral Library	PI
11.08	298.4	828.561	810.527	[M+NH4]+	PI 32:0	C41H79O13P	Lipid Species	no	Spectral Library	PI
10.68	294.6	826.544	808.511	[M+NH4]+	PI 32:1	C41H77O13P	Lipid Species	no	Spectral Library	PI
10.24	291.2	824.531	806.497	[M+NH4]+	PI 32:2	C41H75O13P	Lipid Species	no	Spectral Library	PI
11.63	303.7	856.592	838.558	[M+NH4]+	PI 34:0	C43H83O13P	Lipid Species	no	Spectral Library	PI
11.24	300.5	854.575	836.542	[M+NH4]+	PI 34:1	C43H81O13P	Lipid Species	no	Spectral Library	PI
10.83	297.2	852.56	834.526	[M+NH4]+	PI 34:2	C43H79O13P	Lipid Species	no	Spectral Library	PI
10.71	296.7	850.545	832.511	[M+NH4]+	PI 34:3	C43H77O13P	Lipid Species	no	Spectral Library	PI
12.14	309.6	884.622	866.588	[M+NH4]+	PI 36:0	C45H87O13P	Lipid Species	no	Spectral Library	PI
11.77	306.3	882.607	864.573	[M+NH4]+	PI 36:1	C45H85O13P	Lipid Species	no	no	PI
11.36	303.6	880.591	862.557	[M+NH4]+	PI 36:2	C45H83O13P	Lipid Species	no	Spectral Library	PI
11.05	300.9	878.575	860.542	[M+NH4]+	PI 36:3	C45H81O13P	Lipid Species	no	Spectral Library	PI
10.93	300.9	876.56	858.526	[M+NH4]+	PI 36:4	C45H79O13P	Lipid Species	no	Spectral Library	PI
10.47	261.3	855.501	856.508	[M-H]-	PI 36:5	C45H77O13P	Lipid Species	no	Spectral Library	PI
12.23	311.6	910.637	892.603	[M+NH4]+	PI 38:1	C47H89O13P	Lipid Species	no	Spectral Library	PI
11.91	270.1	889.58	890.587	[M-H]-	PI 38:2	C47H87O13P	Lipid Species	no	Spectral Library	PI
11.68	308.4	906.606	888.572	[M+NH4]+	PI 38:3	C47H85O13P	Lipid Species	no	Spectral Library	PI
11.37	306.2	904.59	886.556	[M+NH4]+	PI 38:4	C47H83O13P	Lipid Species	no	Spectral Library	PI
11.06	304	902.576	884.542	[M+NH4]+	PI 38:5	C47H81O13P	Lipid Species	no	Spectral Library	PI
10.76	302.4	900.561	882.527	[M+NH4]+	PI 38:6	C47H79O13P	Lipid Species	no	Spectral Library	PI
12.17	314.8	934.637	916.603	[M+NH4]+	PI 40:3	C49H89O13P	Lipid Species	no	Spectral Library	PI
11.86	312.6	932.622	914.588	[M+NH4]+	PI 40:4	C49H87O13P	Lipid Species	no	Spectral Library	PI
11.59	309.9	930.606	912.572	[M+NH4]+	PI 40:5	C49H85O13P	Lipid Species	no	no	PI
11.18	307.2	928.591	910.557	[M+NH4]+	PI 40:6	C49H83O13P	Lipid Species	no	Spectral Library	PI
11.04	307.2	926.575	908.541	[M+NH4]+	PI 40:7	C49H81O13P	Lipid Species	no	Spectral Library	PI
9.23	230.1	650.404	651.411	[M-H]-	PS 12:0_14:0	C32H62NO10P	no	no	Spectral Library	PS
10.37	238.7	706.465	707.473	[M-H]-	PS 14:0_16:0	C36H70NO10P	no	no	Spectral Library	PS
9.93	235.8	678.435	679.442	[M-H]-	PS 14:0/14:0	C34H66NO10P	Lipid Species	no	Spectral Library	PS
10.58	240.5	706.465	707.472	[M-H]-	PS 15:0/15:0	C36H70NO10P	Lipid Species	no	Spectral Library	PS
10.78	244.5	732.481	733.488	[M-H]-	PS 16:0_16:1	C38H72NO10P	Lipid Species	no	Spectral Library	PS
11.31	250	760.511	761.519	[M-H]-	PS 16:0_18:1	C40H76NO10P	Lipid Species	no	Spectral Library	PS
11	251.9	782.495	783.503	[M-H]-	PS 16:0_20:4	C42H74NO10P	Lipid Species	no	Spectral Library	PS
10.97	255.4	806.495	807.503	[M-H]-	PS 16:0_22:6	C44H74NO10P	Lipid Species	no	Spectral Library	PS
11.17	246	734.496	735.503	[M-H]-	PS 16:0/16:0	C38H74NO10P	Lipid Species	no	Spectral Library	PS
10.91	246	728.447	729.455	[M-H]-	PS 16:1_16:2	C38H68NO10P	no	no	Spectral Library	PS
11.6	252.5	774.527	775.535	[M-H]-	PS 17:0_18:1	C41H78NO10P	Lipid Species	no	Spectral Library	PS
11.6	254.7	796.51	797.517	[M-H]-	PS 17:0_20:4	C43H76NO10P	no	no	Spectral Library	PS
11	282.1	760.513	759.506	[M+H]+	PS 17:1_17:1	C40H74NO10P	Lipid Species	Target List	Spectral Library	PS
13.11	310.4	886.654	885.647	[M+H]+	PS 17:1_26:1	C49H92NO10P	no	Target List	no	PS
10.96	248.4	758.496	759.503	[M-H]-	PS 17:1/17:1	C40H74NO10P	Lipid Species	no	Spectral Library	PS
11.87	293.1	790.561	789.554	[M+H]+, [M+Na]+	PS 18:0_18:1	C42H80NO10P	Lipid Species	no	no	PS
11.54	253.9	786.526	787.534	[M-H]-	PS 18:0_18:2	C42H78NO10P	Lipid Species	no	Spectral Library	PS
12.04	259.5	814.558	815.565	[M-H]-	PS 18:0_20:2	C44H82NO10P	Lipid Species	no	Spectral Library	PS
11.74	257.9	812.541	813.549	[M-H]-	PS 18:0_20:3	C44H80NO10P	Lipid Species	no	Spectral Library	PS
11.57	256.9	810.526	811.533	[M-H]-	PS 18:0_20:4	C44H78NO10P	Lipid Species	no	Spectral Library	PS
11.27	256.4	808.51	809.518	[M-H]-	PS 18:0_20:5	C44H76NO10P	Lipid Species	no	Spectral Library	PS
12.27	300.5	842.591	841.584	[M+H]+	PS 18:0_22:3	C46H84NO10P	Lipid Species	Target List	Spectral Library	PS
11.94	262.7	838.557	839.565	[M-H]-	PS 18:0_22:4	C46H82NO10P	Lipid Species	no	Spectral Library	PS
11.66	261.7	836.542	837.549	[M-H]-	PS 18:0_22:5	C46H80NO10P	Lipid Species	no	Spectral Library	PS
11.54	260.9	834.526	835.533	[M-H]-	PS 18:0_22:6	C46H78NO10P	Lipid Species	no	Spectral Library	PS
13.67	316	902.687	901.679	[M+H]+	PS 18:0_26:1	C50H96NO10P	Lipid Species	Target List	Spectral Library	PS
12.37	254.2	786.531	787.538	[M-H]-	PS 18:1_18:1	C42H78NO10P	no	no	Spectral Library	PS
11.28	287.2	786.529	785.522	[M+H]+	PS 18:1_18:2	C42H76NO10P	Lipid Species	Target List	Spectral Library	PS
11.97	258.9	814.557	815.565	[M-H]-	PS 18:1_20:1	C44H82NO10P	Lipid Species	no	Spectral Library	PS
12.82	266	844.605	845.612	[M-H]-	PS 18:1_22:0	C46H88NO10P	Lipid Species	no	Spectral Library	PS
12.43	264.2	842.589	843.596	[M-H]-	PS 18:1_22:1	C46H86NO10P	Lipid Species	no	Spectral Library	PS
13.24	271.3	872.636	873.643	[M-H]-	PS 18:1_24:0	C48H92NO10P	Lipid Species	no	Spectral Library	PS
12.85	270	870.62	871.628	[M-H]-	PS 18:1_24:1	C48H90NO10P	Lipid Species	no	Spectral Library	PS
12.55	269	868.605	869.613	[M-H]-	PS 18:1_24:2	C48H88NO10P	Lipid Species	no	Spectral Library	PS
11.44	253.9	786.527	787.534	[M-H]-	PS 18:1/18:1	C42H78NO10P	Lipid Species	no	Spectral Library	PS
10.99	256.3	774.528	775.535	[M-H]-	PS 19:0_16:1	C41H78NO10P	no	no	Spectral Library	PS
12.01	297.4	816.576	815.569	[M+H]+	PS 20:1_18:1	C44H82NO10P	Lipid Species	Target List	Spectral Library	PS
11.77	294.1	814.56	813.553	[M+H]+	PS 20:3_18:0	C44H80NO10P	Lipid Species	Target List	no	PS
12.03	299	828.575	827.568	[M+H]+	PS 20:3_19:0	C45H82NO10P	Lipid Species	Target List	Spectral Library	PS
11.13	291.7	834.528	833.521	[M+H]+	PS 20:3_20:4	C46H76NO10P	Lipid Species	Target List	Spectral Library	PS
11.39	291.8	812.546	811.538	[M+H]+	PS 20:4_18:0	C44H78NO10P	Lipid Species	Target List	Spectral Library	PS
11.31	289.6	810.529	809.521	[M+H]+	PS 20:5_18:0	C44H76NO10P	Lipid Species	Target List	Spectral Library	PS
12.25	298.4	830.591	829.584	[M+H]+	PS 21:1_18:1	C45H84NO10P	no	Target List	no	PS
12.88	301.6	846.625	845.617	[M+H]+	PS 22:0_18:1	C46H88NO10P	Lipid Species	Target List	Spectral Library	PS
12.46	302.7	844.607	843.599	[M+H]+	PS 22:1_18:1	C46H86NO10P	Lipid Species	Target List	Spectral Library	PS
13.31	313.3	900.67	899.662	[M+H]+	PS 22:1_22:1	C50H94NO10P	Lipid Species	Target List	Spectral Library	PS
11.01	287.4	808.512	807.505	[M+H]+, [M+Na]+	PS 22:6_16:0	C44H74NO10P	Lipid Species	Target List	Spectral Library	PS
13.3	307.4	874.656	873.649	[M+H]+	PS 24:0_18:1	C48H92NO10P	Lipid Species	Target List	Spectral Library	PS
12.91	305.3	872.639	871.632	[M+H]+	PS 24:1_18:1	C48H90NO10P	Lipid Species	Target List	Spectral Library	PS
12.67	305.3	870.624	869.616	[M+H]+	PS 24:1_18:2	C48H88NO10P	Lipid Species	Target List	Spectral Library	PS
11.21	285.1	736.515	735.507	[M+H]+	PS 32:0	C38H74NO10P	Lipid Species	no	Spectral Library	PS
11.63	288.7	776.547	775.539	[M+H]+	PS 35:1	C41H78NO10P	Lipid Species	Target List	Spectral Library	PS
11.2	252.2	784.511	785.519	[M-H]-	PS 36:3	C42H76NO10P	Lipid Species	no	Spectral Library	PS
11.74	292.7	802.56	801.552	[M+H]+	PS 37:2	C43H80NO10P	no	Target List	no	PS
12.65	258.7	810.526	811.533	[M-H]-	PS 38:4	C44H78NO10P	Lipid Species	no	Spectral Library	PS
11.14	256.4	808.511	809.519	[M-H]-	PS 38:5	C44H76NO10P	Lipid Species	no	Spectral Library	PS
12.6	265.6	830.59	831.597	[M-H]-	PS 39:1	C45H86NO10P	Lipid Species	no	Spectral Library	PS
12.2	262.5	828.574	829.581	[M-H]-	PS 39:2	C45H84NO10P	Lipid Species	no	Spectral Library	PS
12.01	260.7	826.557	827.565	[M-H]-	PS 39:3	C45H82NO10P	Lipid Species	no	Spectral Library	PS
11.32	291.8	822.529	821.521	[M+H]+	PS 39:6	C45H76NO10P	no	Target List	no	PS
11.7	295.6	838.559	837.552	[M+H]+	PS 40:5	C46H80NO10P	Lipid Species	no	no	PS
13.1	305.9	860.639	859.632	[M+H]+	PS 41:1	C47H90NO10P	no	Target List	no	PS
12.29	267.9	866.589	867.596	[M-H]-	PS 42:4	C48H86NO10P	Lipid Species	no	Spectral Library	PS
13.61	276.5	900.668	901.676	[M-H]-	PS 44:1	C50H96NO10P	Lipid Species	no	Spectral Library	PS
13.26	274.5	898.651	899.658	[M-H]-	PS 44:2	C50H94NO10P	Lipid Species	no	Spectral Library	PS
12.92	281.2	896.642	897.649	[M-H]-	PS 44:3	C50H92NO10P	Lipid Species	no	Spectral Library	PS
12.58	271.8	892.604	893.611	[M-H]-	PS 44:5	C50H88NO10P	Lipid Species	no	Spectral Library	PS
12.54	270.7	890.589	891.596	[M-H]-	PS 44:6	C50H86NO10P	Lipid Species	no	Spectral Library	PS
12.98	276.6	918.619	919.627	[M-H]-	PS 46:6	C52H90NO10P	Lipid Species	no	Spectral Library	PS
13.68	292.5	985.745	986.752	[M-H]-	SLBPA 50:1	C56H107O11P	no	Target List	Spectral Library	SLBPA
13.98	297.4	1013.78	1014.78	[M-H]-	SLBPA 52:1	C58H111O11P	no	Target List	Spectral Library	SLBPA
13.76	296.3	1011.76	1012.77	[M-H]-	SLBPA 52:2	C58H109O11P	no	Target List	Spectral Library	SLBPA
13.56	294.9	1009.74	1010.75	[M-H]-	SLBPA 52:3	C58H107O11P	no	Target List	no	SLBPA
14.05	300.7	1039.79	1040.8	[M-H]-	SLBPA 54:2	C60H113O11P	no	Target List	Spectral Library	SLBPA
13.84	299.7	1037.78	1038.78	[M-H]-	SLBPA 54:3	C60H111O11P	no	Target List	Spectral Library	SLBPA
13.67	298.9	1035.76	1036.77	[M-H]-	SLBPA 54:4	C60H109O11P	no	Target List	Spectral Library	SLBPA
14.11	304.9	1065.81	1066.82	[M-H]-	SLBPA 56:3	C62H115O11P	no	Target List	no	SLBPA
10.85	284.9	689.561	688.553	[M+H]+, [M+Na]+	SM 13:1;2O/20:0	C38H77N2O6P	Lipid Species	Target List	Spectral Library	SM
10.03	277.1	673.528	672.521	[M+H]+, [M+Na]+	SM 14:1;2O/18:1	C37H73N2O6P	Lipid Species	Target List	Spectral Library	SM
10.77	285.5	677.56	676.553	[M+H]+, [M+Na]+	SM 15:0;2O/17:0	C37H77N2O6P	Lipid Species	Target List	Spectral Library	SM
9.32	283.5	647.513	646.505	[M+H]+, [M+Na]+	SM 18:1;2O/12:0	C35H71N2O6P	Lipid Species	Target List	Spectral Library	SM
10.17	278.3	661.528	660.521	[M+H]+, [M+Na]+	SM 18:1;2O/13:1	C36H73N2O6P	Lipid Species	Target List	Spectral Library	SM
10.53	282.2	675.546	674.538	[M+H]+, [M+Na]+, [M+Na]+	SM 18:1;2O/14:0	C37H75N2O6P	Lipid Species	Target List	Spectral Library	SM
11.46	292.5	717.591	716.584	[M+H]+, [M+Na]+	SM 18:1;2O/17:0	C40H81N2O6P	Lipid Species	Target List	Spectral Library	SM
11.75	294.6	731.608	730.6	[M+H]+, [M+Na]+	SM 18:1;2O/18:0	C41H83N2O6P	Lipid Species	Target List	Spectral Library	SM
11.34	291.3	729.591	728.584	[M+H]+	SM 18:1;2O/18:1	C41H81N2O6P	Lipid Species	Target List	Spectral Library	SM
13.01	310	815.699	814.692	[M+H]+	SM 18:1;2O/24:0	C47H95N2O6P	Lipid Species	Target List	Spectral Library	SM
12.85	308.4	813.687	812.68	[M+H]+	SM 18:1;2O/24:1	C47H93N2O6P	Lipid Species	Target List	Spectral Library	SM
13.08	311.5	827.702	826.694	[M+H]+, [M+Na]+	SM 19:1;2O/24:1	C48H95N2O6P	Lipid Species	Target List	Spectral Library	SM
12.63	305.2	799.671	798.664	[M+H]+	SM 20:1;2O/21:1	C46H91N2O6P	Lipid Species	Target List	Spectral Library	SM
11.87	297.8	757.622	756.615	[M+H]+	SM 20:2;2O/18:0	C43H85N2O6P	Lipid Species	Target List	Spectral Library	SM
12.29	303	797.653	796.646	[M+H]+	SM 21:0;2O/20:3	C46H89N2O6P	Lipid Species	Target List	Spectral Library	SM
12.43	306.7	823.669	822.661	[M+H]+	SM 23:3;2O/20:1	C48H91N2O6P	Lipid Species	Target List	Spectral Library	SM
11.15	288.1	703.577	702.569	[M+H]+	SM 27:0;2O/7:0?	C39H79N2O6P	Lipid Species	Target List	Spectral Library	SM
9.47	272.4	633.496	632.489	[M+H]+	SM 29:1;O2	C34H69N2O6P	Lipid Species	no	Spectral Library	SM
10.12	278.5	649.527	648.52	[M+H]+	SM 30:0;O2	C35H73N2O6P	Lipid Species	no	Spectral Library	SM
9.29	272.3	647.512	646.505	[M+H]+, [M+Na]+	SM 30:1;O2	C35H71N2O6P	Lipid Species	no	Spectral Library	SM
11.07	288.8	691.575	690.568	[M+H]+	SM 33:0;O2	C38H79N2O6P	Lipid Species	no	Spectral Library	SM
11.09	295.8	721.586	720.578	[M+H]+	SM 34:0;O3	C39H81N2O7P	Lipid Species	no	Spectral Library	SM
10.22	289.7	719.571	718.563	[M+H]+, [M+Na]+	SM 34:1;O3	C39H79N2O7P	Lipid Species	no	Spectral Library	SM
11.68	295.3	719.606	718.599	[M+H]+	SM 35:0;O2	C40H83N2O6P	Lipid Species	no	Spectral Library	SM
11.96	298.8	733.622	732.615	[M+H]+	SM 36:0;O2	C41H85N2O6P	Lipid Species	no	Spectral Library	SM
11.11	290.2	725.558	724.55	[M+H]+	SM 36:4;O2	C41H77N2O6P	Lipid Species	no	no	SM
12.03	298.4	745.623	744.616	[M+H]+	SM 37:1;O2	C42H85N2O6P	Lipid Species	no	Spectral Library	SM
12.49	303.2	761.654	760.647	[M+H]+	SM 38:0;O2	C43H89N2O6P	Lipid Species	no	Spectral Library	SM
12.15	301	771.637	770.63	[M+H]+	SM 39:2;O2	C44H87N2O6P	Lipid Species	no	Spectral Library	SM
13.35	303.1	787.67	786.662	[M+H]+	SM 40:1;O2	C45H91N2O6P	Lipid Species	no	Spectral Library	SM
12.36	309.4	817.679	816.672	[M+H]+	SM 41:1;O3	C46H93N2O7P	Lipid Species	no	Spectral Library	SM
13.04	314.8	833.711	832.704	[M+H]+	SM 42:0;O3	C47H97N2O7P	Lipid Species	no	Spectral Library	SM
13.95	311.1	815.701	814.694	[M+H]+	SM 42:1;O2	C47H95N2O6P	Lipid Species	no	Spectral Library	SM
12.61	312.1	831.694	830.687	[M+H]+	SM 42:1;O3	C47H95N2O7P	Lipid Species	no	Spectral Library	SM
12.12	310.4	829.678	828.671	[M+H]+	SM 42:2;O3	C47H93N2O7P	Lipid Species	no	Spectral Library	SM
13.83	320.1	857.749	856.742	[M+H]+	SM 45:1;O2	C50H101N2O6P	Lipid Species	no	Spectral Library	SM
13.48	317.4	855.732	854.725	[M+H]+	SM 45:2;O2	C50H99N2O6P	Lipid Species	no	Spectral Library	SM
13.19	315.8	853.716	852.709	[M+H]+	SM 45:3;O2	C50H97N2O6P	Lipid Species	no	Spectral Library	SM
13.43	318.4	867.732	866.725	[M+H]+	SM 46:3;O2	C51H99N2O6P	Lipid Species	no	Spectral Library	SM
13.79	335	927.79	926.782	[M+H]+	SM 49:2;O3	C54H107N2O7P	Lipid Species	no	Spectral Library	SM
13.94	337.1	941.805	940.798	[M+H]+	SM 50:2;O3	C55H109N2O7P	Lipid Species	no	Spectral Library	SM
13.7	334.9	939.79	938.782	[M+H]+	SM 50:3;O3	C55H107N2O7P	Lipid Species	no	Spectral Library	SM
14.11	339.8	955.821	954.813	[M+H]+	SM 51:2;O3	C56H111N2O7P	Lipid Species	no	Spectral Library	SM
13.87	338.1	953.805	952.798	[M+H]+	SM 51:3;O3	C56H109N2O7P	Lipid Species	no	Spectral Library	SM
14.25	343	969.837	968.83	[M+H]+, [M+Na]+	SM 52:2;O3	C57H113N2O7P	Lipid Species	no	Spectral Library	SM
14.02	340.8	967.821	966.814	[M+H]+	SM 52:3;O3	C57H111N2O7P	Lipid Species	no	Spectral Library	SM
14.4	345.1	983.851	982.844	[M+H]+	SM 53:2;O3	C58H115N2O7P	Lipid Species	no	Spectral Library	SM
14.17	343.4	981.836	980.829	[M+H]+	SM 53:3;O3	C58H113N2O7P	Lipid Species	no	Spectral Library	SM
14.54	348.3	997.867	996.86	[M+H]+	SM 54:2;O3	C59H117N2O7P	Lipid Species	no	Spectral Library	SM
14.32	345.6	995.852	994.844	[M+H]+	SM 54:3;O3	C59H115N2O7P	Lipid Species	no	Spectral Library	SM
14.46	348.2	1009.87	1008.86	[M+H]+	SM 55:3;O3	C60H117N2O7P	Lipid Species	no	Spectral Library	SM
14.8	353	1025.9	1024.89	[M+H]+	SM 56:2;O3	C61H121N2O7P	Lipid Species	no	Spectral Library	SM
14.6	350.9	1023.88	1022.87	[M+H]+, [M+Na]+	SM 56:3;O3	C61H119N2O7P	Lipid Species	no	Spectral Library	SM
14.72	353.5	1037.9	1036.89	[M+H]+	SM 57:3;O3	C62H121N2O7P	Lipid Species	no	Spectral Library	SM
15.04	357.8	1053.93	1052.92	[M+H]+, [M+Na]+	SM 58:2;O3	C63H125N2O7P	Lipid Species	no	Spectral Library	SM
14.83	355.7	1051.91	1050.91	[M+H]+, [M+Na]+	SM 58:3;O3	C63H123N2O7P	Lipid Species	no	Spectral Library	SM
14.97	357.7	1065.93	1064.92	[M+H]+	SM 59:3;O3	C64H125N2O7P	Lipid Species	no	Spectral Library	SM
14.76	356.1	1063.91	1062.91	[M+H]+	SM 59:4;O3	C64H123N2O7P	Lipid Species	no	Spectral Library	SM
15.07	360.4	1079.94	1078.94	[M+H]+	SM 60:3;O3	C65H127N2O7P	Lipid Species	no	Spectral Library	SM
14.85	358.2	1077.93	1076.92	[M+H]+	SM 60:4;O3	C65H125N2O7P	Lipid Species	no	Spectral Library	SM
9.11	269.2	619.48	618.473	[M+H]+	SM d28:1	C33H67N2O6P	Lipid Species	Target List	Spectral Library	SM
10.39	279.8	687.544	686.537	[M+H]+	SM d33:2	C38H75N2O6P	Lipid Species	Target List	Spectral Library	SM
11.36	292.6	705.592	704.584	[M+H]+, [M+Na]+	SM d34:0	C39H81N2O6P	Lipid Species	Target List	Spectral Library	SM
10.72	284.2	701.561	700.553	[M+H]+, [M+Na]+	SM d34:2	C39H77N2O6P	Lipid Species	Target List	Spectral Library	SM
11.05	287.5	715.575	714.568	[M+H]+	SM d35:2	C40H79N2O6P	Lipid Species	Target List	Spectral Library	SM
12.32	299.4	759.638	758.631	[M+H]+, [M+Na]+	SM d38:1	C43H87N2O6P	Lipid Species	Target List	Spectral Library	SM
12.6	302.1	773.654	772.647	[M+H]+	SM d39:1	C44H89N2O6P	Lipid Species	Target List	Spectral Library	SM
12.39	303.1	785.654	784.647	[M+H]+, [M+Na]+	SM d40:2	C45H89N2O6P	Lipid Species	Target List	Spectral Library	SM
12.03	300.9	783.638	782.63	[M+H]+	SM d40:3	C45H87N2O6P	Lipid Species	Target List	Spectral Library	SM
13.06	307.3	801.687	800.679	[M+H]+, [M+Na]+	SM d41:1	C46H93N2O6P	Lipid Species	Target List	Spectral Library	SM
12.53	305.6	811.671	810.663	[M+H]+, [M+Na]+	SM d42:3	C47H91N2O6P	Lipid Species	Target List	Spectral Library	SM
12.28	303.5	809.653	808.646	[M+H]+	SM d42:4	C47H89N2O6P	Lipid Species	Target List	Spectral Library	SM
13.48	314.3	829.718	828.71	[M+H]+, [M+Na]+	SM d43:1	C48H97N2O6P	Lipid Species	Target List	Spectral Library	SM
12.75	309.4	825.685	824.678	[M+H]+	SM d43:3	C48H93N2O6P	Lipid Species	Target List	Spectral Library	SM
13.7	316.9	843.735	842.727	[M+H]+, [M+Na]+	SM d44:1	C49H99N2O6P	Lipid Species	Target List	Spectral Library	SM
13.31	315.3	841.717	840.71	[M+H]+, [M+Na]+	SM d44:2	C49H97N2O6P	Lipid Species	Target List	Spectral Library	SM
12.99	312	839.701	838.694	[M+H]+, [M+Na]+	SM d44:3	C49H95N2O6P	Lipid Species	Target List	Spectral Library	SM
12.69	309.3	837.685	836.677	[M+H]+, [M+Na]+	SM d44:4	C49H93N2O6P	Lipid Species	Target List	Spectral Library	SM
12.89	307.1	835.668	834.661	[M+H]+	SM d44:5	C49H91N2O6P	Lipid Species	Target List	no	SM
14.09	322.8	871.764	870.757	[M+H]+	SM d46:1	C51H103N2O6P	Lipid Species	Target List	Spectral Library	SM
13.72	320.6	869.748	868.741	[M+H]+, [M+Na]+	SM d46:2	C51H101N2O6P	Lipid Species	Target List	Spectral Library	SM
14.1	325.9	897.779	896.772	[M+H]+	SM d48:2	C53H105N2O6P	no	Target List	no	SM
10.24	288.2	691.539	690.532	[M+H]+, [M+Na]+	SM t32:1	C37H75N2O7P	Lipid Species	Target List	Spectral Library	SM
10.57	290.9	705.555	704.547	[M+H]+	SM t33:1	C38H77N2O7P	Lipid Species	Target List	Spectral Library	SM
10.89	293.6	719.57	718.563	[M+H]+, [M+Na]+	SM t34:1	C39H79N2O7P	Lipid Species	Target List	Spectral Library	SM
10.44	290.2	717.555	716.548	[M+H]+	SM t34:2	C39H77N2O7P	Lipid Species	Target List	Spectral Library	SM
5.37	187.5	288.29	287.283	[M+H]+, [M+H-H2O]+, [M+H-H2O]+, [M+H]+, [M+Na]+, [M+Na]+	SPB 17:0;O2	C17H37NO2	Lipid Species	no	Spectral Library	SPB
5.98	190.6	302.306	301.298	[M+H]+, [M+Na]+	SPB 18:0;O2	C18H39NO2	Lipid Species	no	Spectral Library	SPB
7.5	190.7	300.29	299.283	[M+H]+, [M+Na]+	SPB 18:1;2O	C18H37NO2	no	no	Spectral Library	SPB
8.67	198.2	328.321	327.314	[M+H]+	SPB 20:1;2O	C20H41NO2	no	no	Spectral Library	SPB
10.01	220.4	414.43	413.423	[M+H]+	SPB 26:0;O2	C26H55NO2	Lipid Species	no	Spectral Library	SPB
15.09	314.2	842.725	824.691	[M+NH4]+	TG 12:0_16:0_22:5	C53H92O6	Lipid Species	no	Spectral Library	TG
14.82	298.9	752.677	734.643	[M+NH4]+	TG 13:0_14:0_16:1	C46H86O6	no	Target List	Spectral Library	TG
14.64	295.6	750.662	732.628	[M+NH4]+	TG 13:0_14:1_16:1	C46H84O6	no	no	Spectral Library	TG
15.74	344.1	968.863	950.83	[M+NH4]+	TG 13:0_16:0_30:5	C62H110O6	no	no	Spectral Library	TG
15.37	336	938.818	920.784	[M+NH4]+	TG 13:0_18:5_26:1	C60H104O6	no	no	Spectral Library	TG
14.61	291.4	712.645	694.612	[M+NH4]+	TG 14:0_14:0_12:0	C43H82O6	no	Target List	Spectral Library	TG
14.75	295.2	726.661	708.628	[M+NH4]+	TG 14:0_14:0_13:0	C44H84O6	no	Target List	Spectral Library	TG
14.9	298.5	740.68	722.646	[M+NH4]+	TG 14:0_14:0_14:0	C45H86O6	no	Target List	Spectral Library	TG
14.7	294.6	738.661	720.627	[M+NH4]+	TG 14:0_14:0_14:1	C45H84O6	no	Target List	Spectral Library	TG
14.89	305.5	754.693	736.659	[M+NH4]+	TG 14:0_14:0_15:0	C46H88O6	no	Target List	Spectral Library	TG
15.17	304.8	768.709	750.675	[M+NH4]+	TG 14:0_14:0_16:0	C47H90O6	no	Target List	Spectral Library	TG
14.97	302.6	766.693	748.659	[M+NH4]+	TG 14:0_14:0_16:1	C47H88O6	no	Target List	Spectral Library	TG
14.79	299.4	764.677	746.643	[M+NH4]+	TG 14:0_14:1_16:1	C47H86O6	no	Target List	Spectral Library	TG
15.3	306.9	782.725	764.691	[M+NH4]+	TG 14:0_15:0_16:0	C48H92O6	no	Target List	Spectral Library	TG
15.11	305.8	780.709	762.675	[M+NH4]+	TG 14:0_15:0_16:1	C48H90O6	no	Target List	Spectral Library	TG
15.34	339.5	962.818	944.784	[M+NH4]+	TG 14:0_15:0_30:8	C62H104O6	no	no	Spectral Library	TG
14.93	303.7	778.692	760.658	[M+NH4]+	TG 14:0_15:1_16:1	C48H88O6	no	Target List	Spectral Library	TG
16.2	311.2	796.74	778.706	[M+NH4]+	TG 14:0_16:0_16:0	C49H94O6	Lipid Species	no	Spectral Library	TG
15.23	309	794.726	776.692	[M+NH4]+	TG 14:0_16:0_16:1	C49H92O6	Lipid Species	Target List	Spectral Library	TG
15.06	306.3	792.709	774.676	[M+NH4]+	TG 14:0_16:1_16:1	C49H90O6	Lipid Species	Target List	Spectral Library	TG
16.2	312.7	820.738	802.704	[M+NH4]+	TG 14:0_16:1_18:1	C51H94O6	Lipid Species	no	Spectral Library	TG
15.2	319.5	868.74	850.707	[M+NH4]+	TG 14:0_16:1_22:5	C55H94O6	Lipid Species	Target List	Spectral Library	TG
14.98	309.4	816.707	798.674	[M+NH4]+	TG 14:0_16:2_18:2	C51H90O6	Lipid Species	no	Spectral Library	TG
15.5	341.3	964.833	946.799	[M+NH4]+	TG 14:0_17:0_28:7	C62H106O6	no	no	Spectral Library	TG
14.87	304.7	790.692	772.658	[M+NH4]+	TG 14:1_16:1_16:1	C49H88O6	Lipid Species	Target List	Spectral Library	TG
15.67	333.8	938.817	920.783	[M+NH4]+	TG 14:1_17:0_26:5	C60H104O6	Lipid Species	Target List	Spectral Library	TG
15.53	312.7	810.756	792.723	[M+NH4]+	TG 15:0_16:0_16:0	C50H96O6	Lipid Species	Target List	Spectral Library	TG
15.35	311.7	808.741	790.707	[M+NH4]+	TG 15:0_16:0_16:1	C50H94O6	Lipid Species	Target List	Spectral Library	TG
15.58	317.5	836.772	818.738	[M+NH4]+	TG 15:0_16:0_18:1	C52H98O6	Lipid Species	Target List	Spectral Library	TG
15.29	322.1	882.756	864.722	[M+NH4]+	TG 15:0_16:0_22:6	C56H96O6	no	no	Spectral Library	TG
16.29	337.7	922.882	904.848	[M+NH4]+	TG 15:0_16:0_24:0	C58H112O6	Lipid Species	Target List	Spectral Library	TG
16.32	342	948.897	930.863	[M+NH4]+	TG 15:0_16:0_26:1	C60H114O6	Lipid Species	Target List	Spectral Library	TG
15.19	310	806.725	788.691	[M+NH4]+	TG 15:0_16:1_16:1	C50H92O6	Lipid Species	Target List	Spectral Library	TG
15.41	315.9	834.756	816.723	[M+NH4]+	TG 15:0_16:1_18:1	C52H96O6	Lipid Species	Target List	Spectral Library	TG
16.16	336.1	920.865	902.831	[M+NH4]+	TG 15:0_16:1_24:0	C58H110O6	Lipid Species	Target List	Spectral Library	TG
15.23	322.4	836.772	818.738	[M+NH4]+	TG 15:0_17:0_17:1	C52H98O6	no	no	Spectral Library	TG
15.56	325.4	886.787	868.753	[M+NH4]+	TG 15:0_18:1_20:3	C56H100O6	Lipid Species	Target List	Spectral Library	TG
16.18	339.8	946.881	928.847	[M+NH4]+	TG 15:0_18:1_24:1	C60H112O6	Lipid Species	Target List	Spectral Library	TG
16.75	361	1059	1040.97	[M+NH4]+	TG 15:0_18:1_32:1	C68H128O6	Lipid Species	Target List	Spectral Library	TG
16.24	352.2	976.927	958.893	[M+NH4]+	TG 15:1_16:0_28:0	C62H118O6	no	no	Spectral Library	TG
15.01	307.3	804.708	786.674	[M+NH4]+	TG 15:1_16:1_16:1	C50H90O6	Lipid Species	no	Spectral Library	TG
15.12	312.6	830.725	812.691	[M+NH4]+	TG 15:1_16:1_18:2	C52H92O6	Lipid Species	Target List	Spectral Library	TG
16.13	327.5	900.804	882.77	[M+NH4]+	TG 15:1_17:0_22:3	C57H102O6	no	no	Spectral Library	TG
15.62	329.6	912.802	894.768	[M+NH4]+	TG 15:1_18:1_22:4	C58H102O6	Lipid Species	Target List	Spectral Library	TG
15.83	333.9	928.833	910.8	[M+NH4]+	TG 16:-_18:1_22:3	C59H106O6	Lipid Species	Target List	Spectral Library	TG
15.64	316.5	824.774	806.74	[M+NH4]+	TG 16:0_16:0_16:0	C51H98O6	Lipid Species	Target List	Spectral Library	TG
15.84	313.8	822.755	804.721	[M+NH4]+	TG 16:0_16:0_16:1	C51H96O6	Lipid Species	no	Spectral Library	TG
15.74	318.6	838.788	820.754	[M+NH4]+	TG 16:0_16:0_17:0	C52H100O6	Lipid Species	Target List	Spectral Library	TG
16.21	324	852.802	834.768	[M+NH4]+	TG 16:0_16:0_18:0	C53H102O6	Lipid Species	no	Spectral Library	TG
15.93	339.5	908.864	890.83	[M+NH4]+	TG 16:0_16:0_22:0	C57H110O6	no	no	Spectral Library	TG
15.4	326.9	908.772	890.738	[M+NH4]+	TG 16:0_16:0_22:6	C58H98O6	Lipid Species	Target List	Spectral Library	TG
16.38	340.9	936.898	918.864	[M+NH4]+	TG 16:0_16:0_24:0	C59H114O6	Lipid Species	Target List	Spectral Library	TG
16.23	339.3	934.883	916.849	[M+NH4]+	TG 16:0_16:0_24:1	C59H112O6	Lipid Species	Target List	Spectral Library	TG
16.45	343.6	950.913	932.879	[M+NH4]+	TG 16:0_16:0_25:0	C60H116O6	Lipid Species	Target List	Spectral Library	TG
16.53	346.8	964.928	946.895	[M+NH4]+	TG 16:0_16:0_26:0	C61H118O6	Lipid Species	Target List	Spectral Library	TG
16.39	344.6	962.914	944.88	[M+NH4]+	TG 16:0_16:0_26:1	C61H116O6	Lipid Species	Target List	Spectral Library	TG
16.42	356.5	992.958	974.924	[M+NH4]+	TG 16:0_16:0_28:0	C63H122O6	no	no	Spectral Library	TG
16.91	362.1	1049.02	1030.99	[M+NH4]+	TG 16:0_16:0_32:0	C67H130O6	Lipid Species	Target List	Spectral Library	TG
15.3	312.7	820.741	802.707	[M+NH4]+	TG 16:0_16:1_16:1	C51H94O6	Lipid Species	Target List	Spectral Library	TG
15.35	325.1	850.787	832.753	[M+NH4]+	TG 16:0_16:1_18:0	C53H100O6	no	no	Spectral Library	TG
15.51	318.5	848.774	830.741	[M+NH4]+	TG 16:0_16:1_18:1	C53H98O6	Lipid Species	Target List	Spectral Library	TG
15.29	323.7	894.755	876.722	[M+NH4]+	TG 16:0_16:1_22:6	C57H96O6	Lipid Species	Target List	Spectral Library	TG
15.35	316.3	846.756	828.722	[M+NH4]+	TG 16:0_16:8_18:1	C53H96O6	Lipid Species	Target List	Spectral Library	TG
15.94	325.5	866.818	848.785	[M+NH4]+	TG 16:0_17:0_18:0	C54H104O6	Lipid Species	Target List	Spectral Library	TG
15.78	323.3	864.803	846.769	[M+NH4]+	TG 16:0_17:0_18:1	C54H102O6	Lipid Species	Target List	Spectral Library	TG
16.59	348.9	978.943	960.91	[M+NH4]+	TG 16:0_17:0_26:0	C62H120O6	Lipid Species	Target List	Spectral Library	TG
15.62	321.7	862.787	844.753	[M+NH4]+	TG 16:0_17:1_18:1	C54H100O6	Lipid Species	Target List	Spectral Library	TG
15.44	323.8	884.771	866.737	[M+NH4]+	TG 16:0_17:1_20:4	C56H98O6	Lipid Species	Target List	Spectral Library	TG
16.03	354.7	1024.93	1006.89	[M+NH4]+	TG 16:0_17:1_30:4	C66H118O6	no	no	Spectral Library	TG
16.03	329.8	880.836	862.802	[M+NH4]+	TG 16:0_18:0_18:0	C55H106O6	Lipid Species	Target List	Spectral Library	TG
15.88	327.1	878.821	860.788	[M+NH4]+	TG 16:0_18:0_18:1	C55H104O6	Lipid Species	Target List	Spectral Library	TG
16.05	333.5	906.851	888.818	[M+NH4]+	TG 16:0_18:0_20:1	C57H108O6	Lipid Species	Target List	Spectral Library	TG
16.66	352.1	992.958	974.925	[M+NH4]+	TG 16:0_18:0_26:0	C63H122O6	Lipid Species	Target List	Spectral Library	TG
16.54	349.9	990.944	972.911	[M+NH4]+	TG 16:0_18:0_26:1	C63H120O6	Lipid Species	Target List	Spectral Library	TG
16.79	357.4	1020.99	1002.96	[M+NH4]+	TG 16:0_18:0_28:0	C65H126O6	Lipid Species	Target List	Spectral Library	TG
16.8	360	1047	1028.97	[M+NH4]+	TG 16:0_18:0_30:1	C67H128O6	Lipid Species	Target List	Spectral Library	TG
15.72	324.9	876.806	858.772	[M+NH4]+	TG 16:0_18:1_18:1	C55H102O6	Lipid Species	Target List	Spectral Library	TG
16	334.5	918.85	900.816	[M+NH4]+	TG 16:0_18:1_21:1	C58H108O6	Lipid Species	Target List	Spectral Library	TG
15.59	330.6	924.802	906.768	[M+NH4]+	TG 16:0_18:1_22:5	C59H102O6	Lipid Species	Target List	Spectral Library	TG
15.51	330.1	922.787	904.753	[M+NH4]+	TG 16:0_18:1_22:6	C59H100O6	Lipid Species	Target List	Spectral Library	TG
16.26	343	960.899	942.865	[M+NH4]+	TG 16:0_18:1_24:1	C61H114O6	Lipid Species	Target List	Spectral Library	TG
16.47	347.3	976.928	958.894	[M+NH4]+	TG 16:0_18:1_25:0	C62H118O6	Lipid Species	Target List	Spectral Library	TG
16.41	348.3	988.929	970.896	[M+NH4]+	TG 16:0_18:1_26:1	C63H118O6	Lipid Species	Target List	Spectral Library	TG
16.55	353.6	1016.96	998.925	[M+NH4]+	TG 16:0_18:1_28:1	C65H122O6	Lipid Species	Target List	Spectral Library	TG
16.69	358.9	1044.99	1026.96	[M+NH4]+	TG 16:0_18:1_30:1	C67H126O6	Lipid Species	Target List	Spectral Library	TG
16.81	363.6	1073.02	1054.99	[M+NH4]+	TG 16:0_18:1_32:1	C69H130O6	Lipid Species	Target List	Spectral Library	TG
15.04	317.3	866.725	848.691	[M+NH4]+	TG 16:0_18:2_18:5	C55H92O6	Lipid Species	Target List	Spectral Library	TG
16.74	368.8	1123.04	1105	[M+NH4]+	TG 16:0_18:2_36:3	C73H132O6	no	no	Spectral Library	TG
15.59	332.5	936.802	918.768	[M+NH4]+	TG 16:0_19:1_22:6	C60H102O6	Lipid Species	no	Spectral Library	TG
16.61	352.6	1004.96	986.924	[M+NH4]+	TG 16:0_19:1_26:0	C64H122O6	Lipid Species	Target List	Spectral Library	TG
16.73	357.6	1032.99	1014.96	[M+NH4]+	TG 16:0_19:1_28:0	C66H126O6	Lipid Species	Target List	Spectral Library	TG
16.86	365.5	1087.04	1069	[M+NH4]+	TG 16:0_19:1_32:1	C70H132O6	Lipid Species	Target List	Spectral Library	TG
17.07	368.9	1091.07	1073.03	[M+NH4]+	TG 16:0_20:0_31:0	C70H136O6	no	Target List	Spectral Library	TG
15.42	331.6	946.786	928.752	[M+NH4]+	TG 16:0_20:3_22:6	C61H100O6	Lipid Species	Target List	Spectral Library	TG
15.33	330.5	944.771	926.737	[M+NH4]+	TG 16:0_20:4_22:6	C61H98O6	Lipid Species	Target List	Spectral Library	TG
16.22	349.8	1010.91	992.877	[M+NH4]+	TG 16:0_20:4_26:1	C65H116O6	Lipid Species	Target List	Spectral Library	TG
16.72	354.2	1006.97	988.94	[M+NH4]+	TG 16:0_21:0_24:0	C64H124O6	Lipid Species	Target List	Spectral Library	TG
16.84	359.5	1035	1016.97	[M+NH4]+	TG 16:0_22:0_25:0	C66H128O6	Lipid Species	Target List	Spectral Library	TG
15.29	333.7	968.771	950.737	[M+NH4]+	TG 16:0_22:6_22:6	C63H98O6	no	Target List	Spectral Library	TG
16.25	353	1034.91	1016.88	[M+NH4]+	TG 16:0_22:6_26:1	C67H116O6	Lipid Species	no	Spectral Library	TG
16.96	364.2	1063.04	1045	[M+NH4]+	TG 16:0_24:0_25:0	C68H132O6	Lipid Species	Target List	Spectral Library	TG
17.02	366.8	1077.05	1059.02	[M+NH4]+	TG 16:0_24:0_26:0	C69H134O6	Lipid Species	Target List	Spectral Library	TG
16.97	367.3	1089.05	1071.02	[M+NH4]+	TG 16:0_25:0_26:1	C70H134O6	Lipid Species	no	Spectral Library	TG
17.15	371.3	1105.08	1087.05	[M+NH4]+	TG 16:0_26:0_26:0	C71H138O6	Lipid Species	Target List	Spectral Library	TG
17.03	369.4	1103.07	1085.03	[M+NH4]+	TG 16:0_26:0_26:1	C71H136O6	Lipid Species	Target List	Spectral Library	TG
16.92	367.8	1101.05	1083.02	[M+NH4]+	TG 16:0_26:1_26:1	C71H134O6	Lipid Species	Target List	Spectral Library	TG
15.27	314.8	832.74	814.707	[M+NH4]+	TG 16:1_16:1_17:1	C52H94O6	Lipid Species	Target List	Spectral Library	TG
15.18	323.4	848.772	830.738	[M+NH4]+	TG 16:1_16:1_18:0	C53H98O6	no	no	Spectral Library	TG
15.27	316.4	844.74	826.707	[M+NH4]+	TG 16:1_16:1_18:1	C53H94O6	Lipid Species	Target List	Spectral Library	TG
15.32	320	870.756	852.722	[M+NH4]+	TG 16:1_16:1_20:4	C55H96O6	Lipid Species	Target List	Spectral Library	TG
15.12	322.1	892.742	874.708	[M+NH4]+	TG 16:1_16:1_22:6	C57H94O6	Lipid Species	Target List	Spectral Library	TG
15.46	320.6	860.772	842.738	[M+NH4]+	TG 16:1_17:1_18:1	C54H98O6	Lipid Species	Target List	Spectral Library	TG
15.34	318.5	858.755	840.722	[M+NH4]+	TG 16:1_17:1_18:2	C54H96O6	Lipid Species	Target List	Spectral Library	TG
16.17	325.5	876.802	858.769	[M+NH4]+	TG 16:1_18:0_18:1	C55H102O6	Lipid Species	no	Spectral Library	TG
15.57	322.7	874.788	856.754	[M+NH4]+	TG 16:1_18:1_18:1	C55H100O6	Lipid Species	Target List	Spectral Library	TG
15.44	321.7	872.771	854.738	[M+NH4]+	TG 16:1_18:1_18:2	C55H98O6	Lipid Species	Target List	Spectral Library	TG
15.38	324.2	896.771	878.737	[M+NH4]+	TG 16:1_18:1_20:4	C57H98O6	Lipid Species	Target List	Spectral Library	TG
15.35	327.4	920.771	902.737	[M+NH4]+	TG 16:1_18:1_22:6	C59H98O6	Lipid Species	Target List	Spectral Library	TG
16.14	340.3	958.88	940.847	[M+NH4]+	TG 16:1_18:1_24:1	C61H112O6	Lipid Species	Target List	Spectral Library	TG
16.06	341.9	970.88	952.846	[M+NH4]+	TG 16:1_18:1_25:2	C62H112O6	Lipid Species	no	Spectral Library	TG
16.41	360.1	1030.97	1012.94	[M+NH4]+	TG 16:1_18:1_29:0	C66H124O6	no	no	Spectral Library	TG
16.95	373	1153.08	1135.05	[M+NH4]+	TG 16:1_18:1_38:2	C75H138O6	no	no	Spectral Library	TG
15.21	326	918.756	900.722	[M+NH4]+	TG 16:1_18:2_22:6	C59H96O6	Lipid Species	Target List	Spectral Library	TG
15.59	341.9	966.848	948.814	[M+NH4]+	TG 16:1_18:5_25:0	C62H108O6	no	no	Spectral Library	TG
16.66	363.6	1083.01	1064.97	[M+NH4]+	TG 16:1_19:1_32:2	C70H128O6	no	no	Spectral Library	TG
16.54	364.1	1092.99	1074.95	[M+NH4]+	TG 16:1_20:2_32:3	C71H126O6	no	Target List	Spectral Library	TG
15.16	329.5	942.756	924.722	[M+NH4]+	TG 16:1_20:4_22:6	C61H96O6	Lipid Species	no	Spectral Library	TG
15.61	337.5	974.816	956.782	[M+NH4]+	TG 16:1_22:4_22:4	C63H104O6	no	Target List	Spectral Library	TG
15.11	332.1	966.756	948.723	[M+NH4]+	TG 16:1_22:6_22:6	C63H96O6	no	no	Spectral Library	TG
16.92	364.7	1075.04	1057	[M+NH4]+	TG 16:1_24:0_26:0	C69H132O6	Lipid Species	Target List	Spectral Library	TG
16.82	366.8	1099.04	1081	[M+NH4]+	TG 16:1_26:1_26:1	C71H132O6	Lipid Species	Target List	Spectral Library	TG
16.13	331.9	894.85	876.816	[M+NH4]+	TG 17:0_18:0_18:0	C56H108O6	Lipid Species	Target List	Spectral Library	TG
15.97	330.3	892.835	874.801	[M+NH4]+	TG 17:0_18:0_18:1	C56H106O6	Lipid Species	Target List	Spectral Library	TG
15.81	328.1	890.819	872.785	[M+NH4]+	TG 17:0_18:1_18:1	C56H104O6	Lipid Species	Target List	Spectral Library	TG
16.48	351	1002.94	984.909	[M+NH4]+	TG 17:0_18:1_26:1	C64H120O6	Lipid Species	Target List	Spectral Library	TG
16.62	356.3	1030.97	1012.94	[M+NH4]+	TG 17:0_18:1_28:1	C66H124O6	Lipid Species	Target List	Spectral Library	TG
16.79	367.8	1111.04	1093	[M+NH4]+	TG 17:0_18:2_34:2	C72H132O6	no	no	Spectral Library	TG
16.03	343.2	922.88	904.847	[M+NH4]+	TG 17:0_19:0_19:0	C58H112O6	no	no	Spectral Library	TG
16.81	370.3	1089.05	1071.02	[M+NH4]+	TG 17:1_18:0_32:0	C70H134O6	no	no	Spectral Library	TG
15.65	325.9	888.802	870.769	[M+NH4]+	TG 17:1_18:1_18:1	C56H102O6	Lipid Species	Target List	Spectral Library	TG
15.48	328	910.786	892.752	[M+NH4]+	TG 17:1_18:1_20:4	C58H100O6	Lipid Species	Target List	Spectral Library	TG
16.2	344	972.896	954.862	[M+NH4]+	TG 17:1_18:1_24:1	C62H114O6	Lipid Species	Target List	Spectral Library	TG
16.35	349.3	1000.93	982.893	[M+NH4]+	TG 17:1_18:1_26:1	C64H118O6	Lipid Species	Target List	Spectral Library	TG
16.24	348.8	998.912	980.878	[M+NH4]+	TG 17:1_18:1_26:2	C64H116O6	Lipid Species	Target List	Spectral Library	TG
16.15	346.6	996.894	978.861	[M+NH4]+	TG 17:1_18:1_26:3	C64H114O6	no	Target List	Spectral Library	TG
16.54	358.9	1054.97	1036.94	[M+NH4]+	TG 17:1_18:1_30:2	C68H124O6	no	Target List	Spectral Library	TG
16.76	364.1	1085.02	1066.99	[M+NH4]+	TG 17:1_18:1_32:1	C70H130O6	Lipid Species	Target List	Spectral Library	TG
16.3	352.5	1024.93	1006.89	[M+NH4]+	TG 17:1_20:1_26:3	C66H118O6	no	Target List	Spectral Library	TG
16.64	359.7	1056.99	1038.96	[M+NH4]+	TG 17:1_20:1_28:1	C68H126O6	Lipid Species	Target List	Spectral Library	TG
16.39	354.1	1026.94	1008.91	[M+NH4]+	TG 17:1_20:2_26:1	C66H120O6	Lipid Species	Target List	Spectral Library	TG
16.98	370.2	1115.07	1097.03	[M+NH4]+	TG 17:1_26:0_26:1	C72H136O6	no	Target List	Spectral Library	TG
15.86	339.7	966.848	948.814	[M+NH4]+	TG 17:2_18:1_24:3	C62H108O6	Lipid Species	Target List	Spectral Library	TG
16.21	335.6	908.867	890.833	[M+NH4]+	TG 18:0_18:0_18:0	C57H110O6	Lipid Species	Target List	Spectral Library	TG
15.91	331.3	904.835	886.802	[M+NH4]+	TG 18:0_18:1_18:1	C57H106O6	Lipid Species	Target List	Spectral Library	TG
16.09	336.6	932.865	914.831	[M+NH4]+	TG 18:0_18:1_20:1	C59H110O6	Lipid Species	Target List	Spectral Library	TG
16.68	355.3	1018.97	1000.94	[M+NH4]+	TG 18:0_18:1_26:0	C65H124O6	Lipid Species	Target List	Spectral Library	TG
16.86	362.6	1061.02	1042.99	[M+NH4]+	TG 18:0_18:1_29:0	C68H130O6	Lipid Species	Target List	Spectral Library	TG
15.62	334.3	950.817	932.783	[M+NH4]+	TG 18:0_18:2_22:5	C61H104O6	Lipid Species	Target List	Spectral Library	TG
15.78	336.5	952.832	934.798	[M+NH4]+	TG 18:0_20:1_22:5	C61H106O6	Lipid Species	Target List	Spectral Library	TG
15.78	343.9	1002.85	984.813	[M+NH4]+	TG 18:0_22:3_22:6	C65H108O6	Lipid Species	Target List	Spectral Library	TG
15.42	338.5	996.801	978.767	[M+NH4]+	TG 18:0_22:6_22:6	C65H102O6	no	Target List	Spectral Library	TG
15.76	328.6	902.82	884.786	[M+NH4]+	TG 18:1_18:1_18:1	C57H104O6	Lipid Species	Target List	Spectral Library	TG
15.62	327	900.802	882.768	[M+NH4]+	TG 18:1_18:1_18:2	C57H102O6	Lipid Species	Target List	Spectral Library	TG
15.85	332.3	916.833	898.8	[M+NH4]+	TG 18:1_18:1_19:1	C58H106O6	Lipid Species	Target List	Spectral Library	TG
15.75	331.8	914.818	896.784	[M+NH4]+	TG 18:1_18:1_19:2	C58H104O6	Lipid Species	Target List	Spectral Library	TG
15.95	335	930.849	912.815	[M+NH4]+	TG 18:1_18:1_20:1	C59H108O6	Lipid Species	Target List	Spectral Library	TG
15.74	332.8	926.818	908.784	[M+NH4]+	TG 18:1_18:1_20:3	C59H104O6	Lipid Species	Target List	Spectral Library	TG
16.03	338.2	944.865	926.831	[M+NH4]+	TG 18:1_18:1_21:1	C60H110O6	Lipid Species	Target List	Spectral Library	TG
16.01	340.3	956.865	938.831	[M+NH4]+	TG 18:1_18:1_22:2	C61H110O6	Lipid Species	Target List	Spectral Library	TG
16.44	361.9	1090.97	1072.94	[M+NH4]+	TG 18:1_18:1_22:5	C71H124O6	Lipid Species	Target List	Spectral Library	TG
15.55	333.3	948.802	930.768	[M+NH4]+	TG 18:1_18:1_22:6	C61H102O6	Lipid Species	Target List	Spectral Library	TG
16.33	345.7	974.912	956.879	[M+NH4]+	TG 18:1_18:1_23:0	C62H116O6	Lipid Species	Target List	Spectral Library	TG
16.28	346.7	986.913	968.879	[M+NH4]+	TG 18:1_18:1_24:1	C63H116O6	Lipid Species	Target List	Spectral Library	TG
16.17	345.1	984.896	966.862	[M+NH4]+	TG 18:1_18:1_24:2	C63H114O6	Lipid Species	Target List	Spectral Library	TG
16.04	344	982.88	964.846	[M+NH4]+	TG 18:1_18:1_24:3	C63H112O6	Lipid Species	Target List	Spectral Library	TG
15.95	342.4	980.863	962.829	[M+NH4]+	TG 18:1_18:1_24:4	C63H110O6	Lipid Species	Target List	Spectral Library	TG
15.73	339.1	976.832	958.798	[M+NH4]+	TG 18:1_18:1_24:6	C63H106O6	Lipid Species	Target List	Spectral Library	TG
16.43	352	1014.94	996.909	[M+NH4]+	TG 18:1_18:1_26:1	C65H120O6	Lipid Species	Target List	Spectral Library	TG
16.31	350.4	1012.93	994.893	[M+NH4]+	TG 18:1_18:1_26:2	C65H118O6	Lipid Species	Target List	Spectral Library	TG
16.57	357.3	1042.97	1024.94	[M+NH4]+	TG 18:1_18:1_28:1	C67H124O6	Lipid Species	Target List	Spectral Library	TG
16.7	362	1071	1052.97	[M+NH4]+	TG 18:1_18:1_30:1	C69H128O6	Lipid Species	Target List	Spectral Library	TG
15.54	326.4	898.787	880.753	[M+NH4]+	TG 18:1_18:2_18:2	C57H100O6	Lipid Species	Target List	Spectral Library	TG
16	347.1	1006.88	988.846	[M+NH4]+	TG 18:1_18:2_26:4	C65H112O6	Lipid Species	Target List	Spectral Library	TG
16.47	356.2	1040.96	1022.92	[M+NH4]+	TG 18:1_18:2_28:1	C67H122O6	Lipid Species	Target List	Spectral Library	TG
15.97	341.9	968.865	950.831	[M+NH4]+	TG 18:1_19:1_22:3	C62H110O6	Lipid Species	Target List	Spectral Library	TG
16.5	354.7	1028.96	1010.92	[M+NH4]+	TG 18:1_19:1_26:1	C66H122O6	Lipid Species	Target List	Spectral Library	TG
15.76	344.1	958.879	940.845	[M+NH4]+	TG 18:1_20:1_20:1	C61H112O6	no	no	Spectral Library	TG
15.9	338.7	954.848	936.814	[M+NH4]+	TG 18:1_20:1_20:3	C61H108O6	Lipid Species	Target List	Spectral Library	TG
15.83	340.7	978.848	960.814	[M+NH4]+	TG 18:1_20:1_22:4	C63H108O6	no	Target List	Spectral Library	TG
15.47	335.9	972.801	954.767	[M+NH4]+	TG 18:1_20:3_22:6	C63H102O6	Lipid Species	Target List	Spectral Library	TG
16.39	355.2	1038.94	1020.91	[M+NH4]+	TG 18:1_20:3_26:1	C67H120O6	Lipid Species	Target List	Spectral Library	TG
15.37	334.8	970.786	952.753	[M+NH4]+	TG 18:1_20:4_22:6	C63H100O6	Lipid Species	Target List	Spectral Library	TG
16.14	347.7	1008.89	990.861	[M+NH4]+	TG 18:1_20:4_24:1	C65H114O6	Lipid Species	Target List	Spectral Library	TG
15.9	345	1004.86	986.829	[M+NH4]+	TG 18:1_20:4_24:3	C65H110O6	Lipid Species	Target List	Spectral Library	TG
16.29	353.5	1036.93	1018.89	[M+NH4]+	TG 18:1_20:4_26:1	C67H118O6	Lipid Species	Target List	Spectral Library	TG
16.42	359.4	1064.96	1046.92	[M+NH4]+	TG 18:1_20:4_28:1	C69H122O6	Lipid Species	Target List	Spectral Library	TG
16.43	357.8	1052.96	1034.92	[M+NH4]+	TG 18:1_21:3_26:1	C68H122O6	Lipid Species	no	Spectral Library	TG
15.56	340.1	998.816	980.783	[M+NH4]+	TG 18:1_22:4_22:6	C65H104O6	Lipid Species	Target List	Spectral Library	TG
16.17	351.9	1034.91	1016.88	[M+NH4]+	TG 18:1_22:5_24:1	C67H116O6	Lipid Species	Target List	Spectral Library	TG
16.31	357.2	1062.94	1044.91	[M+NH4]+	TG 18:1_22:5_26:1	C69H120O6	Lipid Species	Target List	Spectral Library	TG
16.25	356.2	1060.93	1042.89	[M+NH4]+	TG 18:1_22:6_26:1	C69H118O6	no	Target List	Spectral Library	TG
16.72	365.7	1097.02	1078.99	[M+NH4]+	TG 18:1_24:1_26:2	C71H130O6	no	Target List	Spectral Library	TG
17.16	372.5	1131.1	1113.06	[M+NH4]+	TG 18:1_26:0_26:0	C73H140O6	Lipid Species	Target List	Spectral Library	TG
17.04	371.5	1129.08	1111.05	[M+NH4]+	TG 18:1_26:1_26:0	C73H138O6	Lipid Species	Target List	Spectral Library	TG
16.93	370.4	1127.07	1109.03	[M+NH4]+	TG 18:1_26:1_26:1	C73H136O6	Lipid Species	Target List	Spectral Library	TG
17.16	374.6	1157.11	1139.08	[M+NH4]+	TG 18:1_26:1_28:0	C75H142O6	no	no	Spectral Library	TG
16.6	361	1068.99	1050.95	[M+NH4]+	TG 18:2_18:2_30:0	C69H126O6	Lipid Species	Target List	Spectral Library	TG
16.51	359.9	1066.97	1048.94	[M+NH4]+	TG 18:2_22:3_26:1	C69H124O6	Lipid Species	Target List	Spectral Library	TG
16.83	369.9	1125.05	1107.02	[M+NH4]+	TG 18:2_26:1_26:1	C73H134O6	no	Target List	Spectral Library	TG
15.66	342.3	1000.83	982.799	[M+NH4]+	TG 18:4_22:3_22:3	C65H106O6	no	Target List	Spectral Library	TG
16.68	368.3	1121.02	1102.99	[M+NH4]+	TG 18:4_26:1_26:1	C73H130O6	no	no	Spectral Library	TG
16.87	368.8	1113.05	1095.02	[M+NH4]+	TG 19:1_25:1_25:1	C72H134O6	Lipid Species	no	Spectral Library	TG
16.56	361.2	1020.99	1002.95	[M+NH4]+	TG 20:0_21:0_21:0	C65H126O6	no	no	Spectral Library	TG
16.03	350.6	1032.89	1014.86	[M+NH4]+	TG 20:0_22:3_22:5	C67H114O6	no	no	Spectral Library	TG
16.63	364.6	1095	1076.97	[M+NH4]+	TG 20:1_22:3_26:1	C71H128O6	no	Target List	Spectral Library	TG
16.37	361.4	1088.96	1070.92	[M+NH4]+	TG 20:1_22:6_26:1	C71H122O6	no	no	Spectral Library	TG
17.05	374.1	1155.1	1137.06	[M+NH4]+	TG 20:1_26:1_26:1	C75H140O6	Lipid Species	no	Spectral Library	TG
15.97	349.8	1030.88	1012.85	[M+NH4]+	TG 20:2_22:1_22:6	C67H112O6	no	Target List	Spectral Library	TG
15.2	317.4	856.741	838.707	[M+NH4]+	TG 51:5	C54H94O6	no	Target List	no	TG
15.53	302.5	754.727	736.694	[M+NH4]+	TG O-14:0_14:0_16:0	C47H92O5	no	no	Spectral Library	TG-O
15.33	300	752.713	734.679	[M+NH4]+	TG O-14:0_14:0_16:1	C47H90O5	no	no	Spectral Library	TG-O
15.58	306.9	780.744	762.711	[M+NH4]+	TG O-14:0_16:0_16:1	C49H94O5	no	Target List	Spectral Library	TG-O
14.79	298.7	776.714	758.68	[M+NH4]+	TG O-14:1_14:1_18:1	C49H90O5	no	no	Spectral Library	TG-O
15.75	308.6	782.76	764.726	[M+NH4]+	TG O-16:0_14:0_16:0	C49H96O5	no	Target List	Spectral Library	TG-O
15.95	315.5	810.791	792.758	[M+NH4]+	TG O-16:0_16:0_16:0	C51H100O5	no	Target List	Spectral Library	TG-O
15.79	312.8	808.776	790.742	[M+NH4]+	TG O-16:0_16:0_16:1	C51H98O5	no	Target List	Spectral Library	TG-O
15.98	319.7	836.808	818.775	[M+NH4]+	TG O-16:0_16:0_18:1	C53H102O5	no	Target List	Spectral Library	TG-O
15.63	310	806.761	788.727	[M+NH4]+	TG O-16:0_16:1_16:1	C51H96O5	no	Target List	Spectral Library	TG-O
15.94	316.4	834.792	816.758	[M+NH4]+	TG O-16:0_16:1_18:1	C53H100O5	no	Target List	Spectral Library	TG-O
16.19	329.7	890.855	872.821	[M+NH4]+	TG O-16:0_18:1_20:1	C57H108O5	no	Target List	Spectral Library	TG-O
16.23	334	916.871	898.837	[M+NH4]+	TG O-16:0_18:1_22:2	C59H110O5	no	Target List	Spectral Library	TG-O
15.79	313.7	832.776	814.742	[M+NH4]+	TG O-16:1_16:2_18:0	C53H98O5	no	Target List	Spectral Library	TG-O
16.14	321.9	838.823	820.789	[M+NH4]+	TG O-18:0_16:0_16:0	C53H104O5	no	Target List	Spectral Library	TG-O
15.87	320.1	860.809	842.775	[M+NH4]+	TG O-18:0_16:1_18:2	C55H102O5	no	Target List	Spectral Library	TG-O
16.01	333.9	936.84	918.806	[M+NH4]+	TG O-18:0_18:1_22:6	C61H106O5	no	no	Spectral Library	TG-O
16.01	323.9	862.824	844.791	[M+NH4]+	TG O-18:1_16:0_18:1	C55H104O5	no	Target List	Spectral Library	TG-O
16.04	327	888.839	870.805	[M+NH4]+	TG O-18:1_18:1_18:1	C57H106O5	no	Target List	Spectral Library	TG-O
16.16	326.1	864.84	846.806	[M+NH4]+	TG O-20:0_16:0_16:0	C55H106O5	no	Target List	Spectral Library	TG-O
16.75	345.2	950.948	932.914	[M+NH4]+	TG O-20:0_16:0_22:0	C61H120O5	no	no	Spectral Library	TG-O
16.49	341.4	946.917	928.884	[M+NH4]+	TG O-20:0_16:0_22:1	C61H116O5	no	Target List	Spectral Library	TG-O
16.44	343.5	970.917	952.883	[M+NH4]+	TG O-20:0_18:1_22:3	C63H116O5	no	no	Spectral Library	TG-O
16.59	349.4	998.948	980.914	[M+NH4]+	TG O-20:0_20:3_22:1	C65H120O5	no	no	Spectral Library	TG-O
16.47	334.1	894.886	876.852	[M+NH4]+	TG O-22:0_16:0_16:0	C57H112O5	no	Target List	Spectral Library	TG-O
16.61	339.9	922.917	904.884	[M+NH4]+	TG O-22:0_16:0_18:0	C59H116O5	no	no	Spectral Library	TG-O
16.48	337.8	920.902	902.868	[M+NH4]+	TG O-22:0_16:0_18:1	C59H114O5	no	Target List	Spectral Library	TG-O
16.62	343.6	948.932	930.899	[M+NH4]+	TG O-22:0_16:0_20:1	C61H118O5	no	Target List	Spectral Library	TG-O
16.33	331.9	892.871	874.837	[M+NH4]+	TG O-22:1_16:0_16:0	C57H110O5	no	Target List	Spectral Library	TG-O
16.35	335.6	918.886	900.852	[M+NH4]+	TG O-22:1_16:0_18:1	C59H112O5	no	Target List	Spectral Library	TG-O
16.75	348.4	976.963	958.93	[M+NH4]+	TG O-22:1_16:0_22:0	C63H122O5	no	Target List	Spectral Library	TG-O
16.63	346.7	974.948	956.915	[M+NH4]+	TG O-22:1_16:0_22:1	C63H120O5	no	Target List	Spectral Library	TG-O
16.88	353.7	1004.99	986.96	[M+NH4]+	TG O-22:1_18:0_22:0	C65H126O5	no	Target List	Spectral Library	TG-O
16.38	339.3	944.902	926.869	[M+NH4]+	TG O-22:1_18:1_18:1	C61H114O5	no	Target List	Spectral Library	TG-O
16.65	349.9	1000.96	982.929	[M+NH4]+	TG O-22:1_18:1_22:1	C65H122O5	no	no	Spectral Library	TG-O
16.76	351.5	1002.98	984.945	[M+NH4]+	TG O-22:1_20:1_20:1	C65H124O5	no	Target List	Spectral Library	TG-O

## Sheet: sup_2
lipid	p	adj p	Overlap
PE 26:0_18:1	7.24569e-10	1.0941e-06	No Overlap
DG 46:1	2.5886e-09	1.95439e-06	No Overlap
PE 28:0_18:1	2.93144e-09	1.47549e-06	No Overlap
DG 20:1_26:1	3.629e-09	1.36995e-06	No Overlap
TG 16:1_18:1_29:0	6.0434e-09	1.82511e-06	No Overlap
LPC 26:0-SN1	9.41383e-09	2.36915e-06	No Overlap
PC 17:1_30:1	9.83878e-09	2.12237e-06	No Overlap
TG 18:1_18:2_28:1	1.38499e-08	2.61416e-06	No Overlap
PC 44:2	1.7141e-08	2.87588e-06	No Overlap
TG 18:1_18:1_26:1	2.31047e-08	3.48881e-06	No Overlap
LPC 29:1-SN1	2.51179e-08	3.448e-06	Overlap
PC 48:3	2.69399e-08	3.38994e-06	No Overlap
DG 18:1_26:0	3.21623e-08	3.73578e-06	No Overlap
HexCer d44:1	3.76813e-08	4.06419e-06	No Overlap
PC 50:4	3.92463e-08	3.9508e-06	No Overlap
PC 17:1_28:1	4.83856e-08	4.56639e-06	No Overlap
PE 26:0_18:1	5.39065e-08	4.78816e-06	No Overlap
DG 16:0_28:0	5.52348e-08	4.63358e-06	No Overlap
PC 18:1_24:0	6.21577e-08	4.9399e-06	No Overlap
PS 44:1	7.22849e-08	5.45751e-06	No Overlap
PC 28:1_28:2	7.24953e-08	5.21276e-06	No Overlap
PC 20:0_30:3	8.05473e-08	5.52847e-06	No Overlap
PC 22:2_24:0	8.37081e-08	5.49562e-06	No Overlap
PC 43:2	1.03052e-07	6.48369e-06	No Overlap
TG 17:1_18:1_32:1	1.41003e-07	8.51657e-06	No Overlap
TG 18:1_18:1_26:2	1.45094e-07	8.42662e-06	No Overlap
TG 17:1_20:1_28:1	1.60347e-07	8.96753e-06	No Overlap
TG 18:1_19:1_26:1	1.63216e-07	8.802e-06	No Overlap
TG 20:1_26:1_26:1	1.67727e-07	8.73339e-06	No Overlap
TG 18:1_18:1_28:1	1.79096e-07	9.01452e-06	No Overlap
PE 18:1_28:1	1.95394e-07	9.51756e-06	No Overlap
TG 17:1_26:0_26:1	2.1631e-07	1.02071e-05	No Overlap
PC 26:2_22:3	2.20253e-07	1.00782e-05	No Overlap
PE 46:1	2.2365e-07	9.93268e-06	Overlap
LPC 27:1-SN1	2.30229e-07	9.93276e-06	No Overlap
HexCer 46:1;O2	2.42132e-07	1.01561e-05	No Overlap
DG 18:1_26:1	3.06311e-07	1.25008e-05	No Overlap
TG 18:2_18:2_30:0	3.26276e-07	1.29652e-05	No Overlap
PC 26:0_22:2	3.31079e-07	1.28187e-05	No Overlap
PE O-16:1_17:0	3.40262e-07	1.28449e-05	No Overlap
DG 16:0_26:1	3.77846e-07	1.39158e-05	No Overlap
PC 43:0	4.16732e-07	1.49825e-05	No Overlap
PC 28:1_20:3	4.54708e-07	1.59677e-05	No Overlap
PS 18:0_26:1	4.7592e-07	1.63327e-05	No Overlap
PC 17:1_26:0	4.83573e-07	1.62266e-05	No Overlap
TG 17:1_20:2_26:1	5.0449e-07	1.65604e-05	No Overlap
TG 16:0_18:1_26:1	5.74015e-07	1.84417e-05	No Overlap
TG 16:0_18:1_28:1	5.93251e-07	1.86627e-05	No Overlap
PE P-46:1	6.5084e-07	2.00565e-05	No Overlap
TG 18:1_26:1_26:1	6.76335e-07	2.04253e-05	No Overlap
TG 16:1_26:1_26:1	6.84101e-07	2.02548e-05	No Overlap
LPE 26:0-SN1	7.9308e-07	2.30298e-05	No Overlap
TG 18:1_26:1_26:0	8.57128e-07	2.44201e-05	No Overlap
LPC 28:1-SN1	9.3482e-07	2.61403e-05	No Overlap
PE P-46:2	9.40233e-07	2.58137e-05	No Overlap
PC 26:0_18:1	1.00758e-06	2.71687e-05	No Overlap
LPC 28:0-SN1	1.09634e-06	2.90434e-05	No Overlap
TG 19:1_25:1_25:1	1.10985e-06	2.88944e-05	No Overlap
PC 20:0_26:1	1.14606e-06	2.93313e-05	No Overlap
Hex2Cer 18:1;2O/26:0	1.15161e-06	2.89822e-05	No Overlap
PC 45:3	1.30618e-06	3.23333e-05	No Overlap
TG 18:1_18:1_24:1	1.32541e-06	3.22801e-05	No Overlap
PC 26:3_22:4	1.41604e-06	3.39401e-05	No Overlap
TG 18:2_22:3_26:1	1.43185e-06	3.37828e-05	Overlap
TG 17:0_18:1_28:1	1.44972e-06	3.36782e-05	No Overlap
TG 18:1_18:1_30:1	1.5897e-06	3.63703e-05	No Overlap
TG 16:0_26:1_26:1	1.59233e-06	3.58868e-05	No Overlap
TG 17:1_18:1_26:1	1.64222e-06	3.64669e-05	No Overlap
TG 16:0_18:1_30:1	1.8726e-06	4.09801e-05	No Overlap
PC 19:0_22:1	2.1453e-06	4.62773e-05	No Overlap
TG 18:1_24:1_26:2	2.35772e-06	5.0143e-05	No Overlap
PC 26:1_22:5	2.52769e-06	5.30113e-05	No Overlap
TG 17:1_18:1_30:2	2.85491e-06	5.90536e-05	Overlap
PE P-44:0	2.85647e-06	5.82873e-05	No Overlap
TG 16:0_26:0_26:1	3.00116e-06	6.04233e-05	No Overlap
PS 22:1_22:1	3.19318e-06	6.34434e-05	Overlap
TG 18:2_26:1_26:1	3.20987e-06	6.29468e-05	No Overlap
TG 16:0_18:1_32:1	3.25263e-06	6.29676e-05	No Overlap
TG 20:1_22:3_26:1	3.45021e-06	6.59471e-05	No Overlap
SM d46:1	3.69351e-06	6.9715e-05	No Overlap
DG 43:1	4.27287e-06	7.96548e-05	No Overlap
SM d44:1	4.65583e-06	8.57353e-05	No Overlap
TG 18:1_26:0_26:0	4.87343e-06	8.86613e-05	Overlap
TG 15:0_18:1_32:1	5.68818e-06	0.000102252	No Overlap
PE 46:5	5.86845e-06	0.000104251	Overlap
PE P-46:2	6.35837e-06	0.000111641	No Overlap
PC 18:0_24:0	7.0065e-06	0.000121607	No Overlap
TG 16:1_24:0_26:0	7.30698e-06	0.000125381	No Overlap
TG 18:4_26:1_26:1	7.77642e-06	0.000131937	No Overlap
PE 46:2	7.93521e-06	0.000133135	No Overlap
TG O-22:1_18:1_22:1	8.59217e-06	0.000142573	No Overlap
LPC 26:0-SN1	8.64311e-06	0.00014186	No Overlap
TG 16:0_19:1_32:1	1.00326e-05	0.000162895	No Overlap
TG 16:0_18:2_36:3	1.01046e-05	0.000162319	Overlap
PC 16:0_25:0	1.02061e-05	0.000162224	No Overlap
TG 16:0_18:0_30:1	1.06666e-05	0.000167776	No Overlap
TG 16:1_19:1_32:2	1.11446e-05	0.000173487	Overlap
PC 26:1_20:4	1.34901e-05	0.000207857	No Overlap
PC 28:0_16:0	1.56901e-05	0.000239314	No Overlap
LPC 25:0-SN1	2.153e-05	0.000325103	No Overlap
DG 16:0_26:0	2.28884e-05	0.000342193	No Overlap
TG 16:0_19:1_28:0	2.34992e-05	0.000347881	Overlap
TG O-22:1_20:1_20:1	2.42614e-05	0.000355677	No Overlap
TG 18:1_20:3_26:1	2.44214e-05	0.00035458	Overlap
TG 18:0_18:1_26:0	2.47059e-05	0.000355294	No Overlap
PC 28:0_28:4	2.50651e-05	0.00035706	No Overlap
Cer 18:1;2O/26:3	2.52204e-05	0.000355914	Overlap
Cer 18:1;2O/24:3	2.59272e-05	0.000362501	Overlap
PC O-44:1	2.80062e-05	0.000387976	No Overlap
TG 16:0_16:0_26:1	2.82181e-05	0.000387357	No Overlap
PE 48:2	2.82458e-05	0.000384245	Overlap
SM d46:2	2.94986e-05	0.000397705	No Overlap
Cer 18:1;2O/26:0	3.05277e-05	0.000407937	No Overlap
TG 16:0_24:0_26:0	3.46875e-05	0.000459457	Overlap
SM 45:1;O2	3.52582e-05	0.000462955	No Overlap
TG 16:0_18:1_24:1	3.7593e-05	0.000489357	Overlap
PE P-45:2	3.91457e-05	0.000505214	Overlap
PC 22:2_22:4	4.30415e-05	0.000550786	Overlap
LPC 25:1-SN1	4.31092e-05	0.000547016	Overlap
HexCer d43:1	4.35996e-05	0.000548629	Overlap
TG 16:0_18:0_26:1	4.45401e-05	0.000555831	No Overlap
LPC 26:1-SN1	4.7582e-05	0.000588924	No Overlap
LPI 18:0	4.78492e-05	0.000587417	Overlap
TG 17:0_18:1_26:1	4.95347e-05	0.000603205	No Overlap
TG 16:0_18:0_28:0	5.33506e-05	0.000644476	Overlap
PE 26:1_18:1	5.88114e-05	0.000704803	Overlap
TG 16:0_25:0_26:1	5.91997e-05	0.000703871	Overlap
HexCer d44:2	6.09553e-05	0.000719082	Overlap
PC 17:0_28:4	6.23172e-05	0.00072945	Overlap
PE 44:0	7.14774e-05	0.000830237	Overlap
PC 40:0	9.0731e-05	0.00104583	Overlap
TG 18:1_20:4_28:1	9.33405e-05	0.00106776	Overlap
TG 16:0_19:1_26:0	0.000100946	0.00114608	Overlap
Cer 18:1;2O/28:1	0.000111048	0.00125136	Overlap
LPC 26:1-SN1	0.000118583	0.00132638	No Overlap
LPI 18:0	0.000119333	0.00132494	Overlap
PC O-44:2	0.000130093	0.00143387	Overlap
PE 26:1_18:1	0.000141176	0.00154475	Overlap
TG 17:0_18:2_34:2	0.000145262	0.00157803	Overlap
DG 18:1_21:3	0.000149827	0.00161599	Overlap
SM d48:2	0.000158306	0.00169533	Overlap
LPI 17:0	0.000162456	0.00172752	Overlap
TG 18:1_18:1_22:5	0.000164974	0.00174204	Overlap
PE O-25:0_22:2	0.000169117	0.00177338	Overlap
PE 24:3_18:1	0.000181785	0.00189307	Overlap
PS 42:4	0.000185199	0.00191541	Overlap
DG 16:0_20:3	0.000185609	0.0019066	Overlap
DG 18:0_22:3	0.000205328	0.0020949	Overlap
Cer 18:1;2O/28:0	0.000207123	0.00209903	Overlap
SM 20:1;2O/21:1	0.000208838	0.0021023	Overlap
SM d42:4	0.000215422	0.00215422	Overlap
LPC 28:2-SN1	0.000216719	0.00215293	Overlap
PE 20:4_26:1	0.000220914	0.00218026	Overlap
TG 18:0_18:1_29:0	0.000226432	0.00222021	Overlap
Hex2Cer d44:2	0.000230465	0.00224517	Overlap
LPI 18:1	0.000230914	0.00223513	Overlap
TG 17:1_18:1_26:2	0.000258566	0.00248684	Overlap
LPE P-24:1	0.000276657	0.00264401	No Overlap
TG 18:1_18:1_23:0	0.000289199	0.00274648	Overlap
TG 16:0_18:0_26:0	0.000293225	0.00276731	No Overlap
SM 46:3;O2	0.000307822	0.00288703	Overlap
TG 16:1_20:2_32:3	0.000308614	0.00287659	Overlap
DG 16:2_18:1	0.000320997	0.00297365	Overlap
TG 17:1_18:1_24:1	0.000321509	0.00296024	Overlap
TG 16:0_16:0_26:0	0.000333211	0.00304938	No Overlap
TG O-22:1_18:0_22:0	0.000338455	0.00307872	Overlap
TG 20:1_22:6_26:1	0.000360157	0.00325651	Overlap
TG 15:1_16:0_28:0	0.000361865	0.00325247	Overlap
PS 18:1_18:1	0.000362923	0.00324269	Overlap
DG 18:0_20:3	0.000364636	0.00323883	Overlap
LPI 16:0	0.000378644	0.00334358	Overlap
DG 18:1_18:1	0.000391988	0.00344129	Overlap
Hex3Cer d44:1	0.000397	0.00346514	Overlap
PC 18:1_24:1	0.000425727	0.00369453	Overlap
CE 27:1	0.000457781	0.00395	Overlap
Cer d41:3	0.000464107	0.00398183	Overlap
TG 16:1_18:1_24:1	0.000465888	0.00397452	Overlap
PC 16:0_18:0	0.000489589	0.00415325	Overlap
PS 44:2	0.000509884	0.00430126	Overlap
LPE 26:1-SN1	0.000516731	0.0043348	Overlap
Cer 18:1;2O/22:0	0.00053231	0.00444082	Overlap
TG 18:1_18:1_24:2	0.000549865	0.00456207	Overlap
PE P-42:4	0.000571978	0.0047196	Overlap
SM 35:0;O2	0.000576158	0.00472826	Overlap
Cer 18:1;O2/23:1	0.000586681	0.00478859	Overlap
SM 39:2;O2	0.000617785	0.00501535	Overlap
PE 43:2	0.000621005	0.00501454	Overlap
PE 18:1_23:3	0.000639964	0.00514014	Overlap
PE O-44:6	0.000665708	0.00531862	Overlap
PC O-42:1	0.000710713	0.0056483	No Overlap
SM 55:3;O3	0.000737073	0.00582712	Overlap
PC 28:2_16:1	0.00076052	0.00598117	Overlap
PC O-42:0	0.000832478	0.00651317	No Overlap
TG 18:1_20:4_26:1	0.000847049	0.00659301	Overlap
TG O-20:0_16:0_22:0	0.000915387	0.00708838	No Overlap
PE 42:0	0.000947701	0.00730117	Overlap
TG 18:1_22:5_26:1	0.000955753	0.00732582	Overlap
TG 16:0_18:1_25:0	0.00100389	0.00765593	Overlap
TG O-22:1_16:0_22:1	0.00101488	0.00770082	No Overlap
SM d43:3	0.00104575	0.00789544	Overlap
SM d44:5	0.00105685	0.00793953	Overlap
SM d40:3	0.00108385	0.00810207	Overlap
DG 17:1_18:1	0.00110263	0.00820185	Overlap
SM 15:0;2O/17:0	0.00110865	0.00820616	Overlap
SM d44:4	0.00117813	0.00867793	Overlap
PE P-41:3	0.00118507	0.00868668	Overlap
PS 18:1_24:2	0.00121624	0.00887211	Overlap
Hex3Cer d44:2	0.00121692	0.00883437	Overlap
SM 23:3;2O/20:1	0.00121953	0.00881097	Overlap
PC O-35:2	0.00124739	0.00896935	Overlap
SM d44:2	0.00126236	0.00903398	Overlap
PI 36:0	0.0013094	0.00932638	Overlap
SM 20:2;2O/18:0	0.00132083	0.00936366	Overlap
PE O-18:2_18:1	0.00134804	0.00951184	Overlap
SM 60:4;O3	0.00139158	0.00977341	Overlap
TG 20:0_22:3_22:5	0.00145761	0.0101898	Overlap
PE O-18:2_18:1	0.00148601	0.0103404	Overlap
SM 45:2;O2	0.00151253	0.0104767	Overlap
TG O-22:1_16:0_22:0	0.00152353	0.0105047	Overlap
TG 16:0_16:0_24:1	0.00158843	0.0109024	Overlap
Hex2Cer 18:1;2O/25:0	0.00162518	0.0111042	Overlap
DG 60:3	0.00174371	0.0118604	Overlap
PC 17:0_24:4	0.00175344	0.0118731	Overlap
PC 46:0	0.00175349	0.0118204	Overlap
PE P-41:3	0.00178919	0.0120075	Overlap
SM d43:1	0.00185458	0.0123912	Overlap
DG 18:1_22:3	0.0018736	0.0124632	Overlap
PE P-35:2	0.00191665	0.0126936	Overlap
TG 16:0_16:0_24:0	0.0019495	0.0128548	Overlap
Cer 18:1;2O/22:1	0.00200165	0.0131413	Overlap
PC O-46:5	0.00201851	0.0131946	No Overlap
PE P-34:1	0.00206196	0.0134205	Overlap
SM 56:2;O3	0.00208944	0.013541	Overlap
PC O-34:1	0.00211324	0.0136367	Overlap
LPE P-24:1	0.0021278	0.0136723	No Overlap
LPI 16:0	0.00216538	0.0138548	Overlap
PE 18:1_18:2	0.00222903	0.0142018	Overlap
Cer 18:1;2O/14:0	0.00223915	0.0142063	Overlap
TG 18:1_22:6_26:1	0.00234104	0.0147907	Overlap
TG 20:0_21:0_21:0	0.00234851	0.014776	Overlap
SM d40:2	0.00236386	0.0148109	Overlap
TG 14:0_16:0_16:0	0.00236484	0.0147558	Overlap
PS 32:0	0.00245205	0.015237	Overlap
LPI 18:1	0.00247793	0.0153347	Overlap
LPI 17:1	0.00249297	0.0153648	Overlap
LPI 19:0	0.002604	0.0159839	Overlap
SM d41:1	0.00269152	0.0164542	Overlap
LPE P-22:1	0.00280291	0.0170661	Overlap
DG 16:0_18:1	0.00282827	0.0171513	Overlap
PC O-34:0	0.002857	0.0172563	Overlap
SM 21:0;2O/20:3	0.00293949	0.0176838	Overlap
LPI 18:1	0.00299902	0.0179703	Overlap
SM d44:5	0.00301501	0.0179947	Overlap
SM 50:3;O3	0.00312839	0.0185979	Overlap
PI 34:1	0.00366078	0.0216776	Overlap
PC 38:4	0.00374123	0.0220674	Overlap
PE 18:0_23:3	0.00374861	0.0220249	Overlap
TG 16:0_21:0_24:0	0.00398898	0.0233464	Overlap
LPS 20:0	0.00413326	0.0240974	Overlap
DG 18:1_22:6	0.00414344	0.0240638	Overlap
TG 16:0_17:0_26:0	0.00417805	0.0241719	Overlap
LPE P-22:1	0.00420366	0.0242272	Overlap
DG 18:0_21:3	0.00422738	0.0242713	Overlap
PE O-42:7	0.00447389	0.0255893	Overlap
TG O-16:0_14:0_16:0	0.00461005	0.0262686	Overlap
PC O-42:2	0.00462181	0.0262366	Overlap
LPI 20:0	0.00474572	0.0268391	Overlap
TG O-22:1_18:1_18:1	0.0049441	0.0278567	Overlap
BMP 37:5	0.00501085	0.0281278	Overlap
SM d39:1	0.00501779	0.0280624	Overlap
SM 51:3;O3	0.00510085	0.0284217	Overlap
SM d42:3	0.005101	0.028318	Overlap
PI 34:0	0.00515252	0.0284993	Overlap
PE 24:3_18:1	0.00520665	0.0286936	Overlap
SM 58:3;O3	0.00534346	0.0293405	Overlap
Cer 18:1;2O/24:2	0.00546918	0.029922	Overlap
SM 42:1;O2	0.00554654	0.0302356	Overlap
DG 16:1_17:1	0.00559287	0.0303785	Overlap
TG O-20:0_16:0_22:1	0.00585604	0.031694	Overlap
SM 36:0;O2	0.00588565	0.0317404	Overlap
LPI 19:1	0.00601777	0.0323375	Overlap
PC O-36:2	0.00604968	0.0323937	Overlap
PI 16:0_18:1	0.00606045	0.0323367	Overlap
TG O-14:1_14:1_18:1	0.00617585	0.0328364	Overlap
Cer 18:1;2O/26:1	0.00633529	0.0335659	Overlap
LPE 24:5-SN1	0.00655293	0.0345976	Overlap
BMP 37:4	0.0065597	0.0345127	Overlap
PE P-44:1	0.00658051	0.034502	Overlap
BMP 36:5	0.00663417	0.034663	Overlap
CE 34:4	0.00666248	0.0346908	Overlap
PI 16:0/16:0	0.0066707	0.0346143	Overlap
PE 24:0_20:4	0.00674719	0.0348913	Overlap
PS 44:5	0.0068206	0.0351505	Overlap
DG 18:0_20:4	0.00713702	0.0366561	Overlap
SM 56:3;O3	0.00736404	0.0376939	Overlap
TG 18:1_21:3_26:1	0.00741973	0.0378506	Overlap
TG 16:0_16:0_16:0	0.00749159	0.0380886	Overlap
LPS 18:0	0.00750505	0.038029	Overlap
PI 34:1	0.00758569	0.038309	Overlap
CE 34:3	0.00770542	0.038784	Overlap
DG 18:1_26:2	0.00779727	0.0391159	Overlap
TG 18:0_18:1_20:1	0.00790358	0.0395179	Overlap
BMP 34:4	0.0080176	0.0399557	Overlap
PS 16:0/16:0	0.00815079	0.0404859	Overlap
PI 32:1	0.00816311	0.0404141	Overlap
SM 18:1;2O/17:0	0.00836653	0.0412858	Overlap
Cer d42:1	0.00839763	0.0413043	Overlap
PI 32:0	0.00850049	0.0416745	Overlap
CE 30:4	0.0086365	0.0422043	Overlap
PC 15:0_17:2	0.00874419	0.0425927	Overlap
LPC 26:2-SN1	0.0088168	0.0428083	Overlap
SM 59:3;O3	0.00884327	0.0427991	Overlap
DG 18:0_22:5	0.00887729	0.0428265	Overlap
PI 32:0	0.00906857	0.04361	Overlap
Cer 18:1;2O/20:0	0.00918571	0.0440331	Overlap
SM 38:0;O2	0.00928623	0.0443741	Overlap
SM 54:2;O3	0.009349	0.0445331	Overlap
PE 16:1_20:5	0.00937501	0.0445166	Overlap
HexCer 18:1;O2/16:0	0.00957212	0.0453101	Overlap
SM d34:0	0.009628	0.0454321	Overlap
Cer 18:0;O2/18:0	0.00970957	0.0456743	Overlap
TG O-16:0_16:0_16:1	0.00981186	0.0460121	Overlap
LPG 18:0	0.00983585	0.0459818	Overlap
PI 36:1	0.00987813	0.046037	Overlap
LPE P-18:2	0.00991533	0.0460681	Overlap
LPE 22:5-SN1	0.00995636	0.0461169	Overlap
Cer 18:1;2O/18:0	0.00996566	0.0460188	Overlap
SM 49:2;O3	0.0100146	0.0461037	Overlap
PE O-22:2_22:6	0.0105163	0.0482664	Overlap
TG O-22:1_16:0_18:1	0.0106418	0.0486942	Overlap
PE P-39:3	0.0107241	0.0489228	Overlap
Cer 18:1;2O/23:0	0.0107542	0.0489122	Overlap
PC 16:0_18:3	0.0108147	0.0490395	Overlap
PC 36:4	0.0108171	0.0489036	Overlap
PC O-40:4	0.0108588	0.0489458	Overlap
PC O-33:1	0.0108819	0.0489039	Overlap
