# Supplementary material for: Four-dimensional lipidomics profiling in X-linked adrenoleukodystrophy using trapped ion mobility mass spectrometry
Source: J Lipid Res. 2024 May 23;65(6):100567. doi: 10.1016/j.jlr.2024.100567 (PMC11234049; doi:10.1016/j.jlr.2024.100567)
Supplement: Supplemental Table S1 [file mmc4.xlsx]

## Sheet: Sheet1
Identified lipids							974	812	1094
Name	RT	CCS	m/z	M.meas.	Molecular Formula	Ions	Lipid Species tool	Target List	Spectral Library	ALD_01	ALD_02	ALD_03	ALD_04	ALD_05	ALD_06	ALD_07	ALD_08	ALD_09	ALD_10	ALD_11	C001	C002	C003	C004	C005	C006	C007	C008	C009	C010
AC 12:0	3.72	199	344.28	343.273	C19H37NO4	[M+H]+	no	yes	no	0.000203408	0.000365679	0.00032486	0.00013422	0.000336799	0.000332647	0.000297242	0.000444828	0.00029767	0.000529672	0.000353472	0.00033102	0.000443551	0.00039071	0.000195371	0.000283311	0.000211771	0.00111725	0.000201095	0.000266574	0.000531221
AC 14:0	4.95	207.2	372.311	371.303	C21H41NO4	[M+H]+	no	yes	no	0.00291264	0.00317781	0.00385759	0.00229473	0.00317351	0.00309394	0.00421383	0.00370457	0.00341713	0.00420932	0.00273588	0.00220595	0.00389694	0.00328452	0.00227806	0.00189313	0.00241512	0.00411106	0.00216034	0.00218811	0.00291805
AC 15:0	5.57	211	386.327	385.319	C22H43NO4	[M+H]+	no	yes	no	0.000529401	0.000444872	0.000483733	0.00041326	0.000392088	0.000418796	0.000732636	0.000496147	0.000753144	0.000642426	0.000328712	0.000411709	0.000647075	0.000443038	0.00040747	0.000263277	0.000329579	0.000532667	0.000376213	0.000388882	0.000384628
AC 16:0	6.18	214.8	400.342	399.335	C23H45NO4	[M+H]+	no	yes	no	0.00873729	0.0121182	0.0113402	0.00769379	0.00912378	0.00975655	0.0114993	0.0114881	0.00940529	0.0103097	0.00714506	0.00615101	0.0119975	0.00894618	0.00734841	0.00756026	0.00775991	0.00929519	0.00677917	0.00712533	0.00791826
AC 16:1	5.34	209	398.326	397.319	C23H43NO4	[M+H]+	no	yes	no	0.00286823	0.00325502	0.00319448	0.00250028	0.00381746	0.00344501	0.00243305	0.00384863	0.00254811	0.00475525	0.0031253	0.00212432	0.00540319	0.00427806	0.00325483	0.00265522	0.00316702	0.00324182	0.00236934	0.00203703	0.00258325
AC 18:0	7.35	222.5	428.373	427.366	C25H49NO4	[M+H]+	no	yes	no	0.00162663	0.00309509	0.00392661	0.00212562	0.00215496	0.00208947	0.00209392	0.00299299	0.00166625	0.0018789	0.00189164	0.00138381	0.00307761	0.0026384	0.00156147	0.00196989	0.00177925	0.00300059	0.00195789	0.00195541	0.00210672
AC 18:1	6.52	216.7	426.358	425.35	C25H47NO4	[M+H]+	no	yes	no	0.00660662	0.00962071	0.0108445	0.00591244	0.00734971	0.00821864	0.00645129	0.00830591	0.00475961	0.00726306	0.00668066	0.00494792	0.0119462	0.0117444	0.00597446	0.00785815	0.00734324	0.00962979	0.00692827	0.00532068	0.00637207
AC 20:1	7.6	225	454.389	453.382	C27H51NO4	[M+H]+	no	yes	no	0.00126002	0.00242408	0.00334029	0.00127467	0.00242873	0.00256255	0.00145514	0.0020539	0.00102447	0.00153031	0.00173742	0.00106033	0.00302758	0.00304712	0.00136142	0.00178229	0.0010972	0.00276867	0.00173328	0.0013842	0.00173844
Cer 18:1;O2/23:0	13.48	278.6	636.628	635.621	C41H81NO3	[M+H]+	no	yes	no	0.0351093	0.0124909	0.00829053	0.0273507	0.0281934	0.0170269	0.0167025	0.0374941	0.0294285	0.0298867	0.028964	0.044384	0.0229758	0.0313129	0.0269626	0.0182894	0.0326503	0.037602	0.0213844	0.0436066	0.0370593
Cer 38:0;O2	13.2	272.2	596.597	595.59	C38H77NO3	[M+H]+	no	yes	no	0.0445226	0.017503	0.0122687	0.0179135	0.0208758	0.023607	0.0134154	0.0171399	0.0313245	0.0271717	0.0291192	0.0395603	0.0231531	0.0277956	0.0512668		0.0245674	0.0382632	0.0236781	0.0425577	0.0309162
Hex3Cer t34:1	10.73	327.4	1040.67	1039.67	C52H97NO19	[M+H]+	no	yes	no	0.0672014	0.0259411	0.0674736	0.028428	0.0380917	0.0575625	0.0518933	0.0629099	0.0717632	0.0475684	0.050995	0.0608992	0.0479764	0.0266656	0.0757989	0.0330477	0.0456425	0.0355654	0.0385773	0.0442463	0.042146
HexCer 40:2;O2	12.55	299.3	782.652	781.644	C46H87NO8	[M+H]+	no	yes	no	0.0950944	0.080685	0.0586254	0.0398451	0.0663054	0.0919551	0.0873444	0.0554049	0.0774022	0.0855035	0.101525	0.117585	0.116944	0.0717136	0.140495	0.0838143	0.105171	0.0510487	0.0793958	0.0925018	0.100025
HexCer 41:2;O2	12.77	300.8	796.668	795.66	C47H89NO8	[M+H]+	no	yes	no	0.14071	0.0942509	0.087517	0.0569092	0.0698067	0.092011	0.179791	0.0756058	0.113501	0.11063	0.0950408	0.106097	0.0753386	0.0836918	0.14976	0.10711	0.121926	0.0598062	0.100924	0.101844	0.0963778
LPC 29:1	11.69	272	676.528	675.521	C37H74NO7P	[M+H]+	no	yes	no	0.00715073	0.00753737	0.00456913	0.00440917	0.00728065	0.00543362	0.00570675	0.00731853	0.00498023	0.00631053	0.00372958
LPI 20:4	5.47	248.9	621.303	620.295	C29H49O12P	[M+H]+	no	yes	no	0.010154	0.0115054	0.0129093	0.0163526	0.00789705	0.00776523	0.0153193	0.0124143	0.00905562	0.00862415	0.00704766	0.00946379	0.0143326	0.0146545	0.0140793	0.0137787	0.0123845	0.00722042	0.0105529	0.00882471	0.0134251
LPS 14:0	4.67	218.1	470.251	469.244	C20H40NO9P	[M+H]+	no	yes	no	0.000913689	0.001045	0.000920956	0.0010808	0.00103473	0.00109115	0.000985111	0.00110063	0.00116806	0.00111191	0.00108523	0.000893003	0.000775318	0.00101311	0.00122968	0.00112182	0.000875614	0.000804045	0.00104674	0.000879752	0.000959825
LPS 16:0	6.11	222.1	498.282	497.275	C22H44NO9P	[M+H]+	no	yes	no	0.0157512	0.0144207	0.0122586	0.0099459	0.0167211	0.0168907	0.0075122	0.0127061	0.0139232	0.0145984	0.0139086	0.0124296	0.0172077	0.0167168	0.017819	0.0114912	0.0195554	0.0117131	0.0130503	0.0108064	0.0115811
PC 43:4	13.07	313.1	880.679	879.672	C51H94NO8P	[M+H]+	no	yes	no	0.00113107	0.00103221	0.00116098		0.00123562		0.000826393		0.00115357	0.00148747	0.0015101	0.00191001	0.00177133	0.00167106	0.00153129	0.00149392	0.00177337	0.00131324		0.00149834	0.00166564
PS 17:1_26:1	13.11	310.4	886.654	885.647	C49H92NO10P	[M+H]+	no	yes	no	0.00756799	0.00755289	0.011598	0.00832266	0.0069538	0.00652481	0.01306	0.00917554	0.00818253	0.00854461	0.00735868	0.00782353	0.0085642	0.00589093	0.00701719	0.00758557	0.00908738	0.00555873	0.00716897	0.00876314	0.00685878
PS 18:1_21:1	12.25	298.4	830.591	829.584	C45H84NO10P	[M+H]+	no	yes	no	0.014272	0.0114104		0.0127373	0.0168727	0.0112279	0.0179901	0.0115056	0.0126274	0.0147893	0.0142448	0.0197497	0.0139052	0.016472	0.0132303	0.0149668	0.0113133	0.0146296	0.0154341	0.0183779	0.0182777
PS 37:2	11.74	292.7	802.56	801.552	C43H80NO10P	[M+H]+	no	yes	no			0.0156749	0.0149651	0.0156496		0.0220884	0.0171205	0.016755	0.0156636	0.0153171	0.0179144	0.0152413	0.0171978	0.0140214	0.0137825	0.0133447	0.0181345	0.016596	0.0178632	0.0117043
PS 39:6	11.32	291.8	822.529	821.521	C45H76NO10P	[M+H]+	no	yes	no	0.0170386	0.0227102	0.0160745	0.0240833			0.0140766	0.021634	0.0151041	0.0162384	0.0108383	0.0160591	0.0218582	0.0178487	0.0207917	0.022485	0.0171176	0.0153012		0.0153896	0.0233535
PS 41:1	13.1	305.9	860.639	859.632	C47H90NO10P	[M+H]+	no	yes	no	0.00877267	0.013221	0.0133853	0.0149447	0.0070885	0.00840191	0.0194677	0.0103244	0.0113559	0.0116047	0.0070131	0.00960599	0.00989161	0.00888065	0.00852903	0.0092179	0.0127912	0.00905458	0.0122603	0.010222	0.00820596
SLBPA 52:3	13.56	318.2	1009.74	1010.75	C58H107O11P	[M-H]-	no	yes	no	0.0211811	0.0223001	0.0157837	0.0309011	0.0261041	0.0287602	0.0408657	0.0230765	0.015406	0.0175856	0.0205562	0.0201831	0.0144378	0.020698	0.0196151	0.017143	0.0251491	0.0160106	0.0234131	0.0174973	0.0203371
SLBPA 56:3	14.11	329	1065.81	1066.82	C62H115O11P	[M-H]-	no	yes	no	0.00723221	0.00658916	0.0087808	0.00871799	0.00772974	0.0114045	0.023812	0.00871473	0.00492886	0.00568454	0.00861351	0.00749912	0.00543223	0.00949499	0.00581393	0.00452243	0.00956449	0.00519961	0.0101638	0.00604785	0.00767999
SM 48:2;O2	14.1	325.9	897.779	896.772	C53H105N2O6P	[M+H]+	no	yes	no	0.00414704	0.00634906		0.0059298	0.00568782	0.00613902		0.00523701	0.00384106	0.00448085	0.00424156
TG 51:5	15.2	317.4	856.741	838.707	C54H94O6	[M+NH4]+	no	yes	no	0.000938822	0.00060119	0.000547133	0.00111157	0.000523045	0.000531211	0.000672399	0.000691188	0.00104899	0.000473568	0.00059209	0.000559581	0.000767786	0.000700097	0.0006393	0.00106652	0.000618343	0.000377326	0.000618485	0.000422995	0.000639209
CE 19:3	15.94	292.8	678.618	660.585	C46H76O2	[M+NH4]+	yes	yes	no	0.0109368	0.00678806	0.00659911	0.0140786	0.00968158	0.00819552	0.0241406	0.00666468	0.0119347	0.0063149	0.00995146	0.00762618	0.0096738	0.0110093	0.0103579	0.00613963	0.00830483	0.00494613	0.00568079	0.00503599	0.00602403
CE 21:3	16.13	301.5	706.65	688.616	C48H80O2	[M+NH4]+	yes	yes	no	0.00757504	0.00421972	0.00695452	0.00947598	0.00521451	0.00602689	0.019022	0.00367348	0.00734931	0.0044148	0.00696958	0.00404353	0.00654477	0.00753139	0.00501361	0.00522733	0.00614687	0.0053876	0.003956	0.00372683	0.00508567
CE 23:1	16.66	306.7	738.713	720.679	C50H88O2	[M+NH4]+	yes	no	no	0.00285973	0.00243141	0.00229407	0.00440165	0.00239524	0.00209119	0.0355908	0.00105572	0.00367651	0.00175693	0.00203754	0.000953666	0.00118966	0.00137924		0.00193402	0.00250124	0.00129346	0.00152455	0.00119665	0.00149061
CE 23:2	16.49	306.1	736.697	718.663	C50H86O2	[M+NH4]+	yes	no	no	0.00269289	0.00143948	0.00198584	0.00296194	0.00168258	0.00141527	0.0172635	0.00144326	0.00270476	0.00155737	0.00186476	0.00109981		0.00184743	0.00154707	0.00157193	0.00183355	0.00135639	0.00123003	0.000851	0.00148376
CE 23:3	16.35	305.3	734.683	716.649	C50H84O2	[M+NH4]+	yes	no	no	0.00233063	0.00232082	0.00217832	0.00436613	0.00171533	0.0020579	0.0122468	0.00122387	0.00368361	0.00152417	0.00197806	0.00110651	0.00224337	0.00220785	0.0017764	0.0013089	0.00371754	0.0010917	0.00157611	0.00121259	0.00192183
CE 25:1	16.83	313.6	766.745	748.711	C52H92O2	[M+NH4]+	yes	yes	no	0.00934093	0.00527882	0.0054687	0.0100491	0.00580733	0.00459411	0.0854934	0.00326441	0.00763684	0.00311578	0.00423558	0.00195106	0.00199022	0.00241982	0.00254814	0.00287013	0.00509359	0.00228695	0.00220119	0.00244612	0.00318127
CE 25:2	16.66	310.9	764.729	746.695	C52H90O2	[M+NH4]+	yes	no	no	0.00367708	0.00191262	0.00231071	0.00523233	0.00237972	0.00221629	0.0198762	0.00212517	0.00376166	0.00275436	0.00223558	0.00114274	0.00209516	0.00187491	0.00139754	0.00162543	0.00285494	0.0010694			0.0018176
CE 25:3	16.54	310.9	762.714	744.68	C52H88O2	[M+NH4]+	yes	no	no	0.00284681	0.00129364	0.00234126	0.00477351	0.00163802	0.00177969	0.0138976	0.00131074	0.00342107	0.00198622	0.0019558	0.00176749	0.00172084	0.00205405	0.0013864	0.00179111	0.003917	0.00106207	0.00112302	0.000936318	0.00184965
CE 29:1	17.16	329.1	822.808	804.774	C56H100O2	[M+NH4]+	yes	yes	no	0.0044157	0.00306153	0.00192508	0.00632016	0.00317745	0.00224887		0.00297004	0.00272267	0.00329112	0.00348994
CE 30:4	16.83	324.1	830.778	812.744	C57H96O2	[M+NH4]+	yes	no	no	0.00294589	0.00143948	0.00132118	0.00479423	0.00220214	0.00216057	0.00889458	0.00158506	0.00308691	0.00227812	0.00239142	0.000865429	0.00113485	0.000909619	0.000996036	0.000443895	0.00196566		0.000687232	0.000566291	0.0010345
Cer 21:0;O3/17:1;O	12.72	270.2	626.571	625.564	C38H75NO5	[M+H]+	yes	no	no	0.0718734	0.0502289	0.028837	0.0575399	0.0657488	0.0659074	0.0326148	0.0501969	0.053604	0.0655283	0.0539888	0.039884	0.0461278	0.0375964	0.0437803	0.0420032	0.0477749	0.036435	0.0563055	0.0406324	0.0364446
DG 18:0_21:3	13.73	278.2	678.603	660.569	C42H76O5	[M+NH4]+	yes	no	no	0.0237726	0.0331602	0.0455821	0.0383968	0.0407744	0.038642	0.0275952	0.0458994	0.0247957	0.0307561	0.0488946	0.0413629	0.0715143	0.0594386	0.0343595	0.0465367	0.0476815	0.0479521	0.0755394	0.0471343	0.0781249
DG O-41:1	15.49	287.6	696.687	678.653	C44H86O4	[M+NH4]+	yes	no	no	0.0070714	0.00512519	0.00485734	0.00523603	0.00535529	0.00449879	0.00490981	0.00517428	0.00525882	0.00468318	0.00640304	0.00460367	0.00520581	0.00472117	0.00593883	0.00610062	0.00501485	0.00492349	0.00554553	0.0056676	0.00412585
DG O-45:1	16.03	306.6	752.75	734.716	C48H94O4	[M+NH4]+	yes	no	no	0.00479285	0.00391022	0.0541335	0.0716796	0.0295986	0.033731	0.0638023	0.0412953	0.0768486	0.0781993	0.00359793	0.0346871	0.0270784	0.00305788	0.00502224	0.00513413	0.0832019	0.00340928	0.00410574	0.0825636	0.0887746
HexCer 38:1;O2	12.48	293.9	756.637	755.63	C44H85NO8	[M+H]+	yes	yes	no	0.0290393	0.0334548	0.0345433	0.0329357	0.0447324	0.059755	0.0264483	0.0192246	0.0250403		0.0500977	0.0207086	0.0260483		0.041772	0.0412381	0.0334406	0.0218244	0.0252563	0.0385879	0.0329284
HexCer 46:1;O2	14.13	318.4	868.761	867.754	C52H101NO8	[M+H]+	yes	no	no	0.0205152	0.0262295	0.0102783	0.0164108	0.0231723	0.022454	0.0110671	0.0185875	0.0148139	0.0198682	0.0179685
LPE O-24:1	10.32	226.9	546.393	547.4	C29H58NO6P	[M-H]-	yes	yes	no	0.0607313	0.1711	0.0979196	0.0752303	0.0756688	0.0729301	0.080561	0.062951	0.0588408	0.052104	0.0559081	0.024953	0.0462903	0.0513742	0.0508356	0.0364441	0.0311645	0.0297221	0.0432226	0.0295478	0.030198
PE 18:0_18:1	12.59	284.4	746.572	745.564	C41H80NO8P	[M+H]+	yes	no	no	4.41999	4.12493	2.82096	3.76628	3.42465	3.52258	4.97588	3.89654	3.95346	3.77138	3.9473	4.31491	3.67483	3.92137	3.84027	3.30711	3.72673	4.25088	4.34842	3.68584	3.85486
PE 18:0_20:3	12.47	286.5	770.57	769.563	C43H80NO8P	[M+H]+	yes	no	no	0.521355	0.634377	0.396735	0.615314	0.493162	0.467327	0.468399	0.584388	0.429	0.430899	0.487848	0.441266	0.379456	0.508483	0.353187	0.479165	0.445008	0.432778	0.439145	0.372345	0.50484
PE 18:0_21:3	12.67	273.7	782.569	783.576	C44H82NO8P	[M-H]-	yes	no	no	0.135841	0.122519	0.104745	0.134884	0.122303	0.123257	0.144537	0.151983	0.129296	0.116805	0.191954	0.120807	0.142666	0.161101	0.126031	0.132871	0.171697	0.156569	0.131153	0.135772	0.187976
PE 18:0_23:3	13.03	279.1	810.601	811.608	C46H86NO8P	[M-H]-	yes	no	no	0.0261768	0.0147371	0.0155867	0.0170255	0.0186146	0.0225034	0.0204207	0.0185751	0.0192305	0.0203137	0.0283536	0.0256284	0.0248808	0.025979	0.020411	0.0223077	0.0290297	0.0273533	0.0218811	0.0281448	0.0280455
PE 39:4	12.36	288.1	782.57	781.563	C44H80NO8P	[M+H]+	yes	no	no	0.0659603	0.0518055	0.0524249	0.068425	0.0637321	0.0602139	0.0758618	0.0740134	0.0596628	0.0626119	0.0654233	0.0721142	0.0748748	0.0706491	0.067096	0.0582683	0.0611934	0.0593412	0.0495273	0.0632924	0.07664
PE O-30:1	11.72	266.7	648.496	647.488	C35H70NO7P	[M+H]+	yes	no	no	0.0172387	0.0252474	0.013152	0.0187544	0.0118354	0.0129294	0.0137153	0.0203723	0.0158562	0.0222255	0.0160418	0.0178664	0.021322	0.0201572	0.019406	0.0174389	0.0125723	0.0169981	0.0132799	0.0152774	0.0178661
PE O-34:3	12.04	273	700.527	699.52	C39H74NO7P	[M+H]+	yes	no	no	0.0996865	0.0931945	0.063014	0.0908699	0.101966	0.098935	0.102097	0.098126	0.0951217	0.0887863	0.0774887	0.0956667	0.0926534	0.0797178	0.0896285	0.0771111	0.0891938	0.0851079	0.0911508	0.0896541	0.0737855
PE O-35:4	12.1	260.4	710.512	711.519	C40H74NO7P	[M-H]-	yes	yes	no	0.0390563	0.0433025	0.0273091	0.0293212	0.0423824	0.0537643	0.0396138	0.0551822	0.0396422	0.040025	0.0377354	0.035167	0.0345518	0.0343174	0.0397977	0.0245345	0.0408226	0.0354694	0.0585292	0.0383837	0.0342232
PE O-35:5	11.81	271.2	710.511	709.504	C40H72NO7P	[M+H]+	yes	no	no	0.0162545	0.012828	0.0245409	0.025641	0.0117288	0.0122174	0.0269253	0.0205768	0.0245003	0.0210738	0.0123711	0.014511	0.0156012	0.0163189	0.0166555	0.0190271	0.0202719	0.0145038	0.0171992	0.014512	0.0144972
PE O-39:6	12.38	269.8	762.542	763.55	C44H78NO7P	[M-H]-	yes	yes	no	0.0473841	0.0631212	0.0641117	0.0893508	0.0270725	0.0275881	0.089416	0.0541556	0.06523	0.0668613	0.0361155	0.0555747	0.0644859	0.0546679	0.0565404	0.0715589	0.0641707	0.0523375	0.05367	0.051089	0.0659841
PI 36:1	11.77	306.3	882.607	864.573	C45H85O13P	[M+NH4]+	yes	no	no	0.425955	0.310279	0.259182	0.232105	0.315915	0.306326	0.612977	0.335172	0.358872	0.370855	0.310033	0.36145	0.237087	0.186636	0.210178	0.198361	0.269948	0.224136	0.282869	0.284719	0.197857
PI 40:5	11.59	309.9	930.606	912.572	C49H85O13P	[M+NH4]+	yes	no	no	0.0896343	0.115993	0.169967	0.134059	0.0807904	0.0770728	0.197039	0.131465	0.0899933	0.102722	0.0953009	0.12171	0.120012	0.100354	0.104865	0.121435	0.0977625	0.0972961	0.115738	0.0694657	0.0919226
PS 18:0_18:1	11.87	293.1	790.561	789.554	C42H80NO10P	[M+H]+	yes	no	no	1.35232	1.16861	1.32485	1.09234	1.35761	1.25676	1.61298	1.46405	1.13858	1.097	1.26815	1.23481	1.35587	1.36866	1.2177	1.33767	1.05594	1.46901	1.76578	1.22016	1.04956
PS 18:0_20:3	11.77	294.1	814.56	813.553	C44H80NO10P	[M+H]+	yes	yes	no	0.250257	0.313867	0.214356	0.264316	0.191443	0.212013	0.186493	0.291835	0.182405	0.211073	0.195933	0.201808	0.233838	0.195742	0.225055	0.237538	0.189929	0.174636	0.220481	0.205119	0.200943
PS 40:5	11.7	295.6	838.559	837.552	C46H80NO10P	[M+H]+	yes	no	no	0.265886	0.350674	0.150877	0.398535	0.0946586	0.101526	0.230912	0.248271	0.141846	0.275659	0.23015	0.199928	0.243057	0.232914	0.325152	0.362002	0.16612	0.156342	0.124892	0.224369	0.27488
SM 36:4;O2	11.11	290.2	725.558	724.55	C41H77N2O6P	[M+H]+	yes	no	no	0.535041	0.404893	0.550402	0.436868	0.379783	0.395876	0.465121	0.421336	0.399249	0.390972	0.340661	0.469342	0.422237	0.402452	0.427814	0.477489	0.342671	0.429311	0.418775	0.339632	0.310212
SM 44:5;O2	12.89	307.1	835.668	834.661	C49H91N2O6P	[M+H]+	yes	yes	no	0.467944	0.391496	0.399351	0.415425	0.349265	0.359505	0.42688	0.412859	0.40574	0.359897	0.304847	0.363409	0.331323	0.292881	0.370831	0.359357	0.275852	0.292217	0.345644	0.271688	0.241393
Cer 41:3;O2	13.03	271.3	632.596	631.589	C41H77NO3	[M+H]+	no	yes	yes	0.042787	0.0363836	0.025837	0.0216194	0.0219016	0.0282181	0.024204	0.0328444	0.033965	0.0381562	0.0464931	0.049154	0.036449	0.044673	0.0490292	0.0436091	0.0389585	0.0416491	0.0504428	0.0538282	0.0446381
DG 10:0_21:0	14.18	257.8	572.524	554.49	C34H66O5	[M+NH4]+	no	no	yes	0.0291254	0.00970931	0.00871039	0.0137238	0.0126056	0.00906534	0.0203423	0.0124576	0.0108715	0.00978308	0.0171156	0.021712	0.00863992	0.00831139	0.0153047	0.0180111	0.00989456	0.0123723	0.0134442	0.010701	0.0090201
DG 16:0_22:6	12.85	268.8	658.54	640.506	C41H68O5	[M+NH4]+	no	yes	yes	0.0220095	0.0317891	0.0445545	0.0532777	0.0158265	0.0134124	0.030933	0.0473646	0.0358635	0.0304227	0.0174666	0.031772	0.0421285	0.0266233	0.025448	0.0393836	0.0384118	0.018062	0.0326996	0.0272835	0.0316293
DG 18:0_19:2	13.51	270.6	652.587	634.553	C40H74O5	[M+NH4]+	no	yes	yes	0.022806	0.0243206	0.0257025	0.0187391	0.0223845	0.0186351	0.0340116	0.0244644	0.0233601	0.0216073	0.0228267	0.0239866	0.0292864	0.027481	0.0236345	0.0222907	0.0317984	0.0270492	0.0357598	0.0369483	0.0317171
DG O-16:1_17:0	14.34	260.8	584.56	566.526	C36H70O4	[M+NH4]+	no	no	yes	0.0052401	0.00295688	0.00274861	0.00342334	0.00404879	0.00624519	0.00384185	0.00293589	0.00246486	0.00309641	0.00676589	0.0030678		0.00400389	0.00360924	0.00695217	0.00334952	0.00283397	0.00392033	0.00425812	0.00699661
DG O-21:1_24:0	15.92	300.6	752.748	734.714	C48H94O4	[M+NH4]+	no	no	yes	0.00494951		0.00443946	0.0035325	0.00426046	0.00421357	0.00545871	0.00427558	0.00546865	0.00421939	0.00557633	0.00573775	0.00479759	0.00525467	0.00652366		0.00545379	0.00361238		0.00520851
DG O-22:5_24:4	13.96	285	750.64	732.606	C49H80O4	[M+NH4]+	no	no	yes	0.0145744	0.013837	0.0126211	0.0145866	0.0154879	0.0113621	0.0231074	0.0132789	0.0192158	0.0181582	0.0111141	0.0159149	0.0145504	0.0153101	0.0134312	0.0133213	0.0204001	0.0158365	0.0127456	0.0121653	0.017844
DG O-26:2_27:0	16.57	329.4	862.859	844.826	C56H108O4	[M+NH4]+	no	no	yes	0.00575275	0.005012	0.00488857	0.00505398	0.00508015	0.00532434	0.00738875	0.00462563	0.00472395	0.00459498	0.00378068	0.00548801	0.00469807	0.00554479	0.00524905	0.00833908	0.00399899	0.00419002	0.00525842	0.00390997	0.0043399
Hex2Cer 30:1;O2	9.79	292.4	806.563	805.556	C42H79NO13	[M+H]+	no	yes	yes	0.815299	0.808516	0.691488	0.576916	0.637753	0.729312	0.55216	0.655894	0.652299	0.664587	0.690876	0.758147	0.670301	0.555305	0.634192	0.739327	0.572537	0.710273	0.692212	0.644256	0.754093
Hex2Cer 34:1;O2	11.09	307	862.625	861.617	C46H87NO13	[M+H]+	no	yes	yes	0.397094	0.336937	0.26081	0.134491	0.278979	0.266089	0.288369	0.23641	0.286227	0.249619	0.282827	0.285629	0.211074	0.185773	0.271642	0.183202	0.233141	0.253711	0.326795	0.20068	0.258847
Hex2Cer 40:1;O2	12.71	322.9	946.719	945.712	C52H99NO13	[M+H]+	no	yes	yes	0.21318	0.20162	0.12969	0.115673	0.158481	0.18131	0.189677	0.146736	0.177188	0.134202	0.163353	0.226388	0.149333	0.124228	0.198052	0.166491	0.190995	0.181217	0.228012	0.183772	0.196425
Hex2Cer 41:1;O2	12.94	325	960.735	959.727	C53H101NO13	[M+H]+	no	yes	yes	0.0548474	0.062119	0.0299068	0.0305976	0.0403555	0.0523348	0.0596853	0.0316702	0.0572763	0.0417204	0.0394246	0.0565536	0.040256	0.0391487	0.0447506	0.0330852	0.0356469	0.048678	0.0753869	0.0440348	0.0412079
Hex2Cer 42:1;O2	13.15	328.2	974.75	973.743	C54H103NO13	[M+H]+	no	yes	yes	0.770229	0.964436	0.554934	0.468992	0.63851	0.621821	0.831884	0.647166	0.739828	0.542829	0.612216	0.666021	0.597396	0.353684	0.572721	0.509972	0.672489	0.615192	0.90632	0.589684	0.600698
Hex2Cer 42:2;O2	12.75	326.6	972.735	971.727	C54H101NO13	[M+H]+	no	yes	yes	0.788341	0.514542	0.371824	0.314327	0.524784	0.547823	0.734156	0.351969	0.563431	0.450882	0.487011	0.600397	0.405072	0.339751	0.532138	0.403606	0.398881	0.4605	0.543583	0.434382	0.51699
Hex2Cer 42:3;O2	12.43	324.4	970.718	969.71	C54H99NO13	[M+H]+	no	yes	yes	0.0683807	0.0533356	0.038771	0.0300001	0.0412806	0.0358421	0.0510484	0.0325033	0.0502234	0.0375607	0.0469459	0.0643038	0.046321	0.034988	0.0432579	0.0374037	0.0223962	0.0300181	0.0440344	0.0453672	0.041235
Hex2Cer 43:1;O2	13.36	330.3	988.765	987.758	C55H105NO13	[M+H]+	no	yes	yes	0.0322754	0.0486127	0.029061	0.0247381	0.0317338	0.034709	0.0333069	0.0320702	0.0419172	0.0361141	0.0279334	0.0339292	0.0272031	0.0227095	0.0220191	0.0283292	0.0181187	0.0215055	0.0279298	0.021381	0.0236309
Hex2Cer 43:2;O2	12.97	328.7	986.751	985.744	C55H103NO13	[M+H]+	no	yes	yes	0.0387427	0.0304593	0.0183678	0.0230921	0.0366045	0.0227866	0.0320175	0.0197743	0.0290365	0.026494	0.0288946	0.0437817	0.0252336	0.0182703	0.0274182	0.0198436	0.0220709	0.0265778	0.0321986	0.0292239	0.0261833
Hex2Cer 44:1;O2	13.56	333.5	1002.78	1001.77	C56H107NO13	[M+H]+	no	yes	yes	0.115727	0.182896	0.0718584	0.0792392	0.105046	0.119357	0.0932402	0.136688	0.104039	0.0892454	0.0907636		0.0304125	0.0199666	0.0310781	0.027601	0.0361518	0.0268671	0.0467861	0.0320584
Hex2Cer 44:2;O2	13.18	332.5	1000.77	999.759	C56H105NO13	[M+H]+	no	yes	yes	0.20762	0.170398	0.090198	0.099327	0.154953	0.208786	0.153444	0.123735	0.12929	0.136966	0.156171	0.103159	0.087127	0.051005	0.0976677	0.0557024	0.0987438	0.080386	0.101342	0.075651	0.104215
Hex3Cer 32:1;O2	10.28	321.6	996.648	995.64	C50H93NO18	[M+H]+	no	yes	yes	0.0347264	0.0449711	0.0687613	0.0154051	0.0531608	0.0653616	0.0222349	0.0522737	0.0178352	0.0325706	0.0673994	0.0396385	0.049241	0.0366125	0.0624948	0.027057	0.0294408	0.0234726	0.0538518	0.0351798	0.0339477
Hex3Cer 34:1;O2	10.92	325.8	1024.68	1023.67	C52H97NO18	[M+H]+	no	yes	yes	1.14884	1.09318	1.88948	0.460053	1.20166	1.22716	0.572019	1.15376	0.598595	0.849789	1.26602	0.954696	1.04763	0.696727	1.15766	0.759956	0.637134	0.720167	1.24315	0.797534	0.816927
Hex3Cer 34:2;O2	10.48	325.3	1022.66	1021.66	C52H95NO18	[M+H]+	no	yes	yes	0.0257867	0.0394135	0.0444779	0.0132186	0.029675	0.0335337	0.014039	0.0337934	0.0151833	0.018804	0.0397095	0.0221887	0.0275803	0.0198621	0.0398418	0.017551	0.0214752	0.0230191	0.0294164	0.0195754	0.0280553
Hex3Cer 40:1;O2	12.54	341.8	1108.77	1107.76	C58H109NO18	[M+H]+	no	yes	yes	0.300723	0.298009	0.476518	0.167564	0.427958	0.45942	0.136114	0.362794	0.206927	0.231633	0.380292	0.326015	0.299348	0.21644	0.34892	0.289893	0.22282	0.204935	0.434397	0.238005	0.235151
Hex3Cer 40:2;O2	12.13	340.5	1106.75	1105.75	C58H107NO18	[M+H]+	no	yes	yes	0.0470656	0.0324058	0.0538907	0.018933	0.0588987	0.0677041	0.0209062	0.0368783	0.0243345	0.0310912	0.0790974	0.0607958	0.0339154	0.0362665	0.0628416	0.0384046	0.0297503	0.0337706	0.0825056	0.0353746	0.0399121
Hex3Cer 41:1;O2	12.76	344.5	1122.79	1121.78	C59H111NO18	[M+H]+	no	yes	yes	0.159553	0.166723	0.22386	0.0836821	0.166759	0.177496	0.0738483	0.186013	0.106545	0.115931	0.172697	0.140157	0.123751	0.0897163	0.17699	0.114274	0.118089	0.11859	0.186431	0.115624	0.10792
Hex3Cer 41:2;O2	12.35	342.6	1120.77	1119.76	C59H109NO18	[M+H]+	no	yes	yes	0.0781583	0.0505447	0.0911138	0.0420173	0.0711866	0.0873602	0.0378396	0.0558063	0.0348513	0.0494485	0.0721058	0.0960289	0.0618002	0.0472274	0.0843283	0.0489056	0.040067	0.0495526	0.0933043	0.0678775	0.0484424
Hex3Cer 42:1;O2	12.99	347.1	1136.8	1135.8	C60H113NO18	[M+H]+	no	yes	yes	1.24217	1.59047	2.23072	0.737675	1.70472	2.00625	0.639956	1.93122	0.831262	0.873998	1.49835	1.07957	1.04816	0.73977	1.29375	0.876764	0.906294	0.876059	1.85471	1.0124	0.895725
Hex3Cer 42:2;O2	12.59	345.5	1134.79	1133.78	C60H111NO18	[M+H]+	no	yes	yes	0.757146	0.639018	1.29958	0.394672	1.04929	1.17382	0.422065	0.77653	0.511174	0.580525	0.905672	0.806316	0.535386	0.510683	0.790472	0.502738	0.44003	0.540994	0.92508	0.519088	0.523081
Hex3Cer 42:3;O2	12.26	343.9	1132.77	1131.76	C60H109NO18	[M+H]+	no	yes	yes	0.0870717	0.105029	0.152534	0.0662849	0.102831	0.133518	0.0548161	0.108035	0.0730685	0.0808235	0.113051	0.122333	0.12855	0.0896521	0.146581	0.100186	0.0660869	0.0912841	0.138596	0.0922616	0.0916836
Hex3Cer 43:1;O2	13.19	349.8	1150.82	1149.81	C61H115NO18	[M+H]+	no	yes	yes	0.0767069	0.11408	0.158946	0.0591319	0.10579	0.131494	0.0435328	0.15367	0.0492167	0.0646013	0.104586	0.0603311	0.0581217	0.0361849	0.0892385	0.0489026	0.0562909	0.0623827	0.0788667	0.0650836	0.0492516
Hex3Cer 43:2;O2	12.79	347.6	1148.8	1147.79	C61H113NO18	[M+H]+	no	yes	yes	0.0507816	0.0434403	0.0702884	0.0397803	0.0659189	0.0624001	0.032769	0.0692399	0.0394128	0.0420843	0.0571732	0.044108	0.03992	0.0238095	0.0628592	0.0378307	0.031907		0.0533001	0.0399072	0.040293
Hex3Cer 44:1;O2	13.4	351.9	1164.83	1163.82	C62H117NO18	[M+H]+	no	yes	yes	0.180688	0.324646	0.375431	0.122877	0.339813	0.374018	0.0703115	0.35891	0.12767	0.12066	0.273863	0.0464068	0.0648889	0.034308	0.0678086	0.0517541	0.058417	0.046937	0.0849006	0.0575061	0.0548282
Hex3Cer 44:2;O2	13.02	350.9	1162.82	1161.81	C62H115NO18	[M+H]+	no	yes	yes	0.28541	0.229971	0.324238	0.126955	0.395457	0.412637	0.102178	0.290676	0.137242	0.201581	0.323716	0.116279	0.111758	0.0921992	0.170955	0.095553	0.0962523	0.0866033	0.162213	0.112656	0.110374
Hex3Cer 44:3;O2	12.71	349.2	1160.8	1159.79	C62H113NO18	[M+H]+	no	yes	yes	0.0764661	0.0680214	0.111784	0.0386372	0.0981654	0.10889	0.0275327	0.079949	0.0426961	0.0683432	0.0981914	0.056791	0.058514	0.0445073	0.0922279	0.0524913	0.0417643	0.0403134	0.071004	0.0405238	0.0502303
LPC 0:0/26:0	11.12	266.8	636.496	635.489	C34H70NO7P	[M+H]+	no	yes	yes	0.0101489	0.0142862	0.00976558	0.00690159	0.007313	0.00837913	0.00937076	0.0111299	0.00861177	0.00733411	0.00738024						0.00294304	0.00213841	0.00228588	0.00158165
LPC 28:2	10.75	266	660.496	659.489	C36H70NO7P	[M+H]+	no	yes	yes	0.0127619	0.0227371	0.0125222	0.00836979	0.0272569	0.0260448	0.00649648	0.0204478	0.00888162	0.0141253	0.0173303	0.00501127		0.00623802	0.00676074	0.00303705		0.00634161	0.005454	0.00465836	0.0048112
LPE O-15:0	6.76	208.6	424.282	423.275	C20H42NO6P	[M+H]+	no	yes	yes	0.0513272	0.0627514	0.0571815	0.0919035	0.0587588	0.0583273	0.0738563	0.0605324	0.0821467	0.0749966	0.05234	0.0617237	0.0875008	0.0767708	0.0616197	0.0853195	0.056635	0.0470424	0.0634924	0.0528407	0.0505638
LPE O-17:1	7.08	210.6	450.298	449.291	C22H44NO6P	[M+H]+	no	yes	yes	0.0414643	0.0328038	0.0634892	0.0506684	0.0349859	0.0395667	0.0451268	0.0395024	0.0419885	0.0531117	0.0400182	0.0439573	0.0485895	0.0643211	0.0486162	0.0473064	0.0432766	0.0401623	0.0515364	0.038313	0.0478158
LPE O-20:1	8.61	213	490.33	491.337	C25H50NO6P	[M-H]-	no	yes	yes	0.0491095	0.0861743	0.080967	0.0571381	0.0701311	0.0667526	0.080372	0.0521359	0.0598967	0.0569602	0.0486865	0.0525286	0.0589134	0.0817415	0.0586834	0.0513833	0.0491072	0.0473277	0.0647906	0.0479536	0.0576659
LPE O-22:0	10.23	223.1	520.378	521.385	C27H56NO6P	[M-H]-	no	yes	yes	0.0972191	0.144482	0.117931	0.106467	0.0874655	0.0826906	0.0745123	0.097982	0.0969533	0.106265	0.0964129	0.079591	0.0979122	0.0968506	0.100105	0.096956	0.0893476	0.0712151	0.0839545	0.0771199	0.100342
LPE O-22:1	9.51	220.8	518.362	519.369	C27H54NO6P	[M-H]-	no	yes	yes	0.0362991	0.0867207	0.0707218	0.0487935	0.0583344	0.0611751	0.0470475	0.0428234	0.0383081	0.0384688	0.0400317	0.0223683	0.0399123	0.0431239	0.0326408	0.0321958	0.0275586	0.0319584	0.0377398	0.0273544	0.0313871
PC 13:0_14:0	10.27	272.1	664.491	663.484	C35H70NO8P	[M+H]+	no	no	yes	0.00143255	0.000972858	0.00078863	0.00164465	0.000890086	0.000901101	0.00129201	0.000995456	0.00154934	0.00121513	0.00129293	0.000969941	0.000947871	0.000937483	0.00102096	0.000973171	0.00129508	0.000847226	0.00104428	0.00129059	0.00148306
PC 22:6_26:1	13.58	321.8	944.711	943.703	C56H98NO8P	[M+H]+	no	yes	yes	0.00132553	0.0020426	0.0015333	0.0018686	0.00129202	0.00113396	0.00149041	0.00189056	0.00157797	0.00227387	0.00110736		0.000817718		0.000651554	0.00052775	0.000816306			0.000702963	0.000830447
PE 14:0_20:4	11.14	255.8	710.476	711.483	C39H70NO8P	[M-H]-	no	yes	yes	0.037512	0.0363871	0.0442824	0.0950647	0.0364962	0.0558532	0.022137	0.0546415	0.0294099	0.0518386	0.0567988	0.0299153	0.0626814	0.04108	0.0546994	0.0509602	0.0436298	0.0248773	0.0348552	0.0245632	0.0389401
PE 18:1_28:0	14.45	297.4	884.71	885.718	C51H100NO8P	[M-H]-	no	no	yes	0.0054898	0.0071367	0.00350403	0.00515266	0.00596217	0.00588035	0.0046603	0.00761675	0.0050225	0.00601006	0.0057465	0.00025539	0.000484712	0.00037937	0.000848083	0.000891166	0.000435801	0.000607833	0.000308042	0.000297044	0.00101914
PE 18:1_28:1	14.16	295.2	882.695	883.702	C51H98NO8P	[M-H]-	no	no	yes	0.0174194	0.01874	0.00828059	0.0101693	0.0191049	0.0216446	0.0114915	0.0157956	0.0127075	0.0211494	0.0196422
PE 18:1_30:1	14.46	301.7	910.724	911.732	C53H102NO8P	[M-H]-	no	no	yes	0.00307906	0.00363708			0.00447163	0.00408947	0.00208583	0.00351542	0.00199027	0.00328683	0.00356033
PE 20:4_24:1	13.22	284.5	848.616	849.623	C49H88NO8P	[M-H]-	no	yes	yes	0.0276161	0.027468	0.0308909	0.028577	0.0071855	0.0285581	0.023248	0.0282901	0.0193457	0.033478	0.0226841	0.0215946	0.037005	0.0221886	0.0334624	0.0258568	0.0373887	0.0232041	0.024531	0.0208994	0.0311158
PE O-17:0_24:4	12.53	299.2	796.623	795.616	C46H86NO7P	[M+H]+	no	no	yes	0.104793	0.164762	0.174364	0.173681	0.0974825	0.093386	0.185477	0.158071	0.100135	0.109517	0.106369	0.140132	0.195455	0.12267	0.131778	0.184155	0.150144	0.102022	0.115001	0.137848	0.142373
PE O-17:0_28:2	13.96	314.6	856.716	855.709	C50H98NO7P	[M+H]+	no	no	yes	0.00944236	0.0185198	0.0117107		0.010879		0.014862	0.0132158	0.00954318	0.0126789	0.0113746	0.00842306	0.00820286		0.00623323	0.00480276	0.00683246	0.00578713	0.00644077		0.0064848
PE O-18:1_18:2	11.43	267.7	726.542	727.549	C41H78NO7P	[M-H]-	no	no	yes	0.00893166	0.0115403	0.0176964	0.014558	0.014143	0.0146251	0.0167523	0.00830031	0.0180373	0.0146243	0.0116554	0.0108833	0.015404	0.0185215	0.0135566	0.0145807	0.0214703	0.0141106	0.0184485	0.0164338	0.0124472
PE O-22:2_25:0	14.34	320.5	884.748	883.741	C52H102NO7P	[M+H]+	no	no	yes		0.0130358	0.00654072	0.00599899	0.00887641	0.00796741	0.0103279	0.00836333	0.00705298	0.00759006	0.00661171	0.00297641		0.00253152	0.00238711	0.00204275	0.00255396		0.00341603	0.0027252	0.00233936
PI 17:0_22:5	11.29	290.6	897.548	898.555	C48H83O13P	[M-H]-	no	no	yes	0.0347003	0.0629092	0.0660996	0.057426	0.0287518	0.0330567	0.0475049	0.0517549	0.0467174	0.0509058	0.0296695	0.0342189	0.0453996	0.0360837	0.0530498	0.0469644	0.0553602	0.0346067	0.0484684	0.0469238	0.0575037
PS 12:0_14:0	9.23	248.3	650.404	651.411	C32H62NO10P	[M-H]-	no	no	yes	0.0486253	0.0494536	0.0490486	0.0482481	0.04782	0.046338	0.0499481	0.0469581	0.0442469	0.0499122	0.0508024	0.0467238	0.0550091	0.0458678	0.0522977	0.0483578	0.0497099	0.0486991	0.0505533	0.0512078	0.0475801
PS 14:0_16:0	10.37	257.6	706.465	707.473	C36H70NO10P	[M-H]-	no	no	yes	0.00697443	0.00608122	0.00539858	0.00710098	0.0044986	0.0039177	0.00956127	0.00506354	0.00654941	0.00537602	0.00412041	0.00512758	0.00563352	0.0064869	0.00585315	0.00679143	0.00587125	0.00531428	0.00591971	0.00545776	0.00648382
PS 16:1_16:2	10.91	265.4	728.447	729.455	C38H68NO10P	[M-H]-	no	no	yes	0.0106669	0.00909853	0.00587546	0.00985781	0.015305	0.017929	0.00414978	0.00921489	0.00931274	0.0132032	0.0172166	0.0108403	0.0110279	0.00942999	0.0113579	0.00902264	0.0102008	0.0072195	0.0115785	0.00856814	0.00911234
PS 16:1_19:0	10.99	276.5	774.528	775.535	C41H78NO10P	[M-H]-	no	no	yes	0.0866173	0.905811	0.466393	0.805237	0.0955322	0.157424	0.555178	0.0874654	0.874834	1.14974	1.0955	0.0863465	0.0527856	0.0672484	1.21867	0.704573	1.19238	0.823516	0.0784055	0.980525	1.01649
PS 17:0_20:4	11.6	274.8	796.51	797.517	C43H76NO10P	[M-H]-	no	no	yes	0.0120943	0.00890981	0.00932301	0.00983222	0.00857802	0.00990919	0.0105021	0.0095139	0.014172	0.0114565	0.00841021	0.0134363	0.00943655	0.0102235	0.00808704	0.00806104	0.0112374	0.0150489	0.0135677	0.0085583	0.00982409
PS 18:1_18:1	12.37	274.3	786.531	787.538	C42H78NO10P	[M-H]-	no	no	yes	0.0395867	0.00937114	0.0110823	0.0716796	0.0295986	0.033731	0.0638023	0.0412953	0.0100714	0.0781993	0.0850853	0.0100784	0.0270784	0.00833613	0.0796223	0.00874485	0.0832019	0.0094453	0.0343852	0.00757818	0.0887746
SLBPA 50:1	13.68	315.6	985.745	986.752	C56H107O11P	[M-H]-	no	yes	yes	0.00807239	0.0153289	0.0100326	0.0215453	0.0104117	0.012276	0.0362954	0.0142618	0.00986733	0.00827902	0.00822	0.00792184	0.00575428	0.0081075	0.00935765	0.00843151	0.0166124	0.00741758	0.0136874	0.00870432	0.00849785
SLBPA 52:1	13.98	320.9	1013.78	1014.78	C58H111O11P	[M-H]-	no	yes	yes	0.0124213	0.0162981	0.010398	0.0196044	0.00902661	0.0100658	0.0422782	0.0142379	0.0103763	0.00781017	0.0100564	0.00737493	0.00492311	0.00736781		0.00758702	0.0121291	0.00786847	0.0128496	0.00728206	0.00783088
SLBPA 52:2	13.76	319.7	1011.76	1012.77	C58H109O11P	[M-H]-	no	yes	yes	0.0399896	0.0596775	0.0398712	0.0617454	0.0480847	0.0483487	0.123295	0.0576877	0.0311889	0.036845	0.0358428	0.0322008	0.0237678	0.0415148	0.0294988	0.0363395	0.0543685	0.031917	0.0551828	0.0352798	0.0395808
SLBPA 54:2	14.05	324.5	1039.79	1040.8	C60H113O11P	[M-H]-	no	yes	yes	0.0314685	0.0314383	0.0417606	0.0386821	0.0342653	0.0332285	0.0952675	0.0314197	0.0202268	0.0245625	0.026969	0.0151988	0.0150653	0.0314684	0.0202772	0.0246856	0.034034	0.0266913	0.0394655	0.0262837	0.0241049
SLBPA 54:3	13.84	323.4	1037.78	1038.78	C60H111O11P	[M-H]-	no	yes	yes	0.026764	0.0271651	0.0314481	0.0328124	0.0315147	0.0428851	0.0804382	0.0375693	0.0244403	0.0235714	0.0309187	0.0266123	0.0226288	0.0336673	0.0234357	0.0223166	0.0324612	0.021291	0.0411387	0.0247728	0.0330708
SLBPA 54:4	13.67	322.5	1035.76	1036.77	C60H109O11P	[M-H]-	no	yes	yes	0.0126886	0.0115334	0.0120671	0.017342	0.0164205	0.0186464	0.020851	0.0143546	0.0097833	0.0113812	0.0171437	0.0118816	0.0114896	0.0168561	0.0135497	0.0137184	0.0162498	0.0131854	0.0143385	0.0130165	0.014131
SPB 18:1;2O	7.5	190.7	300.29	299.283	C18H37NO2	[M+H]+	no	no	yes	0.0121482	0.0171943	0.0109232	0.0150039	0.0129988	0.0140052	0.0148616	0.0120873	0.0139985	0.0132399	0.0106585	0.0118781	0.014647	0.0121484	0.0131286	0.0114678	0.016623	0.00971513	0.0104007	0.0112605	0.0116579
SPB 20:1;2O	8.67	198.2	328.321	327.314	C20H41NO2	[M+H]+	no	no	yes	0.0116257	0.0122788	0.00637371	0.00980973	0.0068532	0.00875441	0.0090926	0.00713017	0.012101	0.0079788	0.00848577	0.0079291	0.0076962	0.00876039	0.00931299	0.00681824	0.0101634	0.00748378	0.0116286	0.0113333	0.0109927
TG 12:0_14:0_14:0	14.61	291.4	712.645	694.612	C43H82O6	[M+NH4]+	no	yes	yes	0.00838128	0.00526698	0.00518549	0.00588462	0.0054684	0.00511945	0.0059532	0.00483412	0.00568506	0.00505248	0.00711489	0.00503359	0.00494232	0.00509971	0.00589417	0.00636371	0.00602269	0.00545703	0.00538806	0.00505096	0.00607395
TG 13:0_14:0_14:0	14.75	295.2	726.661	708.628	C44H84O6	[M+NH4]+	no	yes	yes	0.00724302	0.00712214	0.00664784	0.00748585	0.0069307	0.00687943	0.00789626	0.00634573	0.00723046	0.0067863	0.00769909	0.00663961	0.00676752	0.00774902	0.00721587	0.00762578	0.00752469	0.00702498	0.00716153	0.00727135	0.00746151
TG 13:0_14:0_16:1	14.82	298.9	752.677	734.643	C46H86O6	[M+NH4]+	no	yes	yes	0.00303066	0.00184755	0.00193152	0.00193848	0.00170878	0.00167019	0.00223292	0.00170195	0.0025653	0.00174956	0.0018467	0.00130205	0.0013337	0.00213102	0.00159192	0.00495623	0.00167123	0.00176542	0.00148674	0.00142358	0.00231618
TG 13:0_14:1_16:1	14.64	295.6	750.662	732.628	C46H84O6	[M+NH4]+	no	no	yes	0.00109206	0.00076499	0.000741616	0.00076248	0.000657212	0.000746891	0.000723479	0.00061121	0.000869478	0.000568769	0.000671472	0.000494272	0.000500337	0.000822596	0.00066971	0.00181087	0.000552899		0.000623074	0.000550046	0.000746386
TG 13:0_18:5_26:1	15.37	336	938.818	920.784	C60H104O6	[M+NH4]+	no	no	yes	0.00173295	0.00189883	0.00166207	0.00276969	0.00122542	0.00138391		0.00185968	0.00215354	0.00120242	0.00106575	0.00111908	0.00167306	0.00169331	0.00145831	0.00165447	0.00133285	0.00123647	0.00176999		0.00120603
TG 14:0_14:0_14:1	14.7	294.6	738.661	720.627	C45H84O6	[M+NH4]+	no	yes	yes	0.00379773	0.00272215	0.0025052	0.00380896	0.00247472	0.00238754	0.00287683	0.00252366	0.00459646	0.00244628	0.00261808	0.00199494	0.00171721	0.00255275	0.00244658	0.00430064	0.00302513	0.00221236	0.00242424	0.00207265	0.00390537
TG 14:0_14:0_15:0	14.89	305.5	754.693	736.659	C46H88O6	[M+NH4]+	no	yes	yes	0.00349271	0.00382869		0.0032696	0.00291081	0.00366004	0.00367492	0.00339884	0.00339468	0.00340077	0.00292643		0.0032521	0.0032034	0.00280138	0.00300255	0.00331539	0.00305539	0.00314086	0.00339576	0.00301829
TG 14:0_14:0_16:0	15.17	304.8	768.709	750.675	C47H90O6	[M+NH4]+	no	yes	yes	0.0344464	0.0220895	0.0187621	0.0318833	0.0230723	0.0226586	0.0295688	0.0245414	0.0247292	0.0194101	0.0297378	0.0190367	0.0183511	0.0203124	0.0197238	0.0295724	0.0209119	0.0155909	0.0192659	0.0172988	0.025039
TG 14:0_14:0_16:1	14.97	302.6	766.693	748.659	C47H88O6	[M+NH4]+	no	yes	yes	0.0134648	0.00896907	0.00737656	0.0114165	0.00877776	0.00873537	0.0091865	0.00861074	0.01094	0.0073874	0.00992462	0.00745502	0.00664685	0.00904678	0.00797076	0.0166697	0.00811455	0.00693228	0.00735475	0.00623872	0.0104213
TG 14:0_14:1_16:1	14.79	299.4	764.677	746.643	C47H86O6	[M+NH4]+	no	yes	yes	0.00388148	0.00230157	0.0025359	0.00315208	0.00205282	0.00230734	0.00257845	0.00230206	0.00295147	0.00209572	0.00246928	0.00180063	0.00196218	0.00255461	0.0022232	0.00665518	0.00224813	0.00197402	0.00182895	0.00174806	0.00285141
TG 14:0_15:0_16:0	15.3	306.9	782.725	764.691	C48H92O6	[M+NH4]+	no	yes	yes	0.0277465	0.0150667	0.0149788	0.02083	0.014167	0.0121879	0.0242371	0.0142332	0.018417	0.0150736	0.0167653	0.0138973	0.00970118	0.0155079	0.013845	0.0256964	0.0155779	0.0136397	0.0141727	0.0138602	0.0161086
TG 14:0_15:0_16:1	15.11	305.8	780.709	762.675	C48H90O6	[M+NH4]+	no	yes	yes	0.0134256	0.00786666	0.00794823	0.0102214	0.00676175	0.0073202	0.00948933	0.00765764	0.0105021	0.00627015	0.00770078	0.00593489	0.00486081	0.00862233	0.00722556	0.0229152	0.00718454	0.00755368	0.00551958	0.00577556	0.00969381
TG 14:0_15:1_16:1	14.93	303.7	778.692	760.658	C48H88O6	[M+NH4]+	no	yes	yes	0.00460323	0.00255931	0.00319157	0.00288995	0.00226817	0.0035432	0.0032049	0.00320851	0.00355642	0.00249853	0.0030436	0.00191468	0.00251001	0.0029316	0.00279791	0.00818074	0.00246457	0.00259004	0.00240052	0.00181664	0.00303206
TG 15:0_16:0_22:6	15.29	322.1	882.756	864.722	C56H96O6	[M+NH4]+	no	no	yes	0.00117284	0.00114339	0.000897078	0.00186367	0.000677879	0.000862851	0.00102462	0.00123737	0.00164528	0.000681355	0.000704708	0.000644701	0.00094017	0.000946294	0.000854315	0.00112625	0.000724484	0.000567988	0.000942499	0.000709297	0.00083833
TG 15:0_17:0_17:1	15.23	322.4	836.772	818.738	C52H98O6	[M+NH4]+	no	no	yes	0.00932051	0.00617015	0.00479128	0.00884868	0.00620083	0.00681329	0.00589792	0.0061345	0.00737815	0.00579141	0.00697312	0.00477257	0.0050378	0.00578758	0.00584574	0.00882329	0.00567103	0.00483059	0.00507879	0.00516577	0.00607191
TG 15:1_16:0_28:0	16.24	352.2	976.927	958.893	C62H118O6	[M+NH4]+	no	no	yes	0.00479193	0.00501043	0.00386225	0.00607564	0.00357642	0.0035077	0.00679682	0.00444057	0.00377214	0.0035719	0.0033552	0.00216995	0.0022437	0.002712	0.0021556	0.00369641	0.00329893	0.00230945	0.00244993	0.00255563	0.00303514
TG 16:0_16:0_22:0	15.93	339.5	908.864	890.83	C57H110O6	[M+NH4]+	no	no	yes	0.00209969	0.00178341	0.0022583	0.00257823	0.00157469	0.00164734		0.00189562	0.00180342	0.00159783	0.00161456	0.00167193	0.00162899	0.00181866	0.00170138	0.00238952	0.00179941	0.00167938	0.00202586	0.00227766	0.00213572
TG 16:0_16:0_28:0	16.42	356.5	992.958	974.924	C63H122O6	[M+NH4]+	no	no	yes	0.00135117	0.000887896	0.000919002	0.00102491	0.000679155	0.000755733	0.00135086	0.000410772	0.00103258	0.000925887	0.00089149	0.000776172	0.000586487	0.000874058	0.000750603	0.00140593	0.000773076	0.000717588	0.000851498	0.000744088	0.000841917
TG 16:0_16:1_18:0	15.35	325.1	850.787	832.753	C53H100O6	[M+NH4]+	no	no	yes	0.00569649	0.00369857	0.00346542	0.00519285	0.0029477	0.00322758	0.00474333	0.00409157	0.00469974	0.0034321	0.00361548	0.00253854	0.00272245	0.00300702	0.00335159	0.00724842	0.00325902	0.00322626	0.00295152	0.00281017	0.00432312
TG 16:0_20:0_31:0	17.07	368.9	1091.07	1073.03	C70H136O6	[M+NH4]+	no	yes	yes	0.000301869	0.000194747	0.000205591	0.000225069	0.000170931	0.000168622	0.000276259	0.000210591	0.000206525	0.000188932	0.000206402	0.000189282	0.000139682	0.000158266	0.00017281	0.000287018	0.000161843	0.00017027	0.000131769	0.000182007	0.000174361
TG 16:0_22:6_22:6	15.29	333.7	968.771	950.737	C63H98O6	[M+NH4]+	no	yes	yes	0.000674967	0.000912195	0.00181853	0.00235086		0.000600288	0.000730983	0.00111747	0.00117315	0.000592579	0.000439251	0.000508842	0.0011783	0.00113492	0.000489007	0.00157658	0.000756381	0.000423536	0.0010303	0.000522587	0.000966411
TG 16:1_16:1_18:0	15.18	323.4	848.772	830.738	C53H98O6	[M+NH4]+	no	no	yes	0.00254384	0.00146822	0.00133821	0.00182913	0.00122385	0.0013407	0.0014857	0.0013598	0.00173175	0.0011771	0.00132172	0.00103225	0.000980858	0.00148879	0.00133976	0.00431468	0.00123021	0.0012025	0.00118289	0.0011081	0.00149351
TG 16:1_18:1_29:0	16.41	360.1	1030.97	1012.94	C66H124O6	[M+NH4]+	no	no	yes	0.00596994	0.00549012	0.00435668	0.00581219	0.00476989	0.00513355	0.00631513	0.00525688	0.00535698	0.00430411	0.00388565	0.0014737	0.00176618	0.00231089	0.00194732	0.00235091	0.00305338	0.0016551	0.00220504	0.00240997	0.00310645
TG 16:1_18:5_25:0	15.59	341.9	966.848	948.814	C62H108O6	[M+NH4]+	no	no	yes	0.0025125	0.00325669	0.00336779	0.00429853	0.00153879	0.0016895	0.00295191	0.00339515	0.00316388	0.0016707	0.0015725	0.00160632	0.00250743	0.00276594	0.00238761	0.00307335	0.00227775	0.00182795	0.00276407	0.00151197	0.00224811
TG 16:1_22:4_22:4	15.61	337.5	974.816	956.782	C63H104O6	[M+NH4]+	no	yes	yes	0.00239329	0.00382253	0.00506065	0.00468856	0.00213285	0.00208588	0.00214636	0.00334096	0.00348715	0.00182897	0.00170882	0.00239216	0.00372963	0.00466518	0.00265139	0.00540386	0.00269528	0.00171878	0.00311582	0.00178755	0.00291856
TG 16:1_22:6_22:6	15.11	332.1	966.756	948.723	C63H96O6	[M+NH4]+	no	no	yes	0.000199296	0.000308541	0.000388884	0.000700471	0.000151417	0.000183199	0.000146247	0.000357053	0.000302476	0.000191451		0.000161037	0.000321066	0.000324008	0.000173711	0.000571578	0.000226423		0.000239773		0.000314244
TG 17:0_19:0_19:0	16.03	343.2	922.88	904.847	C58H112O6	[M+NH4]+	no	no	yes	0.00652986	0.00680634	0.00763548	0.00678848	0.00549853	0.00506627	0.00837378	0.00564568	0.00526356	0.00514563	0.00523895	0.00525376	0.00506053	0.00523968	0.00465996	0.00750507	0.00646304	0.0056956	0.00656357	0.00570546	0.00664185
TG 17:1_18:0_32:0	16.81	370.3	1089.05	1071.02	C70H134O6	[M+NH4]+	no	no	yes	0.000514963	0.000368585	0.000305765	0.000535776	0.00028715	0.000323848	0.00052861	0.000371961	0.000310679
TG 17:1_26:0_26:1	16.98	370.2	1115.07	1097.03	C72H136O6	[M+NH4]+	no	yes	yes	0.000416686	0.0002908	0.00020946	0.00040615	0.000223256	0.000249168	0.000361888	0.000327709	0.000278322	0.000240626	0.000197926	5.98e-05		8.61e-05	7.18e-05	0.000159607	7.35e-05	6.72e-05	7.19e-05
TG 18:0_22:6_22:6	15.42	338.5	996.801	978.767	C65H102O6	[M+NH4]+	no	yes	yes	0.000676063	0.00164959	0.00164023	0.00184812	0.000541323	0.000464454	0.000739715	0.0012692	0.000893672	0.000542984	0.000492813	0.000783201	0.00122084	0.00141044	0.000827551	0.00174906	0.000790439	0.000598439	0.00152034	0.000720973	0.00119924
TG 18:1_20:1_20:1	15.76	344.1	958.879	940.845	C61H112O6	[M+NH4]+	no	no	yes	0.00195066	0.00212285	0.00211723	0.0020088	0.00212812	0.00220491	0.00264754	0.00252752	0.00227841	0.00173768	0.00217824	0.00188899	0.00216228	0.00228664	0.00245529	0.00211538	0.0020842	0.00199382	0.00178007	0.00174044	0.00220241
TG 18:1_20:1_22:4	15.83	340.7	978.848	960.814	C63H108O6	[M+NH4]+	no	yes	yes	0.00377914	0.0039965	0.00449246	0.00617899	0.00231115	0.00267939	0.00285543	0.00350302	0.00489653	0.00224324	0.00266572	0.00361114	0.00485283	0.00648974	0.0035362	0.00620152	0.00404643	0.00263653	0.00366818	0.00266813	0.00410086
TG 18:1_22:6_26:1	16.25	356.2	1060.93	1042.89	C69H118O6	[M+NH4]+	no	yes	yes	0.000671586	0.000868703	0.0014304	0.00145942	0.000670386	0.000554324	0.000416699	0.000941189	0.000956024	0.0006048	0.000558187	0.000339285	0.000453692	0.000565249	0.000320186	0.00061652	0.000452768	0.000273976	0.000300864	0.000308658	0.000436077
TG 18:1_26:1_28:0	17.16	374.6	1157.11	1139.08	C75H142O6	[M+NH4]+	no	no	yes	0.000284964	0.000251622	0.000131874	0.000403058	0.000178136	0.00021139	0.000298514	0.000315115	0.000187178	0.000158696	0.000172577
TG 18:2_26:1_26:1	16.83	369.9	1125.05	1107.02	C73H134O6	[M+NH4]+	no	yes	yes	0.00098008	0.000768864	0.000379024	0.000706743	0.000800478	0.000740718	0.000637469	0.000662401	0.000340964	0.000481295	0.000490537	9.74e-05	9.26e-05	0.000116965	0.00012816	0.000202133	0.000128807	7.69e-05	0.000101654	6.47e-05	0.000154808
TG 18:4_22:3_22:3	15.66	342.3	1000.83	982.799	C65H106O6	[M+NH4]+	no	yes	yes	0.000605337	0.00111152	0.00138152	0.00141216	0.000575411	0.000386096	0.000676341	0.000921827	0.000930793	0.000500528	0.000552183	0.000901252	0.000970253	0.00126832	0.000748073	0.00175505	0.00076683	0.000441949		0.000487238	0.000989281
TG 18:4_26:1_26:1	16.68	368.3	1121.02	1102.99	C73H130O6	[M+NH4]+	no	no	yes	0.000431398	0.000270155	0.00027107	0.000485516	0.000277475	0.000300078	0.000242855	0.00026191	0.000194925	0.000211483	0.000251684	9.51e-05	8.21e-05	0.000124564		0.000188096	9.79e-05	7.41e-05	0.000109643		0.000110726
TG 20:0_21:0_21:0	16.56	361.2	1020.99	1002.95	C65H126O6	[M+NH4]+	no	no	yes	0.000667428	0.000507558	0.00052392	0.000687972	0.000471831	0.000380668	0.000728736	0.000479055	0.000502082	0.000459416	0.000384433	0.000360586		0.000398722	0.000323145	0.000550461	0.000349927	0.000313138	0.00026743	0.000315035	0.000392072
TG 20:0_22:3_22:5	16.03	350.6	1032.89	1014.86	C67H114O6	[M+NH4]+	no	no	yes	0.00292489	0.00230087	0.00373095	0.00185328	0.00223484	0.000476098	0.000345992	0.00255327	0.000760104	0.000439301	0.000505213	0.000557281	0.000824149	0.000981234	0.000588387	0.00106219	0.000567826	0.000505741	0.000380023	0.000365568	0.000675578
TG 20:1_22:3_26:1	16.63	364.6	1095	1076.97	C71H128O6	[M+NH4]+	no	yes	yes	0.0013286	0.000823098	0.000784007	0.00126708	0.000995987	0.000953378	0.000714535	0.000796012	0.000670907	0.000615298	0.000739082	0.000238914	0.000228409	0.000362873	0.00026254	0.000525179	0.000343328	0.000235052	0.00020552	0.000239554	0.000423581
TG 20:1_22:6_26:1	16.37	361.4	1088.96	1070.92	C71H122O6	[M+NH4]+	no	no	yes	0.00031457	0.000295643	0.000280098	0.000480967	0.000229432	0.000231089	0.000172572	0.000405931	0.000266349	0.000225845	0.000213229	0.000147276	0.000119908	0.000257348	0.000136696	0.00022829	0.000141299
TG 20:2_22:1_22:6	15.97	349.8	1030.88	1012.85	C67H112O6	[M+NH4]+	no	yes	yes	0.000543199	0.00041375	0.000733546	0.000895287	0.000309422	0.00038811	0.000223441	0.00052562	0.000582704	0.000278883	0.000369914	0.000350489	0.000650793	0.000884094	0.000400179	0.000897248	0.00048058	0.000295121	0.000279476	0.000333925	0.000582863
TG 59:5	15.74	344.1	968.863	950.83	C62H110O6	[M+NH4]+	no	no	yes	0.00188788	0.00182545	0.00239762	0.00355271	0.00175007	0.00153252	0.0018977	0.00204636	0.00178415	0.00142398	0.00129939	0.00182508	0.00221586	0.00287424	0.00210349	0.00270232	0.00173243	0.00151845	0.00205381	0.00138412	0.00193109
TG 59:7	15.5	341.3	964.833	946.799	C62H106O6	[M+NH4]+	no	no	yes	0.00130776	0.00159355	0.00205724	0.00315146	0.000806242	0.000676413	0.00154225	0.00188401	0.00149705	0.000860166	0.000673787	0.00097227	0.00138507	0.00178017	0.00107182	0.00180878	0.00139704	0.000791398	0.00146859	0.000960009	0.00131579
TG 59:8	15.34	339.5	962.818	944.784	C62H104O6	[M+NH4]+	no	no	yes	0.000640837	0.000776392	0.000881395	0.00148278	0.000668781	0.000638898		0.00078436	0.00083998	0.0005172	0.000353159	0.000414606	0.000937593	0.000727975	0.000713373	0.000946563	0.000572226	0.000511403	0.000792948	0.00042447	0.000747389
TG 61:5	16.15	346.6	996.894	978.861	C64H114O6	[M+NH4]+	no	yes	yes	0.000901266	0.000685005	0.000789207	0.00110092	0.000642762	0.000662536	0.000572484	0.000727172	0.000831653	0.000449043	0.000676142	0.000566653	0.000707789	0.000984539	0.000641916	0.00100383	0.000641638	0.000591826	0.000609226	0.000488553	0.000649159
TG 65:4	16.54	358.9	1054.97	1036.94	C68H124O6	[M+NH4]+	no	yes	yes	0.00133568	0.000882481	0.000792868	0.00127149	0.00086643	0.000801216	0.000812245	0.000890726	0.000844496	0.000685051	0.00069635	0.000191157	0.000290941	0.00038724	0.000369554	0.000714317	0.000418592	0.000344341	0.000261899	0.000281001	0.0004419
TG 67:4	16.66	363.6	1083.01	1064.97	C70H128O6	[M+NH4]+	no	no	yes	0.000847764	0.000517506	0.000355894	0.000663946	0.000488504	0.000534757	0.000478886	0.00049015	0.000515257	0.000379375	0.000418375	0.000145828		0.000214229	0.000164146	0.000489817		0.000144017		0.000182286	0.00016337
TG 68:4	16.72	365.7	1097.02	1078.99	C71H130O6	[M+NH4]+	no	yes	yes	0.0021193	0.00159315	0.000886096	0.00156228	0.00190997	0.00178931	0.00133971	0.00137342	0.000963067	0.00091921	0.00123904	0.000218848	0.000276829	0.000439115	0.000305345	0.000675873	0.000331464	0.000291082	0.000261981	0.00024063	0.000399862
TG 68:6	16.54	364.1	1092.99	1074.95	C71H126O6	[M+NH4]+	no	yes	yes	0.00071691	0.000586883	0.000561319	0.00119804	0.000568988	0.000581771	0.000447008	0.000667584	0.000514967	0.00040222	0.000426969	0.000199762	0.000225874	0.000317317	0.000250187	0.000425924	0.000311352	0.000179536	0.000151067	0.000195995	0.00036199
TG 69:4	16.79	367.8	1111.04	1093	C72H132O6	[M+NH4]+	no	no	yes	0.00033938	0.000192194	0.000198602	0.000246622	0.000194974	0.000258054		0.000187844	0.000213278	0.000192249	0.00016724		6.48e-05		9.74e-05	0.000143946		7.81e-05	8.02e-05		9.06e-05
TG 70:5	16.74	368.8	1123.04	1105	C73H132O6	[M+NH4]+	no	no	yes	0.000576826	0.000325004	0.000254388	0.000517006	0.000445977	0.000446812	0.000250486	0.000366949	0.000206732	0.000277161	0.000318549	7.69e-05		0.000119154	0.000103755	0.000222875	9.46e-05	7.8e-05	8.21e-05	7.82e-05	0.000115122
TG 72:4	16.95	373	1153.08	1135.05	C75H138O6	[M+NH4]+	no	no	yes	0.000269795	0.00021755	0.000108162	0.000214823	0.000291019	0.00026392	0.000162653	0.000222714	0.000129425	0.000151179	0.000133572
TG O-14:0_14:0_16:0	15.53	302.5	754.727	736.694	C47H92O5	[M+NH4]+	no	no	yes	0.00108777	0.000454425	0.00061124	0.00061183	0.000473272	0.000450796	0.000820172	0.000522021	0.000985397	0.000594007	0.000725427	0.000423765	0.000311179	0.000537288	0.000491281	0.000856638	0.000343092			0.000378201	0.000717307
TG O-14:0_14:0_16:1	15.33	300	752.713	734.679	C47H90O5	[M+NH4]+	no	no	yes	0.000645863	0.000298372	0.000517471	0.000612095	0.000433339	0.000427814	0.000788295	0.000476785	0.000691746	0.000454293	0.00050074	0.000250459	0.000422933	0.000376543	0.000469835	0.00111246	0.000441533	0.000358477	0.000273617	0.000367003	0.00050731
TG O-14:0_16:0_16:0	15.75	308.6	782.76	764.726	C49H96O5	[M+NH4]+	no	yes	yes	0.00340376	0.00159777	0.000992053	0.00356653	0.00136597	0.00109127	0.00413846	0.00142513	0.00204557	0.00164928	0.00162218	0.00079939	0.000881737	0.000950713	0.00106084	0.00108826	0.00139095	0.000730933	0.000822489	0.00106207
TG O-14:0_16:0_16:1	15.58	306.9	780.744	762.711	C49H94O5	[M+NH4]+	no	yes	yes	0.00211112	0.000953883	0.000797112	0.00159284	0.0010344	0.00103756	0.00198926	0.000976316	0.00174857	0.000961288	0.00136676	0.000781838	0.000733985	0.000826355	0.00107362	0.00132934	0.000819626	0.000735328	0.000853629	0.000976189	0.00111096
TG O-16:0_16:0_16:0	15.95	315.5	810.791	792.758	C51H100O5	[M+NH4]+	no	yes	yes	0.0141145	0.00866291	0.0032887	0.0169393	0.0051146	0.00556911	0.0333099	0.00582924	0.0118572	0.0059706	0.00532704	0.00418576	0.00362797	0.00211834	0.00375062	0.00308302	0.00710825	0.00276981	0.00410294	0.00374324	0.00402743
TG O-16:0_16:0_16:1	15.79	312.8	808.776	790.742	C51H98O5	[M+NH4]+	no	yes	yes	0.0108622	0.00444468	0.00230389	0.00976005	0.00536651	0.00497951	0.0133112	0.0048462	0.00768212	0.00462343	0.00522043	0.00285806	0.0033721	0.00278172	0.00398982	0.00346995	0.00517796	0.00294503	0.00336682	0.00327776	0.00349293
TG O-16:0_16:0_18:1	15.98	319.7	836.808	818.775	C53H102O5	[M+NH4]+	no	yes	yes	0.0235388	0.0119801	0.00647748	0.0269283	0.0104791	0.0108299	0.0525496	0.00980017	0.0173079	0.00927029	0.0103858	0.00656071	0.0083494	0.00592834	0.0075741	0.00792504	0.0128056	0.0059455	0.00776805	0.00728183	0.00977048
TG O-16:0_16:0_20:0	16.16	326.1	864.84	846.806	C55H106O5	[M+NH4]+	no	yes	yes	0.0101818	0.00653112	0.00442582	0.0123952	0.00547276	0.00597723	0.0307561	0.00532628	0.0080184	0.00428626	0.00575017	0.00396176	0.00518674	0.00392494	0.00427449	0.00615395	0.008101	0.00411289	0.00450767	0.00423167	0.00618583
TG O-16:0_16:0_22:0	16.47	334.1	894.886	876.852	C57H112O5	[M+NH4]+	no	yes	yes	0.00176388	0.00175255	0.00145224	0.00255111	0.0011775	0.00117466	0.00442655	0.00147906	0.00167988	0.00105103	0.00127137	0.000756787	0.000870794	0.000955876	0.000798599	0.00130176	0.00106263	0.000843707	0.000888743	0.000951521	0.00115589
TG O-16:0_16:0_22:1	16.33	331.9	892.871	874.837	C57H110O5	[M+NH4]+	no	yes	yes	0.00430301	0.00339998	0.00194508	0.00593307	0.00294865	0.00262865	0.0126956	0.00256213	0.00352448	0.00182011	0.00257664	0.00135399	0.00228641	0.00174138	0.00190924	0.00257612	0.00286961	0.00174602	0.00208658	0.00159677	0.00252081
TG O-16:0_16:1_16:1	15.63	310	806.761	788.727	C51H96O5	[M+NH4]+	no	yes	yes	0.00348591	0.00126502		0.00252995	0.00219823	0.00170578	0.00173615	0.0015865	0.00202685	0.00130866	0.00202995	0.00123709	0.00142652	0.000940098	0.00185892	0.00152626	0.0014965	0.00122024	0.00122308	0.00126241
TG O-16:0_16:1_18:1	15.94	316.4	834.792	816.758	C53H100O5	[M+NH4]+	no	yes	yes	0.00566674	0.00434347	0.00342445	0.00855427			0.00806116	0.00445869	0.00535458	0.0036487	0.00250389	0.00263568	0.00359789	0.00249377	0.00250517		0.00500253		0.00256597	0.00289768	0.00353115
TG O-16:0_18:0_16:0	16.14	321.9	838.823	820.789	C53H104O5	[M+NH4]+	no	yes	yes	0.00753543	0.00561888	0.0028177	0.00946612	0.00267026	0.00280703	0.0211898	0.00406004	0.00618992	0.00312348	0.00355313	0.00308654	0.0031526	0.00230886	0.00221385	0.003335	0.005097	0.00234854	0.00294632	0.00294961	0.00386302
TG O-16:0_18:0_22:0	16.61	339.9	922.917	904.884	C59H116O5	[M+NH4]+	no	no	yes	0.000970028	0.00148552	0.00100208	0.00195597	0.000741237	0.000729906	0.00357	0.00109168	0.000991984	0.00058628	0.000668333	0.000563203	0.000595275	0.000529853		0.000774586	0.00067546	0.000528945		0.000557737	0.000818507
TG O-16:0_18:1_18:1	16.01	323.9	862.824	844.791	C55H104O5	[M+NH4]+	no	yes	yes	0.0168969	0.00734726	0.00591687	0.0183777	0.0101869	0.00943218	0.0335675	0.0073771	0.0116752	0.00606815	0.00772899	0.00583711	0.00895316	0.00689954	0.00659918	0.0073333	0.0115937	0.00600086	0.00728702	0.00561722	0.00891722
TG O-16:0_18:1_20:1	16.19	329.7	890.855	872.821	C57H108O5	[M+NH4]+	no	yes	yes	0.00477356	0.00267733	0.00168662	0.00455434	0.00306668	0.00320342	0.0113298	0.00228574	0.00342136	0.00206536	0.00300193	0.00169319	0.00269608	0.00206729	0.00229517	0.00264726	0.00333095	0.00185127	0.00216132	0.00167795	0.00250296
TG O-16:0_18:1_22:0	16.48	337.8	920.902	902.868	C59H114O5	[M+NH4]+	no	yes	yes	0.00445255	0.00413662	0.00255349	0.0060335	0.00290731	0.00308234	0.0113894	0.00280159	0.00357871	0.00199233	0.00259748	0.00130857	0.00233445	0.00184505	0.00178125	0.00200842	0.00251466	0.00148764	0.00170689	0.00150511	0.0023242
TG O-16:0_18:1_22:1	16.35	335.6	918.886	900.852	C59H112O5	[M+NH4]+	no	yes	yes	0.00394723	0.00299037	0.00158282	0.0048276	0.00355777	0.00310913	0.00766942	0.00236015	0.00285709	0.00145014	0.0025522	0.00122601	0.00256067	0.00175559	0.00164983	0.00173943	0.0021522	0.00129013	0.00148355	0.00115879	0.00204116
TG O-16:0_18:1_22:2	16.23	334	916.871	898.837	C59H110O5	[M+NH4]+	no	yes	yes	0.00193636	0.00112178	0.0007885	0.00189423	0.00163323	0.00170298	0.00345742	0.0010386	0.00134442	0.000931976	0.00160126	0.000762198	0.00134878	0.00118514	0.00108228	0.00102141	0.00131313	0.000867109	0.000951349	0.000663386	0.0011385
TG O-16:0_20:0_22:0	16.75	345.2	950.948	932.914	C61H120O5	[M+NH4]+	no	no	yes	0.000951295	0.000999576	0.000622389	0.00147792	0.000575946	0.000463841	0.00245759	0.000693073	0.000906888	0.000580275	0.000616654	0.000337964			0.00028776		0.000459917	0.000317217
TG O-16:0_20:0_22:1	16.49	341.4	946.917	928.884	C61H116O5	[M+NH4]+	no	yes	yes	0.00438064	0.00378665	0.00215429	0.00617227	0.00408699	0.00398248	0.010074	0.00288838	0.00286355	0.00194156	0.00308437	0.00121975	0.00244786	0.00194822	0.00179471	0.00149378	0.0022127	0.00106549	0.00168657	0.00125277	0.00202122
TG O-16:0_20:1_22:0	16.62	343.6	948.932	930.899	C61H118O5	[M+NH4]+	no	yes	yes	0.00299114	0.00272193	0.00156202	0.00471374	0.00186217	0.00233553	0.00920689	0.00223245	0.00240253	0.00158263	0.0017592	0.000815919	0.00114682	0.000991849	0.000902483	0.00145729	0.00134357	0.000757503	0.000936722	0.000777803	0.00115423
TG O-16:0_22:0_22:1	16.75	348.4	976.963	958.93	C63H122O5	[M+NH4]+	no	yes	yes	0.00128117	0.00100292	0.000822946	0.00190925	0.00101352	0.000990455	0.00319472	0.00115799	0.00102873	0.000617062	0.000937047		0.000375612	0.000421314		0.000743556	0.000529369	0.000303833	0.000318195	0.000339943	0.000398628
TG O-16:0_22:1_22:1	16.63	346.7	974.948	956.915	C63H120O5	[M+NH4]+	no	yes	yes	0.00251665	0.00199268	0.00129362	0.00323475	0.00194286	0.0022394	0.00518042	0.00163165	0.00173266	0.00132744	0.00184247	0.000518513	0.000890652	0.00081859	0.000704838	0.000890043	0.00111236	0.000476359	0.000524494	0.000522986	0.000984422
TG O-16:1_16:2_18:0	15.79	313.7	832.776	814.742	C53H98O5	[M+NH4]+	no	yes	yes	0.00238539	0.00172094	0.00147346	0.00322155	0.00186509	0.00256947	0.00293771	0.00199688	0.00282237	0.0018152	0.00174335	0.00106962	0.00187481	0.00144141	0.00189058	0.00166796	0.00225158	0.00119779	0.00132367	0.00197087	0.00180081
TG O-16:1_18:0_18:2	15.87	320.1	860.809	842.775	C55H102O5	[M+NH4]+	no	yes	yes	0.00582844	0.0025664		0.00485502	0.00335177	0.00376895	0.00460056	0.0028999	0.00354971	0.00251604	0.00396656	0.00249888	0.0039323	0.00272712	0.00324531	0.00275126	0.00401446	0.0026338	0.00300155	0.00224824	0.00276286
TG O-18:0_18:1_22:6	16.01	333.9	936.84	918.806	C61H106O5	[M+NH4]+	no	no	yes	0.0015972	0.00118979	0.00210649	0.00296428	0.00105329		0.00258786	0.00166793	0.00156371	0.00111175		0.000805993	0.00176618	0.00128984		0.00132301	0.00161254	0.000706897	0.00114847	0.000756482	0.00108767
TG O-18:0_22:0_22:1	16.88	353.7	1004.99	986.96	C65H126O5	[M+NH4]+	no	yes	yes	0.000624709	0.000461028		0.000665845	0.000346967	0.000353571	0.00104416	0.000335163	0.000444578	0.000336205	0.000362615
TG O-18:1_18:1_18:1	16.04	327	888.839	870.805	C57H106O5	[M+NH4]+	no	yes	yes	0.00346457	0.00126661	0.000999166	0.00259448	0.00214339	0.00211561	0.00456508	0.0016687	0.00179857	0.00126289	0.00186534	0.00119376	0.00224797	0.00164672	0.0016322	0.00165338	0.00230788	0.00134446	0.0015085	0.000992688	0.00169078
TG O-18:1_18:1_22:1	16.38	339.3	944.902	926.869	C61H114O5	[M+NH4]+	no	yes	yes	0.00242436	0.00137146	0.000936349	0.0020671	0.00247554	0.00218543	0.00301091	0.00132853	0.00131563	0.00103121	0.00182606	0.000702257	0.00176829	0.00123631	0.00119633	0.000809698	0.0013138	0.000593212	0.000904435	0.00071906	0.00129184
TG O-18:1_20:0_22:3	16.44	343.5	970.917	952.883	C63H116O5	[M+NH4]+	no	no	yes	0.000619592		0.000442133		0.000660176	0.000752319	0.000691432	0.000553807	0.000360435	0.000298368	0.000638158	0.000319219	0.000727901	0.000525352	0.000325118	0.000354284		0.000304823		0.000245532
TG O-18:1_22:1_22:1	16.65	349.9	1000.96	982.929	C65H122O5	[M+NH4]+	no	no	yes	0.000742633	0.000423522	0.000355437	0.000592927	0.000684713	0.000727061	0.000917119	0.000456951	0.000362921	0.000362787	0.000688228		0.00032546	0.000280229	0.000231014		0.000333232
TG O-20:0_20:3_22:1	16.59	349.4	998.948	980.914	C65H120O5	[M+NH4]+	no	no	yes	0.00311403	0.00212643	0.000284882	0.000357258	0.000475948	0.000451321	0.000411824	0.000397106	0.00196381	0.0025323	0.000413902	0.0027123	0.000370795	0.000277338	0.000166033	0.00213728	0.000226777	0.00172972	0.00198764	0.00230646	0.00256607
TG O-20:1_20:1_22:1	16.76	351.5	1002.98	984.945	C65H124O5	[M+NH4]+	no	yes	yes	0.000819025	0.000421806	0.000394833	0.000993512	0.000666311	0.000707362	0.00133912	0.000638712	0.000534687	0.000423175	0.000671786		0.000240197	0.000226207	0.000196058		0.000284875				0.00022068
CE 14:0	15.89	281.6	614.587	596.553	C41H72O2	[M+NH4]+	yes	no	yes	0.0133865	0.00962953	0.00834393	0.0119144	0.00994828	0.0067771	0.0496218	0.00445042	0.0129882	0.00806353	0.0111852	0.00801182	0.00968751	0.00671812	0.0101753	0.00891276	0.00786393	0.00878956	0.00484205	0.00672424	0.00695803
CE 15:0	16.01	283.7	628.602	610.568	C42H74O2	[M+NH4]+	yes	no	yes	0.00773679	0.00686896	0.00543001	0.00764702	0.00525401	0.00482186	0.0276999	0.00433163	0.00747601	0.00519469	0.00593552	0.00451071	0.00593064	0.00602797	0.00698448	0.00919028	0.00357274	0.00480063	0.00300673	0.00405155	0.00453404
CE 16:0	16.12	285.3	642.619	624.585	C43H76O2	[M+NH4]+	yes	yes	yes	0.0553258	0.0456231	0.0339257	0.0522974	0.0258615	0.0236293	0.163762	0.0220309	0.0500024	0.0323233	0.0352589	0.0303546	0.0454304	0.0303639	0.0359731	0.032308	0.0299498	0.02979	0.0199763	0.029079	0.0217835
CE 16:1	15.91	290.9	640.603	622.569	C43H74O2	[M+NH4]+	yes	yes	yes	0.0492981	0.0282867	0.0260519	0.0384534	0.0283101	0.0287458	0.0748854	0.0210501	0.0598706	0.0346543	0.0322245	0.0337257	0.0363981	0.0294304	0.0354087	0.0436353	0.0292838	0.036224	0.0245143	0.0262882	0.0242038
CE 16:2	15.77	289.2	638.586	620.552	C43H72O2	[M+NH4]+	yes	no	yes	0.00994758	0.00761894	0.00593818	0.0103762	0.00654464	0.00629004	0.0144863	0.00482794	0.0136464	0.00901946	0.00810597	0.00686041	0.00939938	0.011116	0.0099654	0.00862213	0.00854138	0.00953101	0.00633977	0.0085025	0.00499607
CE 17:0	16.24	287.9	656.634	638.6	C44H78O2	[M+NH4]+	yes	yes	yes	0.0144244	0.0132707	0.0121534	0.0160681	0.00643256	0.00675362	0.042784	0.00640595	0.0166127	0.0113138	0.011781	0.012465	0.0116071	0.0126776	0.0105603	0.0119085	0.00733908	0.0103011	0.00686879	0.00773838	0.00917698
CE 17:1	16.01	293.3	654.619	636.585	C44H76O2	[M+NH4]+	yes	no	yes	0.00717949	0.0687143	0.0541335	0.0716796	0.00383475	0.00557172	0.018841	0.0412953	0.0768486	0.00404646	0.00522178	0.0346871	0.0270784	0.0307331	0.0796223	0.00886927	0.00597701	0.07704	0.0343852	0.0825636	0.0887746
CE 18:0	16.37	291.2	670.649	652.615	C45H80O2	[M+NH4]+	yes	yes	yes	0.0493666	0.0485254	0.0442181	0.0583211	0.0252724	0.0297052	0.169601	0.0231987	0.0430268	0.0332533	0.039435	0.0380119	0.0501926	0.0435125	0.0385568	0.0383524	0.0363398	0.0456947	0.0263613	0.0360295	0.0266035
CE 18:1	16.14	290.6	668.636	650.602	C45H78O2	[M+NH4]+	yes	yes	yes	0.801551	0.573684	0.553071	0.83353	0.449038	0.441222	1.98353	0.329079	0.72096	0.519059	0.558906	0.436034	0.586768	0.53066	0.553001	0.481384	0.535115	0.458825	0.363738	0.461729	0.345828
CE 18:2	15.97	290.7	666.619	648.585	C45H76O2	[M+NH4]+	yes	yes	yes	0.527165	0.406923	0.366584	0.5115	0.289632	0.282767	0.649173	0.264272	0.580025	0.380819	0.444105	0.331119	0.557961	0.426223	0.437282	0.404325	0.270199	0.367381	0.218812	0.347589	0.243214
CE 18:3	15.81	289.6	664.602	646.568	C45H74O2	[M+NH4]+	yes	yes	yes	0.0536241	0.0358329	0.0328163	0.0514626	0.0253379	0.0297848		0.0237321	0.0556616	0.0341494	0.0495616	0.0244376	0.0595116	0.0417997	0.0426218	0.0381567	0.025779	0.0331669	0.0208868	0.0359433	0.0250233
CE 19:0	16.45	293.3	684.665	666.631	C46H82O2	[M+NH4]+	yes	no	yes	0.00311782	0.00253903	0.00504186	0.00273549	0.00282113	0.00270248	0.00945176	0.00365474	0.00286323	0.00144635	0.00218574	0.00233	0.00314274	0.00340958	0.00328099	0.00272792	0.00158886	0.00232058	0.00299204	0.0015323	0.00319112
CE 19:1	16.26	292.8	682.65	664.616	C46H80O2	[M+NH4]+	yes	yes	yes	0.0228704	0.0182694	0.0186944	0.0257916	0.00980514	0.00830485	0.149504	0.00915066	0.0239597	0.0139018	0.0151769	0.0119214	0.0135482	0.0114985	0.0118859	0.0141788	0.0149043	0.00896735	0.0104028	0.0106267	0.00711764
CE 19:2	16.05	293.9	680.634	662.6	C46H78O2	[M+NH4]+	yes	yes	yes	0.0166798	0.0121459	0.0120295	0.0184406	0.00840175	0.00828032	0.0519822	0.00734807	0.0177865	0.0105281	0.011244	0.00716687	0.0118505	0.0095212	0.00918719	0.00927278	0.0129666	0.00608977	0.00738156	0.00837686	0.00737867
CE 20:0	16.58	297.1	698.681	680.647	C47H84O2	[M+NH4]+	yes	yes	yes	0.0062611	0.00462978	0.0035236	0.00529634	0.00364469	0.00338768	0.0215548	0.00319388	0.00509292	0.00332986	0.00409303	0.0035661	0.00451524	0.00496419	0.00329328	0.00587143	0.00386005	0.00381813	0.0035135	0.00286083	0.00366071
CE 20:1	16.37	296	696.665	678.631	C47H82O2	[M+NH4]+	yes	yes	yes	0.071845	0.0594067	0.049438	0.0784386	0.0334345	0.0365902	0.55349	0.0276677	0.0632261	0.0382055	0.0396081	0.028157	0.0383296	0.0381451	0.032289	0.0308856	0.0671073	0.0284945	0.0271647	0.0281727	0.0253285
CE 20:2	16.19	296.6	694.65	676.616	C47H80O2	[M+NH4]+	yes	yes	yes	0.0972231	0.0611838	0.0613761	0.101428	0.0528064	0.0536316	0.466838	0.0387278	0.0920936	0.0505064	0.0660626	0.0464689	0.0632165	0.0532025	0.0476092	0.0395902	0.100001	0.0364494	0.0412286	0.0413258	0.042148
CE 20:3	16.03	296.6	692.634	674.6	C47H78O2	[M+NH4]+	yes	yes	yes	0.171931	0.145167	0.147491	0.20443	0.12838	0.134729	0.368566	0.100726	0.188884	0.124264	0.151849	0.11577	0.173939	0.154035	0.129795	0.132386	0.122317	0.108078	0.0999329	0.106614	0.113215
CE 20:4	15.88	294.4	690.618	672.584	C47H76O2	[M+NH4]+	yes	yes	yes	0.41615	0.345472	0.413352	0.429207	0.301783	0.282847	0.295319	0.25222	0.454425	0.365545	0.415977	0.307	0.507717	0.493418	0.426461	0.382522	0.194622	0.322103	0.221909	0.31739	0.224458
CE 20:5	15.73	292.2	688.602	670.568	C47H74O2	[M+NH4]+	yes	yes	yes	0.0425764	0.042386	0.0587806	0.0495256	0.0362936	0.0328862	0.0414269	0.032013	0.0620158	0.0409793	0.0456809	0.0311153	0.0621571	0.044789	0.0507583	0.0402543	0.023663	0.0391681	0.0310893	0.0344806	0.0255736
CE 21:1	16.46	298.7	710.682	692.648	C48H84O2	[M+NH4]+	yes	yes	yes	0.00483632	0.00334393		0.00580066		0.0020989	0.0381082	0.00190541	0.00485066	0.00222106	0.00293071		0.0021067			0.00222258	0.00341005	0.001964			0.00228896
CE 21:2	16.29	299.5	708.666	690.632	C48H82O2	[M+NH4]+	yes	yes	yes	0.00349967	0.00296208	0.00307347	0.00551353	0.00208567		0.0235652	0.00198151	0.00420969		0.00294168		0.00239519	0.00234774		0.00230646	0.00299615		0.00176222		0.00179987
CE 22:0	16.77	302.9	726.714	708.68	C49H88O2	[M+NH4]+	yes	no	yes	0.00363635	0.00412546	0.00304937	0.00464956	0.00270246	0.00279655	0.0202536	0.00290062	0.00305379	0.00252541	0.00309818	0.00222995	0.00266782	0.00257862	0.00229509	0.00358292	0.00294865	0.00249204	0.002376	0.00207359	0.0025027
CE 22:1	16.57	303.5	724.698	706.664	C49H86O2	[M+NH4]+	yes	yes	yes	0.0222125	0.0190594	0.0138028	0.0258112	0.0133759	0.0127048	0.230207	0.00868257	0.0236012	0.0108566	0.0124386	0.00631562	0.00918517	0.0107602	0.00850315	0.011396	0.0201323	0.00762461	0.00902619	0.00654579	0.0105229
CE 22:2	16.4	303	722.681	704.647	C49H84O2	[M+NH4]+	yes	yes	yes	0.0199476	0.0158086	0.0130376	0.0251141	0.0124938	0.0106178	0.140194	0.00781171	0.0193097	0.00892712	0.0139986	0.00646058	0.0119605	0.0123343	0.00968467	0.00965489	0.0187897	0.00699236	0.00781417	0.00673893	0.00992493
CE 22:3	16.25	304.1	720.665	702.632	C49H82O2	[M+NH4]+	yes	yes	yes	0.0303769	0.0182211	0.0293779	0.0366803	0.0241702	0.0241016	0.148612	0.0142329	0.0269432	0.0165296	0.0297181	0.0157999	0.0224081	0.0322392	0.0179445	0.0190084	0.023937	0.0137344	0.0122861	0.0129516	0.0192939
CE 22:4	16.05	301.4	718.649	700.615	C49H80O2	[M+NH4]+	yes	yes	yes	0.0434983	0.0383741	0.0566468	0.0714125	0.0324754	0.0335232	0.188564	0.0242518	0.0539418	0.0328604	0.0403016	0.0288849	0.0436998	0.044789	0.0325119	0.0381978	0.0413871	0.0225848	0.0244236	0.0192205	0.0328341
CE 22:5	15.94	299.2	716.634	698.6	C49H78O2	[M+NH4]+	yes	yes	yes	0.0900353	0.115636	0.156345	0.158558	0.0859398	0.0859961	0.398835	0.0740105	0.131217	0.0888887	0.0913026	0.061813	0.0956667	0.0953594	0.0889391	0.0790157	0.0863122	0.0560691	0.0767577	0.0568554	0.0662036
CE 22:6	15.82	296.4	714.618	696.584	C49H76O2	[M+NH4]+	yes	yes	yes	0.279481	0.301053	0.405473	0.362564	0.229358	0.229796	0.463648	0.177868	0.398868	0.253765	0.287913	0.224446	0.371334	0.296806	0.309312	0.264221	0.21123	0.216444	0.182016	0.220153	0.18285
CE 23:0	16.83	305.6	740.729	722.695	C50H90O2	[M+NH4]+	yes	no	yes	0.00228403		0.0015106	0.00172869	0.00237296	0.00154947	0.00433482		0.00182153		0.00134241			0.00147238	0.00160063	0.00324568	0.00104189			0.000985697	0.0013534
CE 24:0	16.94	308.8	754.745	736.711	C51H92O2	[M+NH4]+	yes	yes	yes	0.0119304	0.0192687	0.0104998	0.0185024	0.0107065	0.0107927	0.0792559	0.00590481	0.0122412	0.00599914	0.00792422	0.00447447	0.00615494	0.00589843	0.00562683	0.00889067	0.00838617	0.00559835	0.00522346	0.00335618	0.00499078
CE 24:1	16.75	310.4	752.729	734.695	C51H90O2	[M+NH4]+	yes	yes	yes	0.0565105	0.0424721	0.0433538	0.0793148	0.0445215	0.0448422	0.7013	0.0216467	0.0522459	0.0241456	0.0347545	0.0135751	0.0193941	0.01807	0.0173287	0.018443	0.0451929	0.015127	0.015842	0.0149023	0.0255848
CE 24:2	16.59	308.8	750.714	732.68	C51H88O2	[M+NH4]+	yes	yes	yes	0.0238413	0.0148601	0.0151525	0.0315471	0.0156746	0.0162817	0.193269	0.0106778	0.025225	0.0112322	0.0153371	0.00724526	0.011355	0.0127497	0.0092296	0.00848578	0.0218871	0.00668106	0.00884114	0.00669393	0.00969874
CE 24:3	16.45	308.2	748.698	730.664	C51H86O2	[M+NH4]+	yes	yes	yes	0.0240113	0.0113321	0.0189263	0.034582	0.0154913	0.014248	0.147065	0.00975239	0.0232163	0.0111499	0.0178989	0.0104923	0.0175467	0.0190371	0.0104604	0.0153192	0.0213404	0.00920107	0.00989741	0.00835717	0.0149244
CE 24:4	16.3	307.2	746.682	728.648	C51H84O2	[M+NH4]+	yes	yes	yes	0.0148317	0.0111881	0.0143992	0.0204235	0.00876028	0.00872708	0.0685307	0.00626934	0.017152	0.00980939	0.0114932	0.00835413	0.0147408	0.0129477	0.0109262	0.00972462	0.0147589	0.00664711	0.0066071	0.00625296	0.0102721
CE 24:5	16.16	305.5	744.666	726.632	C51H82O2	[M+NH4]+	yes	yes	yes	0.0140425	0.0108579	0.0150724	0.0194248	0.00757025	0.00698384	0.040484	0.00477894	0.0160309	0.00888873	0.00856552	0.00570742	0.00991109	0.0083129	0.00844852	0.00694354	0.0113696	0.00414974	0.00610739	0.0060917	0.00997471
CE 24:6	16	305	742.65	724.616	C51H80O2	[M+NH4]+	yes	yes	yes	0.0164867	0.0121118	0.0235175	0.0254556	0.00811918	0.00799825	0.0603449	0.00716507	0.0237475	0.0106042	0.00836848	0.00595834	0.01013	0.0106753	0.00733494	0.00878263	0.0196979	0.003931	0.00903961	0.00583793	0.00959078
CE 25:0	17	311.9	768.761	750.727	C52H94O2	[M+NH4]+	yes	yes	yes	0.00438947	0.00504503	0.00320756	0.00354767	0.00336853	0.00369147	0.0181061	0.00245295	0.004257	0.00345782	0.00334207	0.00230952	0.00241683	0.00342151		0.00542581	0.00209841	0.0021085
CE 26:0	17.1	315.1	782.777	764.743	C53H96O2	[M+NH4]+	yes	yes	yes	0.0227055	0.0845899	0.020132	0.0469921	0.0185752	0.0209091	0.265233	0.01837	0.0333373	0.0158186	0.0183761	0.00438308	0.00501	0.00559296	0.00429902	0.00782684	0.00962394	0.00501471	0.00643971	0.0039856	0.00570388
CE 26:1	16.91	315.7	780.761	762.728	C53H94O2	[M+NH4]+	yes	yes	yes	0.0862631	0.0740248	0.0412831	0.118428	0.0426509	0.0499542	0.842574	0.0288733	0.0974906	0.0435434	0.0393177	0.00942518	0.016515	0.0153279	0.0145656	0.0126986	0.0494863	0.0105781	0.0121187	0.00976478	0.019656
CE 26:2	16.75	314.6	778.745	760.711	C53H92O2	[M+NH4]+	yes	yes	yes	0.0459856	0.0314035	0.0252392	0.0594208	0.0315153	0.0305931	0.305373	0.0186161	0.0512309	0.0285196	0.0262395	0.00949372	0.0112619	0.0142866	0.0111864	0.00841088	0.0255425	0.00781605	0.00832059	0.00792339	0.0134282
CE 26:3	16.63	314.1	776.73	758.696	C53H90O2	[M+NH4]+	yes	yes	yes	0.0303836	0.0130473	0.0236526	0.0525227	0.0190816	0.0177418	0.183084	0.0124244	0.0344607	0.0203354	0.0237128	0.011531	0.0199149	0.0222569	0.0124938	0.0148021	0.0323326	0.00866837	0.0111359	0.00830967	0.0171623
CE 26:4	16.49	312.4	774.713	756.68	C53H88O2	[M+NH4]+	yes	yes	yes	0.0206322	0.00928738	0.0120865	0.0288605	0.0109773	0.0108453	0.0679809	0.00781171	0.022426	0.0137867	0.012926	0.0110383	0.0163394	0.0180343	0.0125538	0.0124294	0.019992	0.00652492	0.00793354	0.00688519	0.0119448
CE 26:5	16.34	310.8	772.698	754.664	C53H86O2	[M+NH4]+	yes	yes	yes	0.0110645	0.00724377	0.00936503	0.0200775	0.00337832	0.00344199	0.0353729	0.0033483	0.0152301	0.00681639	0.00515134	0.00419794	0.00921078	0.00692046	0.00695572	0.00748961	0.0149297	0.00309433	0.003558	0.00410186	0.00604861
CE 26:6	16.21	308.6	770.682	752.648	C53H84O2	[M+NH4]+	yes	no	yes	0.00741251	0.00396997	0.00985521	0.00846844	0.00235811	0.00238903	0.0231824	0.00289023	0.0112194	0.0044978	0.00231998	0.00237018	0.00532481	0.00438858	0.00321636	0.00361812	0.00936624	0.00156647	0.00378684	0.00285208	0.00424843
CE 27:1	16.99	323.8	794.777	776.743	C54H96O2	[M+NH4]+	yes	yes	yes	0.00898415	0.00620656	0.00452433	0.0095004	0.0053455	0.00495852		0.0034541	0.00770003	0.00676209	0.00649142		0.00193397	0.00221285	0.00202946	0.00158815	0.00337881	0.00147159	0.00145922	0.00172669	0.00222269
CE 27:2	16.84	321.1	792.759	774.726	C54H94O2	[M+NH4]+	yes	yes	yes	0.00327918		0.00250386	0.00502993	0.00214205	0.00193666	0.0101303	0.00163146	0.00305649	0.00276128	0.00235819	0.0007508	0.00117488	0.000959579	0.000964764			0.000762095	0.00078788	0.000832248	0.00117357
CE 28:0	17.26	320.4	810.808	792.774	C55H100O2	[M+NH4]+	yes	no	yes	0.0084664	0.0136392	0.00470865	0.0112091	0.00430705	0.00378608	0.0573676	0.0037544	0.0077078	0.00367191	0.00307924	0.00119553		0.00151698	0.000920192	0.00198476		0.0011523	0.000995533
CE 28:1	17.08	320.4	808.793	790.759	C55H98O2	[M+NH4]+	yes	yes	yes	0.0234563	0.0190346	0.00806218	0.036691	0.0132949	0.0136295	0.221579	0.00870373	0.0253832	0.0117154	0.0102924	0.00194003	0.00198373	0.00199624	0.00239106	0.00329987	0.00562137	0.00210184	0.00201579		0.00247719
CE 28:2	16.93	319.9	806.776	788.742	C55H96O2	[M+NH4]+	yes	yes	yes	0.00917879	0.00661068	0.00439737	0.0120335	0.00651527	0.00519995	0.0580648	0.00365641	0.00988411	0.00559519	0.00508389			0.0014035	0.00159129	0.0011194	0.00352979	0.000835674	0.00082037	0.00114602	0.00138824
CE 28:3	16.8	320.4	804.761	786.727	C55H94O2	[M+NH4]+	yes	no	yes	0.00453946	0.0025279	0.00239116	0.00672569	0.00240672	0.00224397	0.0260806	0.00172055		0.00351005	0.00332712	0.00138343	0.00177782	0.00196234	0.00113622	0.00133859	0.00338109	0.000636577		0.000963508	0.00163497
CE 28:4	16.66	318.3	802.746	784.712	C55H92O2	[M+NH4]+	yes	yes	yes	0.00517705	0.00178385	0.00278765	0.00732178	0.00241719	0.00222259	0.016449	0.00193437	0.00436816	0.00340871	0.00370791	0.00178719	0.00269486	0.00331196	0.0022728	0.00151911	0.00532397	0.00135006	0.00133597	0.00168606	0.0024999
CE 28:5	16.53	316.1	800.73	782.696	C55H90O2	[M+NH4]+	yes	no	yes	0.00306887	0.0017768	0.00241288	0.00589095	0.00127611	0.000894223	0.0109551	0.00119529	0.00286627	0.00237289	0.0018518	0.00132591	0.00326391	0.00296331	0.00160171	0.00156226	0.0056474		0.00118094
CE 30:1	17.24	325.1	836.824	818.791	C57H102O2	[M+NH4]+	yes	no	yes	0.0103525	0.00956719	0.00474667	0.0154617	0.00683193	0.00630336	0.0964009	0.00400942	0.0106998	0.00547933	0.00395546		0.00124736	0.00167614		0.00288187		0.00157247			0.00184405
CE 30:2	17.1	324.1	834.809	816.775	C57H100O2	[M+NH4]+	yes	yes	yes	0.00520368	0.00422083	0.00148785	0.00732696	0.0029489	0.0025779	0.0265301	0.0017844	0.00423571	0.00204087	0.00210865
CE 30:3	16.96	326	832.793	814.759	C57H98O2	[M+NH4]+	yes	no	yes	0.00227894	0.00135561	0.00134732	0.00435799	0.00130886	0.00141667	0.00958888	0.00107836	0.00243107	0.00119941	0.00140322	0.000559752	0.000530822	0.000560617	0.00043817	0.000945089	0.000970952	0.000420834		0.00033815	0.00065461
CE 30:5	16.7	322.2	828.762	810.728	C57H94O2	[M+NH4]+	yes	no	yes	0.00255582	0.0687143	0.0541335	0.00368457	0.0295986	0.033731	0.00641731	0.0412953	0.00208609	0.00153351	0.00137763	0.0346871	0.0270784	0.0307331	0.0011657	0.0588571	0.00292066	0.07704	0.0343852	0.0825636	0.0013814
CE 32:1	17.41	330.4	864.855	846.821	C59H106O2	[M+NH4]+	yes	no	yes	0.00746499	0.00521202	0.00255749	0.00835633	0.00374124	0.00412492	0.0388514	0.00305356	0.00486721	0.00389394	0.00246286	0.00109193			0.00129833	0.00299129		0.00166602		0.00092663
CE 32:2	17.25	328.3	862.838	844.804	C59H104O2	[M+NH4]+	yes	no	yes	0.00308453	0.00279694	0.00126211	0.00480866	0.00243508	0.00249555	0.0158252	0.00143695	0.00208238		0.00133045
CE 32:3	17.12	331.6	860.823	842.789	C59H102O2	[M+NH4]+	yes	no	yes	0.00314249	0.00189036	0.00146579	0.0037804	0.00189324	0.0018347	0.00989295	0.00127622	0.00250575		0.00225186	0.000466		0.000628776	0.000622927	0.00105106	0.000669319	0.000585971	0.000662511		0.000465756
CE 32:5	16.85	328.6	856.793	838.76	C59H98O2	[M+NH4]+	yes	no	yes	0.00345541	0.00168366	0.00176655	0.00575626	0.00180985	0.00138233	0.0107977	0.00124652	0.00338965	0.0017756	0.00131051	0.000755133		0.00118903	0.00103881	0.000721071	0.00285429		0.000634966	0.000372215	0.000969158
CE 34:2	17.37	336.3	890.871	872.837	C61H108O2	[M+NH4]+	yes	no	yes	0.00241483			0.0025664	0.00208533	0.00188516	0.00856732	0.000812947	0.00162421		0.00105499
CE 34:3	17.27	336	888.854	870.821	C61H106O2	[M+NH4]+	yes	no	yes	0.00236823	0.00164989	0.00131575	0.00274992	0.00206035	0.00191774	0.00468156	0.00167378	0.00170158	0.00119353	0.00150456		0.000677231	0.00133106	0.000663904	0.00274794		0.00108271	0.000724313	0.000593793	0.00137176
CE 34:4	17.13	334.7	886.839	868.806	C61H104O2	[M+NH4]+	yes	no	yes	0.00289576	0.00188924	0.00152655	0.00343518	0.00186556	0.00256038	0.00655153	0.00169197	0.00183944	0.00163864	0.00150357	0.000761436			0.00101185	0.00283354	0.000700231	0.00104143	0.000746561	0.000567542	0.00120437
Cer 17:1;O2/16:0	11.72	252.7	524.503	523.495	C33H65NO3	[M+H]+	yes	yes	yes	0.133312	0.0827161	0.0642204	0.052198	0.094431	0.097966	0.0843883	0.0875967	0.117244	0.113156	0.114022	0.143527	0.0852183	0.0991223	0.156663	0.0942666	0.0836265	0.152351	0.145385	0.112164	0.116951
Cer 18:0;O2/16:0	12.2	258.7	540.534	539.527	C34H69NO3	[M+H]+	yes	no	yes	0.378675	0.127839	0.0763106	0.116207	0.11413	0.125887	0.0994081	0.145802	0.312432	0.272719	0.202818	0.393626	0.197813	0.211917	0.26768	0.19149	0.222427	0.269571	0.265512	0.313559	0.328601
Cer 18:0;O2/18:0	12.72	265.2	568.566	567.558	C36H73NO3	[M+H]+	yes	no	yes	0.0487131	0.027052	0.0112832	0.0316096	0.0264287	0.0205914	0.0202396	0.0275618	0.0450652	0.0499204	0.0351451	0.0696202	0.0346981	0.0239196	0.0571651	0.0401522	0.0387619	0.0695038	0.0380809	0.0711892	0.0688274
Cer 18:1;O2/14:0	11.42	248.9	510.487	509.48	C32H63NO3	[M+H]+	yes	yes	yes	0.14003	0.0797498	0.0805492	0.0505974	0.0832123	0.098545	0.0855505	0.112911	0.0849989	0.100932	0.108668	0.165208	0.114042	0.115919	0.144387	0.125547	0.0909878	0.128078	0.146524	0.131476	0.11045
Cer 18:1;O2/16:0	12.02	256.5	538.518	537.511	C34H67NO3	[M+H]+	yes	yes	yes	2.0396	1.42929	0.994488	0.747931	1.27337	1.35112	0.856113	1.259	1.48061	1.43004	1.70437	1.99991	1.41396	1.33509	1.78227	1.36969	1.21572	1.75041	1.92497	1.6186	1.66072
Cer 18:1;O2/17:0	12.29	259.7	552.534	551.527	C35H69NO3	[M+H]+	yes	yes	yes	0.166172	0.0901377	0.060265	0.050141	0.0774774	0.0757321	0.0714985	0.0830182	0.101797	0.0949091	0.116425	0.164641	0.0918696	0.0919496	0.144501	0.0992676	0.0969167	0.134699	0.15251	0.148911	0.127142
Cer 18:1;O2/18:0	12.56	262.9	566.55	565.542	C36H71NO3	[M+H]+	yes	yes	yes	0.290402	0.279288	0.132427	0.170995	0.231996	0.229465	0.178887	0.161952	0.284312	0.21616	0.221795	0.350861	0.227209	0.232933	0.294734	0.255909	0.202696	0.367024	0.278729	0.325634	0.39323
Cer 18:1;O2/20:0	13.06	269.4	594.582	593.574	C38H75NO3	[M+H]+	yes	yes	yes	0.156463	0.120441	0.0858415	0.0809351	0.190341	0.153709	0.056555	0.0744934	0.143258	0.111348	0.169578	0.206941	0.114056	0.110745	0.186557	0.191731	0.152226	0.199501	0.168752	0.27251	0.289339
Cer 18:1;O2/20:1	12.71	264.9	592.566	591.558	C38H73NO3	[M+H]+	yes	no	yes	0.0367214	0.0350198	0.0221621	0.021825	0.0366966	0.0404431	0.0120192	0.0236266	0.0407245	0.0266281	0.0415722	0.045062	0.0261938	0.0255714	0.0521334	0.0441941	0.0333353	0.0399925	0.0326345	0.045674	0.0477106
Cer 18:1;O2/21:0	13.31	272.4	608.597	607.589	C39H77NO3	[M+H]+	yes	yes	yes	0.0764847	0.0439463	0.0263352	0.0333558	0.0605688	0.0554867	0.0350611	0.0537928	0.0543032	0.0547722	0.0559347	0.0520687	0.0532216	0.0470002	0.0714122	0.0538228	0.0425438	0.0613521	0.0709825	0.0920519	0.0657665
Cer 18:1;O2/22:0	13.5	276.5	622.614	621.606	C40H79NO3	[M+H]+	yes	yes	yes	1.80714	1.58793	0.88746	0.896053	1.57617	1.39601	0.869521	1.34297	1.40803	1.2579	1.67774	2.17123	1.51968	1.68747	2.00114	1.47051	1.69871	2.48041	2.44967	2.43804	2.1411
Cer 18:1;O2/22:1	13.13	272	620.597	619.59	C40H77NO3	[M+H]+	yes	yes	yes	0.476015	0.355566	0.211403	0.237438	0.413761	0.37002	0.255334	0.328904	0.342876	0.373247	0.491971	0.710614	0.387711	0.490189	0.562811	0.326372	0.389727	0.582865	0.598672	0.698704	0.670537
Cer 18:1;O2/23:0	13.72	279.7	636.629	635.621	C41H81NO3	[M+H]+	yes	yes	yes	0.756447	0.661681	0.421016	0.410952	0.585246	0.591644	0.414807	0.637842	0.64451	0.587211	0.689074	0.77283	0.522837	0.557108	0.701811	0.563125	0.66432	0.813496	0.863951	0.851761	0.814048
Cer 18:1;O2/23:1	13.34	275.8	634.613	633.605	C41H79NO3	[M+H]+	yes	yes	yes	0.542204	0.340211	0.245984	0.233368	0.362446	0.397392	0.304157	0.352398	0.44012	0.378372	0.436612	0.696058	0.396557	0.493633	0.571967	0.394813	0.450501	0.604501	0.637836	0.683325	0.64207
Cer 18:1;O2/26:0	14.27	290	678.676	677.669	C44H87NO3	[M+H]+	yes	yes	yes	1.00947	1.36834	0.528832	0.722871	0.933747	0.897316	0.430795	1.27985	0.729119	0.749532	0.949871	0.242407	0.229237	0.200986	0.255807	0.184198	0.328507	0.320926	0.338802	0.321892	0.328107
Cer 18:1;O2/26:1	13.93	287.2	676.661	675.653	C44H85NO3	[M+H]+	yes	yes	yes	1.98728	1.58426	0.829179	1.11646	1.9441	1.98596	0.801641	1.67542	1.20423	1.5659	2.26657	1.1499	0.860519	0.956133	1.11982	0.633927	0.978085	0.972298	1.10212	1.21101	1.22623
Cer 18:1;O2/26:2	13.66	283.9	674.644	673.637	C44H83NO3	[M+H]+	yes	yes	yes	0.524637	0.435136	0.266957	0.31893	0.454434	0.431989	0.201224	0.40522	0.344514	0.383303	0.608916	0.427132	0.355503	0.400634	0.506753	0.278681	0.396204	0.384845	0.36948	0.459567	0.488645
Cer 18:1;O2/27:0	14.42	292.7	692.692	691.685	C45H89NO3	[M+H]+	yes	yes	yes	0.0346799	0.0381823	0.0198716	0.0239087	0.0326264	0.0316562	0.0228475	0.0412028	0.0286763	0.02751	0.0327911	0.0186323	0.0250812	0.0189948	0.0266528	0.0245338	0.0268336	0.0239774	0.0288747	0.0238507	0.0228553
Cer 18:1;O2/28:0	14.58	295.9	706.708	705.7	C46H91NO3	[M+H]+	yes	yes	yes	0.0386662	0.0349434	0.0167013	0.0227567	0.0268506	0.0245862	0.0148264	0.0352526	0.0265527	0.0251525	0.0267287	0.013769	0.0127304	0.0105173	0.0192319	0.0170943	0.0162155	0.013365	0.0142576	0.0128556	0.0139465
Cer 18:1;O2/28:1	14.28	293.2	704.692	703.685	C46H89NO3	[M+H]+	yes	yes	yes	0.0620638	0.0586993	0.018	0.0377956	0.0737212	0.0732009	0.0134987	0.0546003	0.0352766	0.0483041	0.070033	0.0113627	0.00792033	0.00713933	0.0150286	0.00564785	0.0125964	0.012384	0.0110085	0.0120037	0.0143841
Cer 18:2;O2/16:0	11.59	251.4	536.503	535.495	C34H65NO3	[M+H]+	yes	yes	yes	0.156649	0.156506	0.10314	0.0951467	0.0911757	0.114126	0.100635	0.126109	0.16693	0.130902	0.168046	0.192254	0.130411	0.118836	0.181151	0.118017	0.111169	0.142035	0.188279	0.164441	0.139142
Cer 18:2;O2/18:0	12.19	258.2	564.534	563.527	C36H69NO3	[M+H]+	yes	yes	yes	0.0835239	0.0561169	0.0269444	0.0351276	0.0471125	0.0422441	0.0441332	0.0489102	0.0572349	0.0445385	0.0535975	0.0684937	0.0364109	0.045419	0.0759036	0.0526708	0.0470235	0.0613314	0.0580925	0.0758211	0.0550251
Cer 20:0;O2/26:0	14.65	297	708.723	707.716	C46H93NO3	[M+H]+	yes	no	yes	0.0366199	0.0258006	0.0245127	0.0255663	0.0184133	0.0219017	0.0247127	0.0296385	0.025759	0.025939	0.0271694	0.0241218	0.0233423	0.0188987	0.0431713	0.0322515	0.0276614	0.032555	0.0223805	0.0207108	0.0226191
Cer 22:0;O3/26:0;O	14.47	306.7	768.746	767.739	C48H97NO5	[M+H]+	yes	no	yes	0.020045	0.0168911	0.00909016	0.0119105	0.0128714	0.0162304	0.0113439	0.0132477	0.0118061	0.0147925	0.0140726	0.0124212	0.0118897	0.0108232	0.0146815	0.0220002	0.0146015	0.0113841	0.0127539	0.0135791	0.012721
Cer 42:1;O2	13.67	282.4	650.644	649.636	C42H83NO3	[M+H]+	yes	yes	yes	0.318541	0.0518886	0.0819193	0.115095	0.0574181	0.0792154	0.121192	0.0740109	0.230718	0.227441	0.170959	0.317074	0.148894	0.160066	0.222164	0.127648	0.197242	0.291727	0.215413	0.354397	0.338332
Cer 42:3;O2	13.24	275.1	646.612	645.605	C42H79NO3	[M+H]+	yes	yes	yes	0.76723	0.628505	0.477895	0.4372	0.433861	0.502154	0.496322	0.502634	0.646046	0.500431	0.632278	0.954446	0.571199	0.580594	0.990492	0.636784	0.571975	0.666592	0.734913	0.887767	0.838457
Cer 43:2;O2	13.74	283.4	662.645	661.637	C43H83NO3	[M+H]+	yes	yes	yes	0.51003	0.447497	0.255365	0.272945	0.424597	0.442805	0.238758	0.411216	0.378146	0.387601	0.540475	0.489362	0.302344	0.345979	0.449453	0.271352	0.367861	0.451725	0.511075	0.512672	0.515685
Cer 43:3;O2	13.46	279.5	660.629	659.621	C43H81NO3	[M+H]+	yes	yes	yes	0.0846321	0.0657847	0.0433625	0.0423347	0.0537922	0.0527756	0.0428461	0.0543536	0.0648469	0.0538036	0.0816471	0.0870935	0.0555402	0.0707786	0.0803591	0.05438	0.0670755	0.061697	0.0697376	0.0940449	0.0806771
Cer 44:4;O2	13.39	281.6	672.628	671.621	C44H81NO3	[M+H]+	yes	yes	yes	0.0734525	0.0468065	0.0456803	0.0565621	0.064484	0.0519932	0.0272066	0.0583637	0.0521786	0.0657452	0.0994627	0.128451	0.105306	0.100666	0.115233	0.0692429	0.0997695	0.0931057	0.085037	0.108655	0.132681
Cer 44:4;O2	13.02	274.6	644.597	643.59	C42H77NO3	[M+H]+	yes	yes	yes	0.046942	0.0399078	0.0309973	0.036073	0.0323715	0.0318755	0.0304372	0.0434414	0.040874	0.0425859	0.0518763	0.0610951	0.0540416	0.0576008	0.0574795	0.0460558	0.0501245	0.0520333	0.0541621	0.0626969	0.0735756
DG 14:0_16:0	12.58	253.4	558.508	540.474	C33H64O5	[M+NH4]+	yes	yes	yes	0.190053	0.21353	0.167789	0.245016	0.193284	0.197887	0.150374	0.202881	0.177927	0.206726	0.222115	0.190453	0.229626	0.188939	0.168144	0.172839	0.193815	0.148993	0.164748	0.210288	0.204181
DG 14:0_16:1	12.23	251.2	556.493	538.459	C33H62O5	[M+NH4]+	yes	yes	yes	0.0461336	0.0349972	0.0208622	0.0384651	0.0427088	0.0551434	0.0208856	0.0524234	0.0418883	0.0405379	0.0560797	0.0425868	0.0356264	0.039407	0.0467568	0.03716	0.0462883	0.036912	0.0459448	0.0452854	0.0454366
DG 15:0_16:0	12.82	256.1	572.523	554.49	C34H66O5	[M+NH4]+	yes	yes	yes	0.0404384	0.0379249	0.0245195	0.0355471	0.0166712	0.0160997	0.0393242	0.0328817	0.046602	0.0337681	0.0246646	0.0319923	0.0228837	0.0175765	0.0177858	0.0258607	0.0260506	0.0251691	0.0211137	0.0266616	0.0274996
DG 15:0_18:1	12.95	260.4	598.539	580.506	C36H68O5	[M+NH4]+	yes	yes	yes	0.0872067	0.068624	0.047906	0.0725943	0.0498374	0.0513157	0.0711281	0.0717445	0.0919543	0.078392	0.06499	0.0808798	0.0658766	0.0635383	0.0701095	0.0701559	0.085868	0.0797353	0.0815604	0.0959607	0.0941341
DG 16:0_16:0	13.07	259.9	586.54	568.506	C35H68O5	[M+NH4]+	yes	yes	yes	0.763124	0.992721	0.644266	0.994089	0.628912	0.634446	0.999537	0.829127	0.936217	0.789003	0.717394	0.846499	0.76182	0.659045	0.667433	0.598297	1.00155	0.689054	0.770604	0.886098	0.984217
DG 16:0_16:0	14.36	261	586.54	568.506	C35H68O5	[M+NH4]+	yes	no	yes	0.0206122			0.0125227	0.0112275	0.0082704	0.0175595	0.0107402	0.00954115	0.0104478	0.0168388	0.0169259		0.0110397	0.0147162	0.0153989	0.00911526	0.013035	0.0162249	0.0111668	0.00868404
DG 16:0_16:1	12.71	256.6	584.524	566.49	C35H66O5	[M+NH4]+	yes	yes	yes	0.63922	0.62304	0.336067	0.583024	0.637696	0.623297	0.43761	0.619432	0.600936	0.66378	0.663347	0.66911	0.611497	0.577981	0.659044	0.453038	0.710945	0.549034	0.672851	0.711188	0.669566
DG 16:0_17:0	13.31	262.6	600.556	582.522	C36H70O5	[M+NH4]+	yes	no	yes	0.0368077		0.0319102	0.0362889	0.0197399	0.0211144	0.0482932		0.042427	0.0372667						0.0339875		0.0337188	0.0351595		0.0398873
DG 16:0_18:0	13.53	267	614.572	596.538	C37H72O5	[M+NH4]+	yes	yes	yes	0.222591	0.33421	0.242921	0.293034	0.19112	0.183832	0.397776	0.252733	0.315407	0.219037	0.242251	0.26874	0.273259	0.27255	0.189268	0.26164	0.326391	0.269002	0.277581	0.310225	0.35231
DG 16:0_18:1	13.18	264.2	612.556	594.522	C37H70O5	[M+NH4]+	yes	yes	yes	1.85376	2.30352	1.65402	2.04886	1.83839	1.70518	2.20174	2.15217	1.77973	2.01435	1.97866	2.40325	2.16012	2.16793	2.08109	1.80627	2.65681	2.48258	2.65167	2.82569	2.78966
DG 16:0_20:3	13.07	265.1	636.555	618.522	C39H70O5	[M+NH4]+	yes	yes	yes	0.071221	0.0897741	0.0587553	0.081569	0.0816982	0.036141	0.0330426	0.0420802	0.0385899	0.0359054	0.0739312	0.0376619	0.0385472	0.0412029	0.0868487	0.02487	0.123192	0.0834863	0.034069	0.090033	0.117858
DG 16:0_20:4	12.9	265.1	634.539	616.506	C39H68O5	[M+NH4]+	yes	no	yes	0.0438651	0.0711949	0.0772213	0.121861	0.0519011	0.038174	0.057918	0.0803927	0.0750715	0.0725886	0.0475678	0.0500806	0.082045	0.0569445	0.0697082	0.0744699	0.0760012	0.0457906	0.0765837	0.0605613	0.0641371
DG 16:0_21:1	13.82	274.5	654.602	636.568	C40H76O5	[M+NH4]+	yes	no	yes	0.0164001	0.0184658	0.0140511	0.0157607	0.0109516	0.011798	0.0275496	0.0160113	0.0202144	0.0149674	0.0175969	0.0168135	0.0129437	0.014778	0.0064919	0.0133328	0.0173312	0.0168341		0.0236471	0.0191906
DG 16:0_22:0	14.32	281.6	670.634	652.6	C41H80O5	[M+NH4]+	yes	no	yes	0.0134873	0.0206105	0.0127991	0.0141529	0.0119337	0.0124268	0.0163287	0.0166113	0.0140356	0.0135916	0.0174509	0.0136133	0.012644		0.0153	0.0180525	0.0170363	0.0145085		0.016509	0.0249839
DG 16:0_24:0	14.64	287.6	698.666	680.632	C43H84O5	[M+NH4]+	yes	yes	yes	0.0331829	0.056736	0.040661	0.0418358	0.0280189	0.0283287	0.0633781	0.0543271	0.0386355	0.0331286	0.03465	0.0287404	0.028958	0.0299195	0.0214304	0.0312758	0.0406019	0.0301209	0.0243607	0.034723	0.0457719
DG 16:0_24:1	14.34	285.4	696.65	678.616	C43H82O5	[M+NH4]+	yes	yes	yes	0.0633509	0.120693	0.0585606	0.0739794	0.0772582	0.0774663	0.103548	0.0867291	0.0640936	0.0814332	0.0891523	0.06279	0.0631251	0.0704345	0.0690582	0.0537335	0.088312	0.0721025	0.0735343	0.0860618	0.110196
DG 16:0_25:1	14.5	288.6	710.666	692.632	C44H84O5	[M+NH4]+	yes	no	yes	0.0114488	0.0198203	0.0134305	0.0163409	0.0103221	0.00832718	0.0192322	0.0164773	0.0131996	0.0124206	0.0128728	0.0107196	0.00722382	0.00917332	0.00895406	0.0106567	0.0127798	0.00854849	0.00774668	0.0132937	0.0142201
DG 16:0_26:0	14.94	293	726.698	708.664	C45H88O5	[M+NH4]+	yes	yes	yes	0.0545435	0.0840357	0.0484833	0.0620027	0.0330374	0.0470618	0.0912491	0.0883496	0.0586948	0.057343	0.0452054	0.0210877	0.0155547	0.0279746	0.0142034	0.0188812	0.0271145	0.0148022	0.0140979	0.0256611	0.0280113
DG 16:0_26:1	14.66	291.9	724.682	706.648	C45H86O5	[M+NH4]+	yes	yes	yes	0.12887	0.199939	0.105945	0.142541	0.133451	0.128121	0.151521	0.155257	0.127539	0.155792	0.141142	0.0576023	0.0530439	0.0696365	0.0587757	0.0470052	0.104459	0.0639897	0.0563951	0.0830192	0.101555
DG 16:0_28:0	15.22	300	754.729	736.696	C47H92O5	[M+NH4]+	yes	yes	yes	0.0185263	0.0289936	0.0128874	0.0278314	0.0147111	0.0167787	0.0223019	0.0274079	0.0210122	0.0187994	0.0170473	0.00434539				0.00644518		0.00522387			0.00710899
DG 16:1_16:1	12.39	253.2	582.509	564.475	C35H64O5	[M+NH4]+	yes	yes	yes	0.057188	0.0448155	0.0197885	0.0482171	0.0605069	0.0604103	0.0242118	0.0562404	0.0412278	0.059106	0.0544375	0.0474328	0.0540177	0.0455615	0.0549149	0.0438084	0.0516512	0.0317172	0.0458047	0.0474979	0.0484605
DG 16:1_17:1	12.65	257.6	596.524	578.49	C36H66O5	[M+NH4]+	yes	no	yes	0.0191805	0.0132561	0.00987633	0.0172897	0.0136517	0.0165785	0.0148429	0.0165941	0.0241068	0.0156106	0.0155715	0.0180958	0.0184309	0.0194338	0.020325	0.0248827	0.0178881	0.0204296	0.0177916	0.0251006	0.0217049
DG 16:1_18:1	12.88	260.2	610.539	592.506	C37H68O5	[M+NH4]+	yes	yes	yes	0.209424	0.216762	0.144874	0.210072	0.187128	0.18817	0.150463	0.204609	0.191492	0.195091	0.190669	0.202982	0.241978	0.2089	0.22622	0.161183	0.28473	0.194246	0.209495	0.217337	0.238882
DG 16:1_26:1	14.41	287.4	722.666	704.632	C45H84O5	[M+NH4]+	yes	yes	yes	0.0648398	0.0922439	0.0627239	0.0613574	0.083007	0.0892757	0.074486	0.0834661	0.0536506	0.0803648	0.100682	0.0532059	0.0587911	0.0652552	0.0747886	0.0434559	0.0869275	0.0690346	0.0688329	0.0882856	0.10168
DG 16:2_18:1	12.7	259.7	608.524	590.491	C37H66O5	[M+NH4]+	yes	yes	yes	0.0274	0.0282922	0.0158922	0.0326035	0.0370596	0.0389827	0.0167445	0.0337566	0.02701	0.0258385	0.0315244	0.0408547	0.0423194	0.0481236	0.0455507	0.0321376	0.0380065	0.0422501	0.0389608	0.0344503	0.045735
DG 17:0_18:1	13.4	266.9	626.571	608.537	C38H72O5	[M+NH4]+	yes	yes	yes	0.0677689	0.0794248	0.0634475	0.0764026	0.0474206	0.0492482	0.103299	0.0675111	0.0986138	0.0768376	0.064361	0.0836933	0.0739266	0.0648013	0.0696021	0.0671741	0.0865002	0.0795181	0.109205	0.107305	0.0947268
DG 17:1_18:1	13.07	263.5	624.555	606.521	C38H70O5	[M+NH4]+	yes	yes	yes	0.0415785	0.0425488	0.03579	0.0448753	0.0397299	0.0384448	0.0416465	0.0461702	0.0462425	0.0395867	0.0436765	0.0531789	0.0481365	0.0444236	0.0493987	0.0512137	0.0635302	0.0573133	0.079158	0.0710843	0.0675103
DG 18:0_18:0	13.96	272.9	642.603	624.569	C39H76O5	[M+NH4]+	yes	no	yes	0.0579162	0.0793005	0.0566625	0.0584	0.0534618	0.0508136	0.0801633	0.0691419	0.0608278	0.0525174	0.0677944	0.0672673	0.0655525	0.0662186	0.0567169	0.0741838	0.0918667	0.0653718	0.0681115	0.0761364	0.0898517
DG 18:0_18:1	14.66	272.9	640.587	622.553	C39H74O5	[M+NH4]+	yes	no	yes	0.00411075	0.0687143	0.0541335	0.0716796	0.0295986	0.00342483	0.0638023	0.00402173	0.00310384	0.00383833	0.00421773	0.0346871	0.0270784	0.0307331	0.0796223	0.0588571	0.00488947	0.00461362	0.00430612	0.0825636	0.00434097
DG 18:0_20:1	14	277.7	668.619	650.585	C41H78O5	[M+NH4]+	yes	yes	yes	0.0428413	0.0650396	0.036599	0.0388422	0.0356048	0.039229	0.077848	0.047377	0.0430641	0.0411602	0.0519262	0.0424713	0.0449953	0.0445438	0.0361716	0.0379923	0.0586451	0.0431664	0.0583123	0.062236	0.056404
DG 18:0_20:3	13.63	275.5	664.588	646.554	C41H74O5	[M+NH4]+	yes	yes	yes	0.32479	0.470087	0.493966	0.450388	0.596979	0.596829	0.288393	0.646736	0.316626	0.362567	0.682117	0.661898	1.28263	1.18492	0.582379	0.702813	0.733514	0.858925	1.1212	0.732281	1.03152
DG 18:0_20:4	13.37	271.6	662.571	644.537	C41H72O5	[M+NH4]+	yes	yes	yes	0.287158	0.550194	0.604225	0.644525	0.331165	0.32735	0.451194	0.622071	0.445345	0.424244	0.369661	0.455209	0.901097	0.801134	0.500069	0.862566	0.688267	0.417988	0.959203	0.515942	0.92849
DG 18:0_22:3	13.92	282.6	692.62	674.586	C43H78O5	[M+NH4]+	yes	yes	yes	0.0240721		0.0295721	0.0241585	0.0280687	0.0299096	0.0336703	0.0299128	0.0171586	0.0168273	0.0418147	0.0468377	0.0569003	0.0657634	0.0306892	0.0357811	0.0413322	0.0404798	0.0470824	0.0444083	0.0578222
DG 18:0_22:5	13.44	276.4	688.587	670.553	C43H74O5	[M+NH4]+	yes	yes	yes	0.0320285	0.0698787	0.0719324	0.0651631	0.0388612	0.0293507	0.0569189	0.0624118	0.0436348	0.0495985	0.0451225	0.059769	0.078463	0.0804259	0.0646183	0.0786032	0.0707539	0.047142	0.0743788	0.0515857	0.0829742
DG 18:1_18:1	13.29	266.2	638.571	620.537	C39H72O5	[M+NH4]+	yes	yes	yes	0.472217	0.457642	0.424618	0.392731	0.459165	0.485712	0.564726	0.499224	0.400998	0.422357	0.472633	0.541073	0.533491	0.583142	0.560674	0.45051	0.602424	0.583575	0.715712	0.631118	0.692713
DG 18:1_20:1	13.73	274.4	666.603	648.569	C41H76O5	[M+NH4]+	yes	yes	yes	0.144498	0.166176	0.127898	0.128362	0.16883	0.162029	0.179913	0.176696	0.112492	0.140148	0.18809	0.187535	0.196992	0.180415	0.163505	0.115384	0.242995	0.142419	0.228411	0.212393	0.230644
DG 18:1_20:4	13	267.1	660.556	642.522	C41H70O5	[M+NH4]+	yes	yes	yes	0.0673824	0.129908	0.117196	0.127962	0.0754778	0.0746936	0.0846547	0.130864	0.0938331	0.103118	0.0738173	0.0877097	0.164494	0.142413	0.120047	0.137628	0.138515	0.0810761	0.144394	0.0997956	0.170411
DG 18:1_21:3	13.4	273.2	676.587	658.553	C42H74O5	[M+NH4]+	yes	no	yes	0.0147261	0.0136462	0.0117163	0.0148888	0.0156657	0.0139276	0.0108376	0.0203712	0.0139919	0.0136975	0.0167133	0.0177278	0.0245843	0.0283777	0.022046	0.0147994	0.0256189	0.0189037	0.0216307	0.0224655	0.023526
DG 18:1_22:1	14.08	280.9	694.635	676.602	C43H80O5	[M+NH4]+	yes	yes	yes	0.0300953	0.0421276	0.0324676	0.0291337	0.0378997	0.038079	0.0403985	0.0427065	0.0292058	0.0320767	0.0427187	0.0400026	0.0352865	0.0441275	0.0391095	0.02984	0.0492781	0.039089	0.0448864	0.0479175	0.0521558
DG 18:1_22:3	13.67	279.8	690.603	672.569	C43H76O5	[M+NH4]+	yes	yes	yes	0.0317128	0.0557818	0.0671452	0.0567903	0.0338043	0.0323925	0.060576	0.0661971	0.0372215	0.0443141	0.0541905	0.0552759	0.0965042	0.0932875	0.0543034	0.0828787	0.0763246	0.0527231	0.0655615	0.0694733	0.0822909
DG 18:1_22:6	12.96	270.3	684.555	666.522	C43H70O5	[M+NH4]+	yes	no	yes	0.0234173	0.0330143	0.0373972	0.0427116	0.0198481	0.0178318	0.0258238	0.032224	0.0279758	0.0227283	0.0190966	0.0309266	0.0437737	0.0520656	0.0304804	0.0404913	0.0481366	0.0287584	0.0381724	0.0321091	0.0490817
DG 18:1_26:0	14.99	297.3	752.714	734.68	C47H90O5	[M+NH4]+	yes	yes	yes	0.0431486	0.0644545	0.0401646	0.0501895	0.0452138	0.0459955	0.0612965	0.072798	0.0456441	0.0472931	0.0442652	0.00900555	0.00673834	0.0103863	0.00955879	0.0118467	0.0203321	0.011161	0.0128676	0.0137474	0.0182173
DG 18:1_26:1	14.71	294.5	750.697	732.663	C47H88O5	[M+NH4]+	yes	yes	yes	0.068629	0.0951355	0.0680196	0.0785525	0.0997366	0.0998306	0.08419	0.098316	0.063007	0.0867056	0.104632	0.0352285	0.034479	0.044833	0.0391325	0.027489	0.061807	0.0348301	0.0368717	0.0491445	0.056957
DG 18:1_26:2	14.48	292.3	748.682	730.648	C47H86O5	[M+NH4]+	yes	yes	yes	0.0121679	0.0210504	0.0137043	0.0141457	0.0199854	0.0171582	0.0114181	0.0200097	0.011375	0.0158508	0.0203697	0.0110748	0.0117516	0.0139612	0.0116108	0.00966747	0.0127739	0.0114665	0.0106343	0.0159796	0.0128479
DG 18:2_18:2	12.74	260	634.539	616.506	C39H68O5	[M+NH4]+	yes	yes	yes	0.0226332	0.0218862	0.0130217	0.0229751	0.0209658	0.0155122	0.0197645	0.01844	0.0208312	0.0218995	0.0187888	0.019968	0.0255783	0.0181673	0.021471	0.0172736	0.0247225	0.0177153	0.0190706	0.0242719	0.0268881
DG 20:1_26:1	15	301.2	778.73	760.696	C49H92O5	[M+NH4]+	yes	no	yes	0.0236505	0.0269998	0.0145008	0.0235316	0.0323398	0.0307392	0.0192053	0.0269694	0.0184962	0.0277308	0.0262058	0.00309304	0.000976777	0.000977667	0.000430026	0.000148605	0.000754834	0.000983093	0.00372209	0.00521568	0.00641524
DG 43:1	14.81	295.1	738.697	720.663	C46H88O5	[M+NH4]+	yes	no	yes	0.00891009	0.0119544	0.00806138	0.0109011	0.00763168	0.00928291	0.0132212	0.0138527	0.0106899	0.0090011	0.0103726				0.00408717	0.00527828	0.00654539	0.00373742	0.00444147	0.00531642	0.00618585
DG 46:1	15.25	303.6	780.745	762.711	C49H94O5	[M+NH4]+	yes	no	yes	0.0222674	0.0297217	0.0140419	0.0267525	0.028103	0.0263634	0.0252812	0.0333161	0.0207499	0.0230661	0.0240578
DG 54:4	15.97	326.5	886.823	868.79	C57H104O5	[M+NH4]+	yes	no	yes	0.0404508	0.0178135	0.0180692	0.0482959	0.0258413		0.0573016	0.0250376	0.0294114		0.0269072	0.0220425	0.0425564	0.0302079	0.0249547	0.0217925	0.0366864	0.0170538	0.0204986	0.0218891	0.030748
DG 56:4	16.14	332.6	914.854	896.82	C59H108O5	[M+NH4]+	yes	no	yes	0.0251725	0.0119869	0.0119292	0.029221	0.0172098	0.0160405	0.0399365	0.017115	0.0181675		0.0189681		0.0316288	0.0217791		0.0141396	0.0274402	0.0135379	0.0133806	0.0139254	0.0183086
DG 58:4	16.29	338.2	942.887	924.853	C61H112O5	[M+NH4]+	yes	no	yes	0.0133255	0.00877891		0.0165833	0.0133055	0.0133311	0.0256018	0.0103189	0.00990373	0.00663359	0.0142586		0.0173036	0.0163343		0.00847629	0.0160148		0.00755313		0.0134162
DG 58:5	16.17	336.6	940.869	922.835	C61H110O5	[M+NH4]+	yes	no	yes	0.0135042		0.0100198	0.0193068	0.0108	0.00998282	0.0243318	0.0113388	0.011998	0.0086684	0.0128623			0.0160007	0.0102284	0.011159	0.0185759	0.00834795	0.00816017	0.0090286	0.0146607
DG 60:3	16.52	344.6	972.933	954.899	C63H118O5	[M+NH4]+	yes	no	yes	0.0233334	0.0192431	0.0104707	0.0249456	0.0249691	0.0246241	0.0404702	0.0181466	0.014698	0.0119497	0.0253052	0.00505363	0.0175521	0.012906	0.0102554	0.00891047	0.0165739	0.00533371	0.00730341	0.00853172	0.0155316
DG O-16:0_18:1	13.59	263.7	598.577	580.543	C37H72O4	[M+NH4]+	yes	yes	yes	0.00939615		0.0056072	0.00832192	0.00669352	0.00745548	0.0121416	0.00689854	0.0106234	0.00897173	0.00751584	0.0128451	0.00942318	0.00671098	0.0105445	0.00776506	0.00865689	0.0121649	0.00923596	0.0122909	0.0107892
DG O-16:0_22:5	13.41	268.9	646.575	628.541	C41H72O4	[M+NH4]+	yes	yes	yes	0.0185464	0.0239148	0.0187579	0.0252614	0.0104165	0.0144022	0.0383588	0.0240113		0.0173576	0.0162774	0.0182914	0.0207306	0.0163003	0.0151203	0.0169502	0.0242025	0.0177885	0.0197341	0.0190183	0.0196072
DG O-16:1_22:3	13.88	271.2	648.592	630.558	C41H74O4	[M+NH4]+	yes	yes	yes	0.0100392		0.00850076	0.0100458	0.0117173	0.010622	0.0140451	0.0111715	0.0109937	0.00859718	0.0149842	0.0109752		0.0145771	0.00747189	0.00857415	0.0107719			0.00937069	0.00994951
DG O-16:1_22:5	13.38	265.6	644.56	626.527	C41H70O4	[M+NH4]+	yes	yes	yes	0.0304223	0.0446104	0.04102	0.0863669	0.0278979	0.0263894	0.0601912	0.0493826	0.0466688	0.0402585	0.0325661	0.0327516	0.0381096	0.0313981	0.031536	0.0304969	0.0481529	0.0278206	0.0347211	0.0245037	0.0380563
DG O-16:1_22:6	13.25	264.5	642.545	624.511	C41H68O4	[M+NH4]+	yes	yes	yes	0.0268745	0.0357839	0.0364631	0.0672236	0.0192355	0.0241917	0.0382188	0.0367214	0.0394665	0.0364943	0.0180724	0.0236703	0.029946	0.0263286	0.0279861	0.0289039	0.0326131	0.0183632	0.0255749	0.0218372	0.0275574
DG O-34:1	13.58	261.5	596.561	578.527	C37H70O4	[M+NH4]+	yes	yes	yes	0.0167288	0.0116243	0.0158899	0.0166359	0.0112275	0.0110144	0.0211118	0.0152121	0.020396	0.014795	0.0122479	0.0218499	0.0184352	0.0149274	0.0166547	0.0114474	0.0191027	0.0185439	0.0170573	0.0258936	0.0261581
DG O-36:1	13.97	267.4	624.591	606.557	C39H74O4	[M+NH4]+	yes	yes	yes	0.00380153	0.00499588	0.00534123	0.00614474	0.00443479	0.00445168	0.00724182		0.00492663		0.00543131	0.00652183	0.00399763	0.00425614	0.00424122	0.00876594	0.00613635	0.00817888	0.00616039	0.00671085	0.00755382
DG O-36:1	14	269.7	626.607	608.573	C39H76O4	[M+NH4]+	yes	no	yes	0.00375697	0.00427427	0.00293565	0.00319061	0.00318893		0.00836806	0.00266119		0.00252264	0.00339923		0.00344061	0.00251332	0.00371096		0.00355875	0.00430322	0.00435471	0.00468847	0.00318158
DG O-36:3	13.67	264.1	622.576	604.542	C39H72O4	[M+NH4]+	yes	no	yes	0.0050995	0.00455853	0.00383692		0.0045616	0.00522202	0.00763233	0.00512639	0.00554467	0.003739	0.00569528	0.00739928	0.00488955	0.00595624	0.00560059	0.00448348	0.00564935	0.00776445	0.00540639	0.00636453	0.00541889
DG O-36:4	13.57	266.9	620.561	602.527	C39H70O4	[M+NH4]+	yes	no	yes	0.0104661	0.00801824	0.00911621	0.0126529	0.00949084	0.00926845	0.00982833	0.00863134	0.00879139	0.0092	0.00873365	0.0130212	0.00947475	0.0123525	0.00915699	0.00881197	0.00959531	0.00898766	0.00895097	0.00733179	0.00893337
DG O-36:5	13.31	261.3	618.545	600.511	C39H68O4	[M+NH4]+	yes	no	yes	0.0114781	0.0176771	0.0149739	0.0216819	0.00990743	0.00753116	0.0141565	0.0148691	0.023636	0.0138607	0.0113367	0.0145256	0.0152878	0.0122679	0.0151551	0.0163112	0.0144367	0.0152862	0.0104745	0.0134694	0.0132409
DG O-38:5	13.61	268.9	646.577	628.543	C41H72O4	[M+NH4]+	yes	no	yes	0.0160207	0.0146471	0.0190756	0.0359695	0.00927984	0.010006	0.033476		0.0213228	0.0241543	0.0167821	0.0140954	0.0220436	0.0223287	0.0144884	0.0174814	0.0255636	0.0123214	0.00915968		0.016214
DG O-42:6	15.13	287.6	700.627	682.593	C45H78O4	[M+NH4]+	yes	no	yes	0.151477	0.152141	0.142356	0.15055	0.146139	0.141303	0.183099	0.145479	0.143023	0.142103	0.151229	0.160375	0.152874	0.159963	0.160864	0.160245	0.153234	0.149567	0.145191	0.147452	0.150628
HexCer 34:1;O2	10.36	283.6	700.573	699.565	C40H77NO8	[M+H]+	yes	no	yes	0.0127531	0.0137093	0.00968415	0.0115856	0.00636374	0.00607026	0.0218911	0.00886924	0.0140314	0.0179395		0.01636	0.0184335	0.0144731	0.0216087	0.0127875	0.0223074	0.0139293	0.021815	0.0155817	0.016555
HexCer 40:1;O2	12.96	300.3	784.667	783.66	C46H89NO8	[M+H]+	yes	yes	yes	0.751345	0.771053	0.504905	0.436892	0.554115	0.576773	0.894861	0.502483	0.552069	0.556369	0.670346	0.598411	0.688921	0.487082	0.707231	0.557538	0.83055	0.463067	0.7525	0.643911	0.670976
HexCer 41:1;O2	13.18	303.5	798.683	797.676	C47H91NO8	[M+H]+	yes	yes	yes	0.330945	0.376514	0.256735	0.223345	0.20501	0.238833	0.544424	0.265848	0.252864	0.317507	0.276841	0.249855	0.224581	0.198287	0.315194	0.226942	0.365416	0.186743	0.314879	0.297114	0.290052
HexCer 42:1;O2	13.39	306.2	812.7	811.692	C48H93NO8	[M+H]+	yes	yes	yes	3.92769	5.62533	3.59163	2.53905	3.10294	3.32113	6.39506	3.48349	3.61144	3.47374	3.57516	2.76625	3.3955	2.28162	3.44543	2.86368	5.18859	2.44449	4.143	3.48953	3.46607
HexCer 42:2;O2	13	304	810.684	809.676	C48H91NO8	[M+H]+	yes	yes	yes	2.47797	1.89393	1.55501	1.09609	1.64586	1.77742	3.53268	1.37668	1.69701	2.24924	2.00879	1.77048	1.57982	1.54437	2.06627	1.44227	2.09569	1.124	1.74535	1.69489	1.73433
HexCer 42:3;O2	12.69	302.9	808.667	807.66	C48H89NO8	[M+H]+	yes	yes	yes	0.157925	0.135273	0.110719	0.0832025	0.098764	0.11356	0.230313	0.0990663	0.129539	0.153133	0.120678	0.127327	0.155345	0.115595	0.193378	0.125318	0.161373	0.0660652	0.133771	0.156562	0.120522
HexCer 43:1;O2	13.59	309.4	826.714	825.706	C49H95NO8	[M+H]+	yes	yes	yes	0.230678	0.30471	0.178369	0.172174	0.166381	0.200594	0.309552	0.211935	0.224128	0.282271	0.18	0.109252	0.110277	0.0870234	0.13342	0.0934986	0.170004	0.0894382	0.130233	0.142997	0.146402
HexCer 43:2;O2	13.2	307.2	824.699	823.692	C49H93NO8	[M+H]+	yes	yes	yes	0.185645	0.156152	0.118983	0.0974127	0.108406	0.118194	0.197522	0.108689	0.144799	0.183411	0.165272	0.123885	0.116921	0.103287	0.166201	0.103201	0.136376		0.123542	0.132029	0.11921
HexCer 44:1;O2	13.79	312.6	840.731	839.724	C50H97NO8	[M+H]+	yes	yes	yes	0.729337	1.035	0.472955	0.605916	0.651151	0.676562	0.665209	0.791695	0.641076	0.722101	0.681372	0.126141	0.168913	0.125607	0.168147	0.123496	0.266837	0.135314	0.181725	0.16923	0.172279
HexCer 44:2;O2	13.42	310.9	838.714	837.707	C50H95NO8	[M+H]+	yes	yes	yes	0.942535	0.963969	0.553637	0.506726	1.0272	1.03114	0.736502	0.629197	0.787365	0.93494	1.13286	0.414633	0.437583	0.343229	0.752913	0.254913	0.573091	0.233197	0.418073	0.438568	0.42558
LPC 0;0/24:0	10.4	261.4	608.464	607.457	C32H66NO7P	[M+H]+	yes	yes	yes	0.00224506	0.00406022	0.0022132	0.00190839	0.00208413	0.00238993	0.0028514	0.0024306	0.0018856	0.00252892	0.00182004	0.00177669	0.0020759	0.00181155	0.00188003	0.00161126	0.0020521	0.00202393	0.00223099	0.00201584	0.0019464
LPC 0:0/14:1	4.42	221.4	466.292	465.285	C22H44NO7P	[M+H]+	yes	yes	yes	0.0014726	0.000691385		0.000999656	0.000790675	0.000976407		0.000946683		0.00131031	0.0013004	0.00122905	0.00105946	0.00140815	0.00114959		0.00105822	0.000727193	0.000807989	0.000988172	0.00103101
LPC 0:0/15:0	5.8	227.5	482.324	481.316	C23H48NO7P	[M+H]+	yes	yes	yes	0.00646465	0.00698417	0.00659236	0.0062055	0.00729445	0.00623189	0.00765499	0.0064903	0.00668602	0.00711371	0.00731964	0.00708428	0.00594987	0.00799032	0.0069527	0.00635646	0.00651806	0.00562755	0.00711958	0.00804176	0.00791164
LPC 0:0/16:0	6.41	231.4	496.34	495.332	C24H50NO7P	[M+H]+	yes	yes	yes	0.144214	0.215459	0.244404	0.155715	0.201627	0.194619	0.113351	0.181965	0.117597	0.18196	0.217566	0.216515	0.203506	0.308057	0.210894	0.227628	0.238661	0.17731	0.164492	0.203109	0.249472
LPC 0:0/17:0	7.07	233.6	510.355	509.348	C25H52NO7P	[M+H]+	yes	yes	yes	0.00797384	0.0120193	0.0111826	0.00965646	0.00835997	0.00796777	0.00706972	0.00994774	0.0071492	0.0118293	0.00917101	0.00893454	0.0114096	0.012968	0.0119284	0.011177	0.00928097	0.00911713	0.00965698	0.00965733	0.0105518
LPC 0:0/17:1	6.42	229.5	508.339	507.332	C25H50NO7P	[M+H]+	yes	yes	yes	0.00714615	0.00742507	0.00936922	0.00762914	0.00616468	0.00519729	0.00601	0.00490434	0.00535015	0.0097805	0.00881216	0.00716579	0.0073275	0.010934	0.00962154	0.00928695	0.0110665	0.00639603	0.00720043	0.00633633	0.00731388
LPC 0:0/18:0	7.59	239.2	524.371	523.363	C26H54NO7P	[M+H]+	yes	yes	yes	0.0138043	0.0250403	0.0233881	0.0190059	0.0197305	0.0202959	0.01494	0.0214645	0.0165249	0.0190398	0.0188702	0.0202748	0.0241131	0.0315223	0.0214862	0.0245783	0.0212661	0.0207444	0.0243433	0.0207646	0.0234371
LPC 0:0/18:1	6.76	235.2	522.355	521.348	C26H52NO7P	[M+H]+	yes	yes	yes	0.254629	0.254953	0.360588	0.221813	0.27506	0.237789	0.27711	0.251244	0.172072	0.278375	0.333995	0.258238	0.283004	0.420836	0.28313	0.25496	0.390174	0.23986	0.268406	0.296467	0.286641
LPC 0:0/18:2	6.05	229.4	520.339	519.332	C26H50NO7P	[M+H]+	yes	yes	yes	0.0114352	0.0179429	0.0188605	0.0125116	0.0124414	0.0136873	0.0138904	0.0129597	0.0120592	0.0187081	0.0159777	0.0112721	0.0121957	0.0153521	0.0146708	0.0139329	0.0171191	0.00951328	0.0144557	0.0106987	0.0140132
LPC 0:0/20:0	8.88	245.6	552.401	551.394	C28H58NO7P	[M+H]+	yes	yes	yes	0.010907	0.0185695	0.0136692	0.01249	0.0131453	0.0137744	0.0111771	0.0150843	0.0127129	0.0135528	0.0112621	0.012782	0.0139983	0.0157351	0.0134308	0.0139656	0.0134983	0.0124792	0.0154947	0.0143635	0.0135209
LPC 0:0/20:1	7.81	242.8	550.386	549.379	C28H56NO7P	[M+H]+	yes	yes	yes	0.00526479	0.006969	0.00725631	0.00450157	0.0071097	0.00636782	0.00812155	0.00533616	0.00325353	0.0062925	0.00662708	0.00546521	0.00405331	0.00637209	0.00528913	0.00433363	0.00648121	0.00347745	0.00577875	0.00545549	0.00492696
LPC 0:0/20:2	7.15	236.6	548.371	547.363	C28H54NO7P	[M+H]+	yes	yes	yes	0.00379795	0.00508022	0.00487814	0.00363346	0.00612254	0.005019	0.00544235	0.00430224	0.00298967	0.00518989	0.00649156	0.00451589	0.00559672	0.00614196	0.00538028	0.00396472	0.00650795	0.00444242	0.00351606	0.00485256	0.00495593
LPC 0:0/20:3	6.55	233.2	546.355	545.347	C28H52NO7P	[M+H]+	yes	yes	yes	0.00588395	0.00662553	0.0124196	0.00726922	0.00612848	0.00577152	0.00794572	0.00679095	0.00440415	0.00825666	0.0089816	0.00506742	0.00656431	0.00985769	0.0064712	0.00738818	0.0100199	0.00489906	0.00638804	0.00553019	0.0063297
LPC 0:0/22:3	7.71	242.6	574.386	573.379	C30H58NO7P	[M+H]+	yes	yes	yes	0.00351794	0.00133099	0.00620647	0.00284841	0.00379474	0.00387942	0.00375555	0.00371463	0.00180462	0.0032381	0.00705956	0.00448917	0.00634684	0.0105494	0.00494505	0.00595255	0.0054596	0.00477981	0.0025647	0.00404671	0.00495305
LPC 0:0/22:6	6.1	234.7	568.34	567.332	C30H50NO7P	[M+H]+	yes	yes	yes	0.00533763	0.00804308	0.0145774	0.00953638	0.00566562	0.00584852	0.00656135	0.0071262	0.00470689	0.0101282	0.00751395	0.00470549	0.0114845	0.0118024	0.00954387	0.00868648	0.0115246	0.0043249	0.0067348	0.00482509	0.00861184
LPC 0:0/24:2	9.07	253	604.432	603.425	C32H62NO7P	[M+H]+	yes	yes	yes	0.00149902	0.00271345	0.00133458	0.000781934	0.00195369	0.00199072	0.0017706	0.00140747	0.001107	0.00117719	0.00161644	0.00129721	0.00154483	0.00164951	0.0013826	0.000813288	0.00131705	0.00111786	0.00101314	0.000990033	0.00115213
LPC 0:0/26:1	10.48	263.1	634.48	633.472	C34H68NO7P	[M+H]+	yes	yes	yes	0.0129603	0.0212594	0.00913056	0.00797219	0.0177043	0.0166316	0.00756263	0.0142225	0.00815542	0.012443	0.0136643	0.00428656	0.0046326	0.00484228	0.00586071	0.00321268	0.00518415	0.00487235	0.0050616	0.00550171	0.00470628
LPC 14:1/0:0	4.64	222	466.292	465.285	C22H44NO7P	[M+H]+	yes	yes	yes	0.00111465	0.000599619	0.000558569	0.00133566	0.00113956	0.00111456	0.000685027	0.000634931	0.000903215	0.00107341	0.00147796	0.000818919	0.00115874	0.00111399	0.0011332	0.000945476	0.00147346	0.000669734	0.00116532	0.000921054	0.00102222
LPC 15:0/0:0	6.07	226.4	482.324	481.316	C23H48NO7P	[M+H]+	yes	yes	yes	0.0177421	0.0168221	0.0207374	0.0195398	0.0165423	0.0156908	0.0169451	0.016604	0.0192443	0.0233771	0.0184128	0.016499	0.0177445	0.0198484	0.0256499	0.0192045	0.0201817	0.011875	0.0192307	0.0159524	0.0213661
LPC 16:0/0:0	6.68	230.8	496.34	495.333	C24H50NO7P	[M+H]+	yes	yes	yes	0.884243	1.16746	1.24038	1.05035	0.957332	0.934343	0.76235	0.95333	0.72598	1.0244	0.924628	0.86099	1.04497	1.09953	1.07286	1.01897	1.00775	0.786151	0.937488	0.804902	0.868328
LPC 16:1	5.7	228.6	494.324	493.316	C24H48NO7P	[M+H]+	yes	yes	yes	0.0690064	0.0558024	0.0575637	0.0503871	0.0787379	0.0737913	0.0477241	0.0493225	0.0401019	0.0811509	0.087701	0.0595101	0.0673605	0.0848794	0.0949738	0.0454925	0.0970526	0.0462476	0.0564966	0.0565071	0.0518656
LPC 16:2	5.24	226.3	492.308	491.3	C24H46NO7P	[M+H]+	yes	yes	yes	0.00585769	0.00268955	0.00717942	0.00673531	0.00874581	0.00794541	0.00341443	0.00476496	0.00394725	0.00691441	0.0118551	0.00670526	0.0114213	0.0160834	0.00825686	0.0112173	0.00884586	0.00803507	0.00629119	0.00705116	0.00917294
LPC 17:0/0:0	7.28	234.1	510.355	509.348	C25H52NO7P	[M+H]+	yes	yes	yes	0.0269385	0.034513	0.0378455	0.035659	0.0258629	0.0244241	0.0340186	0.0329538	0.0330946	0.0332594	0.0289224	0.0263023	0.03078	0.0305998	0.0346795	0.0375464	0.030815	0.0245047	0.0425841	0.0351122	0.0336789
LPC 17:1/0:0	6.58	231.9	508.339	507.332	C25H50NO7P	[M+H]+	yes	yes	yes	0.00311403	0.00409454	0.00552363	0.00411789	0.00282113	0.00270248	0.00371281	0.00365474	0.00314383	0.00428049	0.00615166	0.00413197	0.00358577	0.00703524	0.00715032	0.00475707	0.00674892	0.00423986	0.00617893	0.00257813	0.00512896
LPC 18:0/0:0	7.84	239.2	524.371	523.363	C26H54NO7P	[M+H]+	yes	yes	yes	0.710742	0.999194	0.972273	0.804699	0.791035	0.791084	0.815991	0.946871	0.702231	0.834595	0.764133	0.692878	0.857255	0.946261	0.850083	0.850048	0.762659	0.760197	0.972726	0.759827	0.823111
LPC 18:1/0:0	7	232.9	522.355	521.348	C26H52NO7P	[M+H]+	yes	yes	yes	0.237488	0.278522	0.401207	0.233259	0.255087	0.242969	0.239539	0.229536	0.185334	0.304505	0.295294	0.224519	0.303857	0.363038	0.349738	0.262126	0.322375	0.237074	0.265164	0.217932	0.242209
LPC 18:2/0:0	6.32	231.7	520.339	519.332	C26H50NO7P	[M+H]+	yes	yes	yes	0.00916591	0.00878134	0.00781023	0.00645927	0.0089641	0.00900237	0.00615076	0.0090944	0.00422239	0.00805766	0.0124272	0.00872938	0.0105549	0.014663	0.0139789	0.00701631	0.0107166	0.00812891	0.00864633	0.00539567	0.00735988
LPC 18:3	5.6	228.3	518.323	517.316	C26H48NO7P	[M+H]+	yes	yes	yes	0.00280815	0.00308358	0.00228428	0.0022385	0.00572661	0.00508653	0.00133087	0.00296703	0.00191891	0.00497714	0.00608203	0.00525228	0.00679375	0.00821686	0.0078993	0.00257346	0.005611	0.0047866	0.00347555	0.00337181	0.00411937
LPC 19:0	8.38	242.4	538.386	537.378	C27H56NO7P	[M+H]+	yes	yes	yes	0.00589073	0.00964186	0.00728349	0.00653561	0.00654934	0.00738984	0.00690065	0.0083077	0.00784807	0.00920214	0.00611839	0.00729501	0.00737131	0.00875283	0.00753806	0.00907007	0.00713006	0.00653232	0.00743904	0.00835861	0.00773656
LPC 19:1	7.53	236.2	536.37	535.363	C27H54NO7P	[M+H]+	yes	yes	yes	0.00624172	0.00735154	0.0121448	0.0081963	0.00624022	0.0050846	0.00952502	0.00687077	0.0073081	0.00877037	0.00768029	0.00807689	0.00776701	0.00869163	0.00798831	0.0071049	0.0071343	0.00664565	0.00903785	0.00864654	0.00674152
LPC 19:3	6.2	232.2	532.34	531.332	C27H50NO7P	[M+H]+	yes	yes	yes	0.00213699	0.00166665	0.0027068	0.00164365	0.00226592	0.00255489	0.00109084	0.00175077	0.00113125	0.00316199	0.00280427	0.00227528	0.00264952	0.00402172	0.00305153	0.0020958	0.00244535	0.00190959	0.0018609	0.00165878	0.00159499
LPC 20:0/0:0	8.65	246.7	552.401	551.394	C28H58NO7P	[M+H]+	yes	yes	yes	0.000952877	0.00123938	0.0011433	0.00119297	0.00105557	0.00103371	0.000876163	0.00129706	0.00092259	0.000935392	0.000816731	0.000738583	0.000938276	0.00105758	0.00104297	0.000853913	0.000808121	0.000971612	0.0011411	0.0013458	0.00128519
LPC 20:1/0:0	8.06	240	550.386	549.378	C28H56NO7P	[M+H]+	yes	yes	yes	0.0353699	0.061538	0.0771393	0.0363408	0.0569958	0.05108	0.0419985	0.0478241	0.0318751	0.0486283	0.051706	0.0394544	0.0505542	0.0561841	0.0564176	0.03681	0.0429055	0.0407276	0.0485737	0.0459391	0.0387984
LPC 20:2/0:0	7.39	236	548.37	547.363	C28H54NO7P	[M+H]+	yes	yes	yes	0.0049531	0.00611967	0.00822214	0.00423126	0.00573967	0.00536284	0.00439481	0.00529817	0.00322119	0.00688506	0.00764522	0.00606561	0.0085061	0.0106474	0.00892725	0.00496848	0.006823	0.00667756	0.00488447	0.006155	0.00541143
LPC 20:3/0:0	6.81	236.6	546.355	545.348	C28H52NO7P	[M+H]+	yes	yes	yes	0.0167738	0.0188459	0.0328262	0.0148949	0.0266595	0.024011	0.0127328	0.0232335	0.0102593	0.025461	0.0380875	0.0251123	0.0371183	0.0553334	0.0321414	0.0226694	0.0314834	0.0319307	0.0233904	0.0161883	0.0243402
LPC 20:4	6.1	232	544.339	543.332	C28H50NO7P	[M+H]+	yes	yes	yes	0.0130658	0.017807	0.0587848	0.02759	0.0173661	0.0183557	0.0190079	0.0241145	0.0139764	0.0321663	0.0280759	0.0171706	0.034752	0.0533914	0.0296415	0.0403895	0.0354312	0.0150369	0.0192305	0.0139559	0.0228291
LPC 20:5	5.46	230.3	542.324	541.316	C28H48NO7P	[M+H]+	yes	yes	yes	0.00196538	0.00269384	0.00644207	0.00335168	0.00243465	0.00180503	0.00165882	0.00231247	0.00228341	0.00345911	0.00173636	0.00149002	0.00365855	0.00324051	0.00262136	0.00341034	0.00319676	0.00160222	0.00335596	0.00122702	0.00266047
LPC 21:1	8.55	243.8	564.401	563.394	C29H58NO7P	[M+H]+	yes	yes	yes	0.00168011	0.00278454	0.00369153	0.00230059	0.00220137	0.00228258	0.00189539	0.00229348	0.00221371	0.00216133	0.00200572	0.00192942	0.0022431	0.00221884	0.00245897	0.00221486	0.00168682	0.00144529	0.00247225	0.00250184	0.00230865
LPC 22:0	9.79	253.2	580.433	579.426	C30H62NO7P	[M+H]+	yes	yes	yes	0.00938529	0.0161214	0.0118935	0.00914664	0.0125121	0.0134587	0.0125857	0.0104129	0.0116559	0.0110815	0.0126146	0.0119914	0.0109708	0.0110878	0.011015	0.0100673	0.0120896	0.0124287	0.012486	0.0152601	0.0110601
LPC 22:1	9.03	247.6	578.417	577.41	C30H60NO7P	[M+H]+	yes	yes	yes	0.00944695	0.0149706	0.0182707	0.0078213	0.0139785	0.0130593	0.00972686	0.011233	0.00826721	0.00908384	0.0132382	0.00842783	0.0111213	0.0125181	0.0113318	0.00724475	0.00866335	0.00829017	0.00977379	0.010843	0.0091029
LPC 22:2	8.43	244.8	576.402	575.395	C30H58NO7P	[M+H]+	yes	yes	yes	0.00281459	0.00527463	0.00728378	0.00280353	0.0047209	0.00449008	0.00291774	0.00463154	0.00283523	0.00298133	0.00497801	0.00386069	0.00433098	0.00715524	0.00451885	0.00341534	0.00334829	0.00466027	0.00396613	0.002833	0.00378238
LPC 22:3/0:0	7.92	240.9	574.386	573.379	C30H56NO7P	[M+H]+	yes	yes	yes	0.00271583	0.00248733	0.011615	0.00308514	0.00511832	0.00496925	0.00264462	0.00443132	0.00215197	0.00382502	0.00811754	0.00345833	0.00814554	0.0138255	0.00571992	0.00474988	0.00490832	0.00450681	0.00404258	0.00355184	0.00436161
LPC 22:4	7.04	239.2	572.37	571.363	C30H54NO7P	[M+H]+	yes	yes	yes	0.0026628	0.00279465	0.00704759	0.00463033	0.00249386	0.00256422	0.00415313	0.00290604	0.00214946	0.00444999	0.00454966	0.00346408	0.00547553	0.00760712	0.00380465	0.00568301	0.00597178	0.00190583	0.00254518	0.003157	0.00396598
LPC 22:5	6.43	235.8	570.355	569.348	C30H52NO7P	[M+H]+	yes	yes	yes	0.00206584	0.00341173	0.00760194	0.00398617	0.00323378	0.00257843	0.00474728	0.00380975	0.00234181	0.0052975	0.00434064	0.00309538	0.00480153	0.00781002	0.00424907	0.00702568	0.00488396	0.00296739	0.00317105	0.00256553	0.00335778
LPC 22:6/0:0	6.32	232.9	568.34	567.332	C30H50NO7P	[M+H]+	yes	yes	yes	0.00170298	0.00437688	0.00898376	0.00431448	0.0025231	0.00179556	0.00265187	0.00361066	0.00173451	0.00431304	0.0026565	0.00194125	0.00473613	0.00440193	0.00295073	0.00344815	0.00483611	0.00145424	0.00292085	0.00155016	0.00213508
LPC 23:1	9.47	250.8	592.432	591.425	C31H62NO7P	[M+H]+	yes	yes	yes	0.00148598	0.00161303	0.00162513	0.000901198	0.000988789	0.00128796	0.00157535	0.00114175	0.00145518	0.00127012	0.00103426	0.0011954	0.00103251	0.00105339	0.00127276	0.00126563	0.00101074	0.00104076	0.00102884	0.00133106	0.00092541
LPC 24:0/0:0	10.59	259.7	608.465	607.458	C32H66NO7P	[M+H]+	yes	yes	yes	0.0370001	0.0594737	0.0409334	0.0244321	0.028241	0.0322043	0.0435485	0.0415852	0.0296466	0.0385137	0.0262036	0.0266812	0.0250711	0.0234731	0.0275821	0.0267997	0.0309693	0.0298703	0.0323316	0.0293525	0.0310227
LPC 24:1	9.89	254.7	606.449	605.441	C32H64NO7P	[M+H]+	yes	yes	yes	0.0489936	0.0763491	0.0512629	0.0302482	0.0687004	0.0706742	0.0464704	0.0543693	0.0401844	0.0539345	0.0526224	0.0389196	0.040057	0.0431752	0.0493907	0.0319523	0.0446367	0.0435047	0.043283	0.0468042	0.0416979
LPC 24:2/0:0	9.26	251.9	604.433	603.426	C32H62NO7P	[M+H]+	yes	yes	yes	0.00544317	0.0105768	0.00929233	0.00368457	0.0107829	0.00967286	0.00385894	0.00759712	0.00539239	0.00587906	0.00933967	0.00535629	0.00720774	0.00896216	0.00864598	0.00411425	0.00428683	0.00742554	0.005702	0.00531567	0.0057583
LPC 24:3	8.78	246.8	602.417	601.41	C32H60NO7P	[M+H]+	yes	yes	yes	0.00185155	0.00162574	0.00704672	0.00190724	0.00441193	0.00424472	0.0012102	0.00386592	0.00157463	0.00245693	0.00380269	0.00368581	0.00654603	0.00811197	0.00481269	0.00372159	0.00302999	0.0032287	0.00276163	0.00240782	0.00371565
LPC 25:0	10.97	263	622.48	621.473	C33H68NO7P	[M+H]+	yes	yes	yes	0.00768434	0.00986706	0.00710864	0.00486444	0.00631086	0.00483983	0.00909517	0.0090936	0.00631832	0.00638007	0.00423272	0.00250885	0.00278946	0.00234872	0.00420878	0.00191595	0.00392081	0.00325021	0.00339382	0.00216482	0.00312461
LPC 25:1	10.28	258.5	620.464	619.457	C33H66NO7P	[M+H]+	yes	yes	yes	0.00829435	0.0099697	0.00751415	0.00487148	0.00806094	0.00724783	0.00719336	0.00847524	0.00720175	0.00881561	0.00717457	0.00561962	0.00493406	0.00463176	0.00530476	0.00444394	0.00529607	0.00507332	0.00476253	0.00668723	0.0054849
LPC 25:2	9.65	255.1	618.449	617.441	C33H64NO7P	[M+H]+	yes	yes	yes	0.00176346	0.00269216	0.00245477	0.00127013	0.00338797	0.00255963	0.00110055	0.00292873	0.00146786	0.00215828	0.00257759	0.00214962	0.00206897	0.00281601	0.00261232	0.00139095	0.00172842	0.00190901	0.00188834	0.00162086	0.00181841
LPC 26:0/0:0	11.31	266.2	636.496	635.489	C34H70NO7P	[M+H]+	yes	yes	yes	0.116382	0.213087	0.12291	0.0876436	0.110021	0.0959296	0.122483	0.164383	0.0938912	0.10795	0.0768112	0.0190183	0.0200365	0.0197446	0.0221613	0.0190059	0.0307496	0.0270561	0.0268314	0.0246713	0.0232629
LPC 26:1/0:0	10.67	261.7	634.481	633.473	C34H68NO7P	[M+H]+	yes	yes	yes	0.160163	0.242983	0.119394	0.0985879	0.224777	0.207456	0.111021	0.186006	0.10777	0.174298	0.158468	0.0600923	0.0571666	0.0590507	0.0875984	0.0425469	0.06759	0.0638027	0.0677482	0.0654508	0.0709738
LPC 26:2	10.05	258.4	632.464	631.457	C34H66NO7P	[M+H]+	yes	yes	yes	0.038213	0.0707056	0.0461024	0.018994	0.0768605	0.0844505	0.0222705	0.0539876	0.0246979	0.0374585	0.0549251	0.0274664	0.0274962	0.0342816	0.0355604	0.0125063	0.0184049	0.0311243	0.0257694	0.0217378	0.024633
LPC 26:3	9.57	254.4	630.449	629.441	C34H64NO7P	[M+H]+	yes	yes	yes	0.00388384	0.00363218	0.00793639	0.0035812	0.00824659	0.00725139	0.00186872	0.00613445	0.00385023	0.00568174	0.00781323	0.00652581	0.00947747	0.010651	0.00766445	0.00578536	0.00528558	0.00577986	0.00431495	0.0057344	0.00593105
LPC 26:4	9.14	252.2	628.433	627.425	C34H62NO7P	[M+H]+	yes	yes	yes	0.00118191	0.000929149	0.00209998	0.000838945	0.00192979	0.00212281		0.00183269	0.000928862	0.00151543	0.00296984	0.00184265	0.00367762	0.00399748	0.00294016	0.00198877	0.00161324	0.00229837	0.00107125	0.0018371	0.00192923
LPC 27:1	11.01	265	648.497	647.489	C35H70NO7P	[M+H]+	yes	yes	yes	0.0140851	0.019662	0.0105236	0.0120766	0.0126141	0.0129	0.00923807	0.0161924	0.0102441	0.0159889	0.010966	0.00535595	0.00375405	0.0040307		0.00301049	0.00374542	0.00380502	0.00372767	0.00411383	0.00343592
LPC 28:0	11.97	273.3	664.526	663.519	C36H74NO7P	[M+H]+	yes	yes	yes	0.00932481	0.0155061	0.00746052	0.00805525	0.0101098	0.00854704	0.0081739	0.0135133	0.00800112	0.00745012	0.00525872
LPC 28:1	11.34	268.5	662.512	661.504	C36H72NO7P	[M+H]+	yes	yes	yes	0.0567586	0.0740401	0.0373695	0.0333751	0.0752021	0.0660105	0.0486722	0.0578883	0.0366431	0.0553993	0.042292	0.0082269	0.00503776	0.00485171	0.00929309	0.003513	0.00808746	0.00928965	0.00829311	0.00674662	0.00720924
LPE 0:0/16:0	6.5	203.3	452.278	453.286	C21H44NO7P	[M-H]-	yes	yes	yes	0.222983	0.321983	0.212589	0.187199	0.243114	0.252678	0.148363	0.231275	0.175271	0.268504	0.248943	0.306144	0.301593	0.350193	0.297916	0.248754	0.221253	0.271016	0.203521	0.253151	0.313084
LPE 0:0/17:0	7.16	206.8	466.294	467.301	C22H46NO7P	[M-H]-	yes	yes	yes	0.0411101	0.0490389	0.0343843	0.0335444	0.0332257	0.0385301	0.0235332	0.0319734	0.0427666	0.0486304	0.034466	0.037762	0.0410251	0.0439522	0.048403	0.0467664	0.0465465	0.0388705	0.0429804	0.0353334	0.0466787
LPE 0:0/17:1	6.26	204.3	464.278	465.286	C22H44NO7P	[M-H]-	yes	yes	yes	0.0344314	0.0306957	0.0252815	0.0276368	0.0245856	0.029758	0.0253289	0.0256312	0.0294302	0.038538	0.0386264	0.033448	0.0228379	0.0305164	0.0298582	0.0290885	0.0317917	0.0269776	0.0282616	0.0303743	0.0290926
LPE 0:0/18:0	7.67	210.7	480.31	481.317	C23H48NO7P	[M-H]-	yes	yes	yes	0.0564297	0.0776076	0.0500654	0.0707811	0.0585869	0.0582452	0.0518108	0.0570106	0.0524072	0.0462456	0.055421	0.0532887	0.0594947	0.0632693	0.0604829	0.0605646	0.0556746	0.0596068	0.0640123	0.0511007	0.0671959
LPE 0:0/18:1	6.85	208.1	478.294	479.302	C23H46NO7P	[M-H]-	yes	yes	yes	1.30222	1.36056	1.03284	0.865675	1.45401	1.45745	1.15057	1.1782	1.06138	1.2276	1.56356	1.37296	1.20831	1.45753	1.33822	0.970964	1.39838	1.45953	1.29567	1.31007	1.40609
LPE 0:0/18:2	6.15	205.5	476.278	477.286	C23H44NO7P	[M-H]-	yes	yes	yes	0.0660705	0.0888282	0.0545063	0.0403198	0.0672631	0.0616517	0.051584	0.0527999	0.0512535	0.0737752	0.0727027	0.0657557	0.0473201	0.0495353	0.0585501	0.0368303	0.0606742	0.0509667	0.0531678	0.0512437	0.0574147
LPE 0:0/19:0	8.25	214.4	494.325	495.332	C24H50NO7P	[M-H]-	yes	yes	yes	0.0276017	0.0315738	0.0150535	0.0269537	0.0281934	0.0150555	0.0236655	0.0239713	0.027416	0.020083	0.0226387	0.0252	0.0217084	0.0254635	0.0278421	0.0189418	0.025849	0.025666	0.0242143	0.0193753	0.0309517
LPE 0:0/20:1	7.91	216.2	506.325	507.333	C25H50NO7P	[M-H]-	yes	yes	yes	0.0698438	0.0884769	0.0492546	0.0379013	0.0660365	0.0639286	0.121106	0.0544946	0.0461496	0.0625594	0.0929899	0.0656417	0.051489	0.0601879	0.0606828	0.0464855	0.0627123	0.0788998	0.0483422	0.0626719	0.0808461
LPE 0:0/20:2	7.24	212.8	504.31	505.317	C25H48NO7P	[M-H]-	yes	yes	yes	0.036318	0.0261748	0.021167	0.0273507	0.0365266	0.0336763	0.0291282	0.034447	0.0351016	0.0243592	0.0467106	0.0333025	0.0295162	0.02727	0.0346568	0.0236114	0.036617	0.0327502	0.0218794	0.034332	0.0335645
LPE 0:0/20:3	6.65	210.5	502.294	503.301	C25H46NO7P	[M-H]-	yes	yes	yes	0.0471285	0.0826812	0.059592	0.0474459	0.0554844	0.0485377	0.0510925	0.0566437	0.0379952	0.0521386	0.0595119	0.0487276	0.0446792	0.0451119	0.0520852	0.0425356	0.0529919	0.0406188	0.0406628	0.0418978	0.0489231
LPE 0:0/20:4	6.19	210	500.278	501.286	C25H44NO7P	[M-H]-	yes	yes	yes	0.535412	0.711718	1.15851	0.694445	0.725139	0.691724	0.589823	0.842789	0.657574	0.829068	0.79134	0.767669	0.882887	1.08113	0.791526	0.80679	0.899033	0.649983	0.665029	0.533943	0.721569
LPE 0:0/22:4	7.13	216	528.31	529.317	C27H48NO7P	[M-H]-	yes	yes	yes	0.173496	0.156464	0.164717	0.174516	0.125886	0.127363	0.212952	0.189831	0.139837	0.21151	0.225761	0.210114	0.287109	0.253226	0.202026	0.234201	0.244944	0.138812	0.107788	0.198363	0.233611
LPE 0:0/22:5	6.52	214.6	526.294	527.301	C27H46NO7P	[M-H]-	yes	yes	yes	0.135084	0.207045	0.140467	0.147581	0.116867	0.106589	0.192953	0.183751	0.129923	0.177067	0.18079	0.165777	0.160779	0.146568	0.173884	0.174549	0.14713	0.130802	0.095318	0.135866	0.15789
LPE 0:0/22:6	6.19	214.1	524.278	525.285	C27H44NO7P	[M-H]-	yes	yes	yes	0.321787	0.484145	0.504929	0.424502	0.370209	0.356496	0.324871	0.454879	0.330165	0.45321	0.392163	0.455748	0.510057	0.494723	0.437226	0.458588	0.494556	0.357926	0.335974	0.362108	0.462902
LPE 0:0/24:1	9.75	228.4	562.388	563.395	C29H58NO7P	[M-H]-	yes	yes	yes	0.0441665	0.0621329	0.0223885	0.0229476	0.046718	0.054274	0.0540791	0.029772	0.0386405	0.0381405	0.0454305	0.0557023	0.0350291	0.0233263	0.0491861	0.0418861	0.0668931	0.0568013	0.0292993	0.0450608	0.156199
LPE 15:0	6.15	200.3	438.263	439.27	C20H42NO7P	[M-H]-	yes	no	yes	0.025866	0.0331349	0.0198456	0.0283752	0.0242609	0.0237923	0.0119273	0.0271512	0.0323439	0.0356347	0.0260617	0.0241928	0.0220074	0.0287437	0.0309579	0.0213644	0.0283599	0.0169957	0.0238511	0.0180402	0.0250729
LPE 16:0/0:0	6.76	203.8	452.279	453.286	C21H44NO7P	[M-H]-	yes	yes	yes	2.34362	2.89332	2.30657	2.41992	2.72256	2.62806	1.37402	2.33443	2.06348	2.58298	2.22603	1.92896	2.42729	2.43321	2.78811	1.84803	2.40815	1.74655	2.10461	1.67798	2.0402
LPE 16:1	5.65	200.7	450.263	451.27	C21H42NO7P	[M-H]-	yes	yes	yes	0.181194	0.181618	0.0941421	0.112153	0.265752	0.226062	0.0909194	0.134848	0.118659	0.216521	0.214323	0.163116	0.133124	0.165885	0.211257	0.0850537	0.192718	0.139584	0.129668	0.150918	0.139567
LPE 17:0/0:0	7.35	208	466.294	467.301	C22H46NO7P	[M-H]-	yes	yes	yes	0.194891	0.213426	0.144152	0.20278	0.158913	0.126198	0.148798	0.162715	0.216786	0.178623	0.156885	0.141907	0.173119	0.160352	0.193595	0.16621	0.180071	0.13751	0.179584	0.147977	0.204184
LPE 17:1/0:0	6.5	204.6	464.278	465.286	C22H44NO7P	[M-H]-	yes	yes	yes	0.0359973	0.0402966	0.0346238	0.035649	0.0323058	0.0318054	0.0228527	0.0268717	0.0368806	0.0484576	0.0386542	0.0395865	0.0389324	0.0415831	0.0416715	0.0290359	0.0398397	0.0344793	0.0348686	0.0305333	0.0350551
LPE 18:0/0:0	7.92	211.4	480.309	481.316	C23H48NO7P	[M-H]-	yes	yes	yes	4.49213	6.00379	4.62931	4.80988	4.81381	4.73737	3.72374	5.15211	4.28251	4.33948	4.37135	4.07438	4.4192	5.20788	5.46562	4.49022	4.60366	4.54205	4.80251	3.74825	5.02162
LPE 18:1	7.62	210.2	478.294	479.301	C23H46NO7P	[M-H]-	yes	no	yes	0.0364689	0.0447458	0.0350476	0.0242768	0.0482512	0.036465	0.0297331	0.0427536	0.0452306	0.0361877	0.0410614	0.0522625	0.0322388	0.0441345	0.0365396	0.0364792	0.0355892	0.0532843	0.0444333	0.0549154	0.0447526
LPE 18:1/0:0	7.07	208.1	478.294	479.301	C23H46NO7P	[M-H]-	yes	yes	yes	2.05834	2.66373	2.17258	1.70177	2.42515	2.30404	1.48046	1.84784	1.56087	2.3245	2.24039	2.10745	2.39839	2.62779	2.70568	1.71119	2.39178	2.2624	1.90451	1.88818	2.28468
LPE 18:2/0:0	6.4	206.7	476.278	477.286	C23H44NO7P	[M-H]-	yes	yes	yes	0.0460343	0.0473802		0.0302583	0.0517866	0.0465785	0.0273325	0.0405521	0.0303493	0.0472652	0.0628931	0.041772	0.0430681	0.0575869	0.0580002		0.0491246	0.0393787		0.0280855	0.0361438
LPE 19:0/0:0	8.44	213.9	494.325	495.332	C24H50NO7P	[M-H]-	yes	yes	yes			0.0318967	0.0288367	0.0277422	0.0263339	0.0278429	0.0246003	0.0388948	0.0357729	0.0237519	0.0355005			0.0355566		0.0311645	0.0287056	0.0237819	0.0265755	0.0360935
LPE 19:1	7.61	212.1	492.31	493.317	C24H48NO7P	[M-H]-	yes	yes	yes	0.0451853	0.0502098	0.0553539	0.0353721	0.0331175	0.0381595	0.0372373	0.0410064	0.0391294	0.0514819	0.0433155	0.042	0.0377365	0.0411193	0.0522185	0.0321782	0.0379584	0.0402122	0.0364945	0.0398951	0.0440659
LPE 20:0	8.94	218.3	508.341	509.348	C25H52NO7P	[M-H]-	yes	yes	yes	0.070372	0.11004	0.060108	0.0593166	0.0778874	0.0651464	0.0574059	0.0682624	0.057511	0.0561134	0.0728558	0.0610996	0.0680486	0.0629711	0.083393	0.0726599	0.0785297	0.0707679	0.0896795	0.0598903	0.0861387
LPE 20:1/0:0	8.12	215.4	506.325	507.333	C25H50NO7P	[M-H]-	yes	yes	yes	0.150309	0.228295	0.151615	0.115569	0.187323	0.188238	0.124036	0.136333	0.115198	0.165471	0.179176	0.142401	0.159234	0.183711	0.206808	0.103364	0.150457	0.138852	0.124894	0.138695	0.188892
LPE 20:2/0:0	7.47	213.1	504.309	505.317	C25H48NO7P	[M-H]-	yes	yes	yes	0.0323669	0.0414479	0.0288931	0.0256852	0.038132	0.0245306	0.0296509	0.0300515	0.035207	0.0338374	0.0450687	0.0358236	0.0375206	0.0424446	0.0403386	0.0218811	0.0351363	0.0385249	0.0240587	0.0309624	0.0313667
LPE 20:3/0:0	6.9	212.8	502.294	503.301	C25H46NO7P	[M-H]-	yes	yes	yes	0.234775	0.28836	0.211133	0.14891	0.43565	0.403039	0.174202	0.276142	0.148461	0.220202	0.387307	0.259526	0.283538	0.389921	0.32904	0.165561	0.301681	0.416536	0.232354	0.214766	0.280056
LPE 20:4/0:0	6.39	210.5	500.278	501.285	C25H44NO7P	[M-H]-	yes	yes	yes	0.0552034	0.0708362	0.105364	0.0705411	0.0704378	0.0801313	0.0543626	0.0750764	0.0631233	0.0739825	0.0810931	0.0734526	0.0817679	0.100794	0.0849093	0.0756443	0.0750109	0.0674541	0.0624211	0.0601605	0.0707802
LPE 20:5	5.56	208.8	498.263	499.27	C25H42NO7P	[M-H]-	yes	yes	yes	0.0264508	0.0602205	0.0919678	0.0387321	0.0573062	0.0581217	0.0320203	0.0576396	0.0589386	0.0584982	0.041771	0.037515	0.0414404	0.049701	0.0401386	0.0362685	0.0365125	0.0422452	0.0632167	0.0246364	0.0370315
LPE 22:0	9.83	224.1	536.372	537.38	C27H56NO7P	[M-H]-	yes	yes	yes	0.149517	0.231808	0.119847	0.10115	0.15536	0.138871	0.135566	0.132978	0.116997	0.106593	0.124548	0.113039	0.143937	0.098789	0.196144	0.143775	0.175769	0.124865	0.148884	0.147675	0.144475
LPE 22:1	9.08	222.7	534.357	535.364	C27H54NO7P	[M-H]-	yes	yes	yes	0.0614859	0.0886135	0.0698741	0.0424428	0.087249	0.0764072	0.0677453	0.0606797	0.0532285	0.059034	0.0736628	0.058705	0.0686299	0.0671129	0.0948065	0.0551225	0.0789304	0.0650959	0.0629746	0.0659461	0.0812984
LPE 22:2	8.29	221.2	532.341	533.348	C27H52NO7P	[M-H]-	yes	yes	yes	0.0377707	0.0490584	0.0191454	0.0151384	0.0364725	0.0473375	0.0468207	0.0260155	0.0163675	0.021723	0.0455836	0.0354435	0.0256947		0.0281753	0.0223826	0.0305548	0.0465145	0.0297317	0.0297703	0.0402305
LPE 22:3	7.79	218.4	530.325	531.333	C27H50NO7P	[M-H]-	yes	yes	yes	0.117953	0.0634794	0.09733	0.0706519	0.184653	0.170111	0.156453	0.147008	0.0833236	0.106818	0.280653	0.16705	0.196721	0.235566	0.116884	0.121076	0.145458	0.215963	0.0871197	0.171406	0.188088
LPE 22:4/0:0	7.33	216.3	528.309	529.317	C27H48NO7P	[M-H]-	yes	yes	yes	0.021055	0.0220314	0.0227386	0.0265291	0.0281934	0.0150555	0.0282209	0.021949	0.0207336	0.0198393	0.0278914	0.0223303	0.0324381	0.0265734	0.0240265	0.0249807	0.0270186	0.025666	0.0176369	0.0210443	0.0289921
LPE 22:5/0:0	6.81	215.5	526.294	527.301	C27H46NO7P	[M-H]-	yes	yes	yes	0.0518451	0.0523954	0.0619691	0.0741042	0.0478724	0.0451489	0.0497505	0.0659387	0.0355509	0.0624384	0.0715061	0.066763	0.0999219	0.114743	0.0832931	0.0817885	0.0950091	0.0501738	0.0433264	0.0637368	0.0857535
LPE 22:6/0:0	6.39	214.1	524.278	525.286	C27H44NO7P	[M-H]-	yes	yes	yes	0.0407516	0.0425017	0.0548748	0.0456182	0.0353722	0.0351413	0.0313776	0.0417227	0.0353553	0.0411821	0.0388629	0.0486516	0.0501437	0.0495353	0.036473	0.0431501	0.0408327		0.0309943	0.0334578	0.0449536
LPE 24:0	10.63	230.8	564.404	565.411	C29H60NO7P	[M-H]-	yes	yes	yes	0.369482	0.599922	0.326669	0.283955	0.335161	0.322255	0.329257	0.361981	0.307462	0.257669	0.244768	0.202683	0.228761	0.206988	0.305647	0.307036	0.382388	0.236557	0.281665	0.23306	0.331491
LPE 24:1/0:0	9.95	228.2	562.387	563.395	C29H58NO7P	[M-H]-	yes	yes	yes	0.290299	0.329261	0.214303	0.161427	0.277512	0.304164	0.193048	0.234157	0.158962	0.185172	0.222213	0.186207	0.189147	0.220258	0.348701	0.186486	0.277101	0.187278	0.18159	0.196217	0.213262
LPE 24:2	9.33	227	560.372	561.379	C29H56NO7P	[M-H]-	yes	yes	yes	0.0284507	0.0421309	0.028156	0.0175014	0.0387453	0.0480435		0.0272386	0.0211193	0.0259915	0.0361914		0.0313917	0.0364805	0.0502358		0.034997	0.032304	0.0206514	0.0235079	0.0300807
LPE 24:3	8.64	225.7	558.356	559.363	C29H54NO7P	[M-H]-	yes	yes	yes	0.0197344	0.0091326	0.014207		0.0228539	0.0213742	0.0216619	0.0187822		0.0182494	0.0316135	0.0269674	0.0214095	0.0247014		0.0201882	0.0236739	0.0327106	0.0175554	0.0213939	0.0290256
LPE 24:5	7.62	222.5	554.324	555.332	C29H50NO7P	[M-H]-	yes	yes	yes	0.0160177	0.011045	0.0128619	0.0145476	0.0132578	0.00864853	0.00950779	0.0174019	0.00928859	0.0161237	0.0143179	0.0172751	0.0278705	0.0207916	0.0175784	0.0188189	0.0224371	0.0117099	0.0119861	0.0163077	0.0226108
LPE 25:1	10.31	231.2	576.403	577.41	C30H60NO7P	[M-H]-	yes	yes	yes	0.030526	0.0393014	0.0310306	0.0190522	0.0310431	0.0281166	0.0288258	0.0259282	0.0275333	0.0309686	0.0245311	0.0199738	0.0157789	0.0189361	0.034257	0.022681	0.0379235	0.0199028	0.0193715	0.0214098	0.0242019
LPE 26:0	11.38	237.3	592.435	593.442	C31H64NO7P	[M-H]-	yes	yes	yes	0.123594	0.241292	0.144466	0.107999	0.114035	0.120197	0.100786	0.189098	0.100786	0.103154	0.123685				0.0389223		0.0527654		0.0284172
LPE 26:1	10.75	246.9	592.433	591.426	C31H62NO7P	[M+H]+	yes	yes	yes	0.226932	0.244018	0.127435	0.134062	0.289463	0.291952	0.10954	0.188912	0.141334	0.194292	0.174215	0.0941247	0.0742598	0.0752234	0.178102	0.062627	0.128092	0.0752401	0.0806756	0.0781476	0.118221
LPE 26:2	10.12	233.2	588.403	589.411	C31H60NO7P	[M-H]-	yes	yes	yes	0.0364878	0.0596546	0.0313991	0.0283752	0.0737928	0.0638227	0.0231741	0.0412859	0.0337714	0.0400242	0.0496466		0.0328201	0.0334819	0.0525518	0.0327575	0.0405191	0.0286243	0.0238338	0.0254629	0.033062
LPE O-14:0	6.1	195.1	408.252	409.26	C19H40NO6P	[M-H]-	yes	yes	yes	0.0238095	0.0270465	0.0367797	0.0287629	0.0360937	0.0309229	0.0212649	0.0349786	0.0329109	0.0388836	0.0264234	0.0259222	0.0454764	0.0354368	0.0395888	0.0314936	0.0310078	0.0337271	0.0284518	0.0250974	0.0288916
LPE O-16:0	7.33	203	436.283	437.291	C21H44NO6P	[M-H]-	yes	yes	yes	3.55235	5.78084	4.81229	4.54919	4.36496	3.94906	4.41279	4.25088	4.27631	4.13806	3.27281	3.76018	4.32237	4.50244	4.53833	4.07399	4.4779	3.30686	4.02679	3.51182	3.89438
LPE O-16:1	6.48	200	434.268	435.275	C21H42NO6P	[M-H]-	yes	yes	yes	0.0271489	0.0295443	0.0324679	0.0340613	0.0255596	0.0298639	0.0267844	0.0308203	0.0238961	0.0308995	0.0241832	0.0277846	0.0386168	0.0383857	0.0388557	0.0321431	0.036948	0.0259001	0.0307176	0.0232218	0.0312196
LPE O-17:0	7.89	205.3	450.299	451.306	C22H46NO6P	[M-H]-	yes	yes	yes	0.219059	0.276847	0.368129	0.310798	0.187666	0.175777	0.26962	0.285	0.291251	0.24177	0.206559	0.219312	0.293089	0.303342	0.286369	0.328699	0.272799	0.204009	0.318211	0.23039	0.28781
LPE O-18:0	8.43	208.9	464.314	465.322	C23H48NO6P	[M-H]-	yes	yes	yes	1.48002	2.51568	3.15268	2.00081	1.79532	1.73472	2.14993	2.1831	1.71438	1.5706	1.56008	1.73485	2.3963	2.39834	1.73931	2.53093	2.18646	1.85094	2.30334	1.7735	1.94562
LPE O-18:1	7.59	207	462.299	463.306	C23H46NO6P	[M-H]-	yes	yes	yes	1.96357	2.16975	2.6873	2.27103	2.36471	2.34206	2.43452	2.09755	1.97073	2.30996	1.9405	2.37344	2.7718	3.0838	2.65366	2.46984	2.45169	2.12381	2.52286	2.21227	2.53474
LPE O-18:2	6.92	204.4	460.284	461.291	C23H44NO6P	[M-H]-	yes	yes	yes	0.0213003	0.0274368	0.0422156	0.0379567	0.0306463	0.0293521	0.0185997	0.0303835	0.0260667	0.0333881	0.028121	0.037496	0.0644443	0.066649	0.055151	0.0521909	0.0417734	0.0280347	0.0296626	0.0304697	0.0399457
LPE O-19:0	8.74	212.2	478.33	479.338	C24H50NO6P	[M-H]-	yes	yes	yes	0.0202249	0.0278661		0.0299075	0.0179477	0.0163263		0.025107	0.0235637		0.0208855	0.0195177	0.0230704	0.0325873			0.0167059	0.0202891			0.019596
LPE O-19:1	8.11	210	476.315	477.322	C24H48NO6P	[M-H]-	yes	yes	yes	0.0277338	0.0403552	0.0450165	0.027526	0.0246217	0.0274812	0.0368025	0.0248799	0.0303688	0.0297935	0.0219013	0.0351584	0.0306443	0.0372592	0.0271256	0.0295274	0.0257469	0.0262254	0.0264282	0.0328856	0.0343684
LPE O-20:0	9.37	216.1	492.346	493.353	C25H52NO6P	[M-H]-	yes	yes	yes	0.186175	0.29597	0.242846	0.192571	0.178683	0.186208	0.158627	0.20795	0.216395	0.210542	0.179913	0.169597	0.195409	0.203327	0.198294	0.190892	0.164393	0.152615	0.187592	0.160343	0.193297
LPI 16:0	6.01	225.7	571.289	572.296	C25H49O12P	[M-H]-	yes	yes	yes	0.0809984	0.120986	0.0667864	0.0898131	0.136117	0.122921	0.0618164	0.113863	0.0719619	0.115991	0.147862	0.190363	0.129767	0.14006	0.18321	0.113639	0.137068	0.14967	0.153781	0.16862	0.168214
LPI 17:0	6.58	228.9	585.304	586.311	C26H51O12P	[M-H]-	yes	no	yes	0.0128223	0.0173233	0.00917215	0.0124688	0.0148147	0.0158476	0.011263	0.0150835	0.0117304	0.0145272	0.0174998	0.0321411	0.0170545	0.0192074	0.0255098	0.0192142	0.0211581	0.0234829	0.0317697	0.0336609	0.0307397
LPI 17:1	5.51	227.5	583.289	584.296	C26H49O12P	[M-H]-	yes	no	yes	0.00284753	0.00195251	0.00208635	0.00227469	0.00258884	0.00245772	0.00251612	0.00230551	0.00353639	0.00349575	0.00225904	0.00211599	0.00161025	0.00171699	0.00225405	0.00181342	0.00209876	0.00159767	0.00185993	0.00223066	0.00201403
LPI 18:0	7.14	232.7	599.318	600.325	C27H53O12P	[M-H]-	yes	yes	yes	0.514141	0.80856	0.518443	0.444939	0.923026	0.905503	0.466949	0.716072	0.423311	0.565254	0.974688	1.26994	0.905156	0.972647	1.1444	0.906705	0.879693	1.13147	1.23059	1.32482	1.38515
LPI 18:1	7.15	231	597.302	598.309	C27H51O12P	[M-H]-	yes	no	yes	0.00195007	0.00204571	0.00164316	0.00131784	0.00328998	0.00266737	0.00173819	0.0025413	0.00183902	0.00181711	0.00347497	0.00404092	0.00292924	0.00317845	0.00484263	0.00279346	0.00297044	0.00387038	0.0051585	0.00356862	0.00474751
LPI 18:2	5.67	230.5	595.288	596.295	C27H49O12P	[M-H]-	yes	yes	yes	0.00725847	0.0116266	0.00498391	0.00613671	0.011716	0.0101239	0.00815613	0.00960549	0.00374766	0.00598091	0.0110828	0.00763047	0.00842778	0.00921929	0.0117201	0.00564915	0.00923071	0.00832458	0.00778682	0.00750253	0.00747662
LPI 18:3	4.99	228.7	593.272	594.279	C27H47O12P	[M-H]-	yes	yes	yes	0.00516757	0.00530301	0.0018505	0.00449746	0.00849953	0.00863108	0.00172117	0.0049516	0.00224956	0.00384314	0.00502819	0.00531625	0.00794233	0.00540425	0.0101928	0.00386685	0.00667329	0.00524131	0.00547687	0.00579063	0.00731043
LPI 19:0	7.48	235.5	613.335	614.343	C28H55O12P	[M-H]-	yes	yes	yes	0.00194291	0.00272374	0.0016302	0.00102856	0.00252265	0.00204095	0.00146835	0.00219119	0.00160614	0.00249002	0.00310436	0.00375434	0.00229461	0.00233564	0.00313075	0.00247123	0.00224044	0.0032188	0.00399515	0.00353836	0.0033108
LPI 19:1	6.83	233	611.319	612.327	C28H53O12P	[M-H]-	yes	no	yes	0.00287856	0.00454344	0.00253731	0.00192854	0.0030865	0.0028745	0.0021539	0.0030748	0.00259528	0.00315808	0.00386432	0.00550731	0.003095	0.00351915	0.00439967	0.0030357	0.00335706	0.00509796	0.00350443	0.00570417	0.00526797
LPI 20:0	8.17	239.4	627.351	628.358	C29H57O12P	[M-H]-	yes	yes	yes	0.00158965	0.00284023	0.00213818		0.00360623	0.00266485	0.00161421	0.00198159	0.00122441	0.00171751	0.00295654	0.0035776	0.00321577	0.0024522	0.00343068	0.00223788	0.00261265	0.00302854	0.00369353	0.00405495	0.00337421
LPI 20:1	7.35	236.3	625.335	626.342	C29H55O12P	[M-H]-	yes	yes	yes	0.00470929	0.00975093	0.00527159	0.00287303	0.00765619	0.0077268	0.0042689	0.0065283	0.00348358	0.00481242	0.00854272	0.00914224	0.00540619	0.00681416	0.00774729	0.00522691	0.00652441	0.00688068	0.00697295	0.0106432	0.0103501
LPI 20:3	6.13	235.4	621.304	622.311	C29H51O12P	[M-H]-	yes	yes	yes	0.0542726	0.0660593	0.0716407	0.0640597	0.111028	0.105429	0.0561934	0.0835485	0.0330712	0.0487388	0.0924896	0.0818741	0.105427	0.120525	0.0968365	0.0780836	0.082284	0.0971792	0.0762094	0.0899914	0.0958512
LPI 22:3	7.02	241	649.335	650.342	C31H55O12P	[M-H]-	yes	yes	yes	0.00212909	0.00164729	0.00497613	0.00311533	0.00377539	0.00381162	0.00443178	0.00289141	0.00120281	0.00248516	0.00459096	0.0041078	0.00435242	0.00574944	0.00312845	0.00314237	0.00400061	0.00352114	0.0025206	0.0031428	0.00383562
LPI 22:4	6.36	238.8	647.319	648.326	C31H53O12P	[M-H]-	yes	yes	yes	0.00342516	0.00392833	0.00552299	0.00525156	0.00244665	0.0031372	0.00701111	0.00347017	0.00294099	0.00332084	0.00344999	0.00345819	0.00601477	0.00518907	0.00507334	0.00570027	0.00689662	0.00225707	0.00346374	0.00444835	0.00469503
LPS 16:1	5.03	210.1	494.252	495.259	C22H42NO9P	[M-H]-	yes	yes	yes	0.00244177	0.00260491	0.00198268	0.00192854	0.00525613	0.00477147	0.00118635		0.00211992	0.00293458	0.00351245	0.00222585			0.00318151	0.0015623	0.00337627		0.00221181	0.00244681	0.0027466
LPS 18:0	7.23	220.8	524.3	525.307	C24H48NO9P	[M-H]-	yes	yes	yes	0.147043	0.180603	0.156958	0.15818	0.16181	0.165145	0.11808	0.177241	0.103328	0.163605	0.173036	0.148365	0.226963	0.191538	0.212151	0.17367	0.19007	0.168869	0.173122	0.160207	0.174265
LPS 18:1	6.39	217.5	522.283	523.291	C24H46NO9P	[M-H]-	yes	yes	yes	0.00789337	0.00997227	0.0105276	0.00724933	0.0116375	0.0116925	0.00715941	0.00910057	0.00667665	0.0105893	0.0109642	0.0112917	0.010945	0.0137202	0.0109657	0.00713811	0.0115264	0.0089944	0.00942893	0.010012	0.00944692
LPS 19:0	7.27	224.1	538.315	539.322	C25H50NO9P	[M-H]-	yes	no	yes	0.0046711	0.00626296	0.0037632	0.00730126	0.00676383	0.00669369	0.00641794	0.00486586	0.00528658	0.00548048	0.00609629	0.00509176	0.0126073	0.00867012	0.00857324	0.00533803	0.0137932	0.00520221	0.00457204	0.00433595	0.00673312
LPS 20:0	8.27	228	552.33	553.337	C26H52NO9P	[M-H]-	yes	yes	yes	0.00241074	0.00419162	0.00370877	0.00265545	0.00325566	0.0023971	0.00319438	0.0033106	0.0017814	0.00219122	0.00222781	0.00333639	0.00489706	0.00412884	0.00368907	0.00422686	0.00436081	0.00289301	0.00547687	0.00328546	0.00330205
LPS 20:1	7.45	224.5	550.315	551.322	C26H50NO9P	[M-H]-	yes	yes	yes	0.00239164	0.00262588	0.00271614	0.00172085	0.0025251	0.00344536	0.00215147	0.00216022	0.00175979	0.00242929	0.00217992	0.00277993	0.00368701	0.00357295	0.00305462	0.00250234	0.00351795	0.00234569	0.00228841	0.00233441	0.0028625
LPS 20:3	5.96	220.1	546.283	547.29	C26H46NO9P	[M-H]-	yes	yes	yes	0.00186653	0.00415667	0.00325004	0.00347632	0.00256432	0.00257139	0.00171145	0.00303432	0.00161334	0.00247059	0.00274416	0.0030904	0.00261666	0.00270549	0.00328302	0.00244678	0.00276873	0.00195474	0.00200595	0.00238845	0.003442
LPS 20:4	5.55	219	544.268	545.275	C26H44NO9P	[M-H]-	yes	no	yes	0.00146315	0.00182903	0.00409235	0.0026604	0.00305463	0.00256886	0.0013079	0.00328678	0.00151491	0.00217664	0.00257135	0.00242885	0.00425296	0.00405039	0.00281468	0.00268235	0.00291041	0.00246297	0.0024081	0.00190643	0.00278597
LPS 22:0	9.17	234.4	580.362	581.369	C28H56NO9P	[M-H]-	yes	yes	yes	0.00411735	0.00720893	0.00774929	0.00453949	0.00464569	0.00516299	0.00576399	0.00621868	0.00334913	0.00448204	0.00493658	0.00547627	0.00787129	0.00513079	0.00551631	0.00773814	0.00846709	0.00608054	0.0086749	0.00606946	0.00437795
LPS 22:4	6.45	225.2	572.299	573.306	C28H48NO9P	[M-H]-	yes	yes	yes	0.00189995	0.00228104	0.00200341	0.00263567	0.00160331	0.00177825	0.00210042	0.00296286	0.00170458	0.00235884	0.00313767	0.00278232	0.0036799	0.00382848	0.00274777	0.00360684	0.00239172	0.0015247	0.00152002	0.00250517	0.00359945
LPS 22:5	5.87	224	570.283	571.29	C28H46NO9P	[M-H]-	yes	no	yes	0.0020002	0.00415667	0.0017883	0.00377549	0.00113507	0.00125791	0.00181842	0.0026199	0.000780263	0.0036075	0.00293155	0.00172193	0.00262613	0.00236927	0.00384827	0.00317348	0.00228607	0.00184527	0.000885682	0.00238845	0.00379845
LPS 22:6	5.56	222.9	568.267	569.275	C28H44NO9P	[M-H]-	yes	yes	yes	0.00490024	0.0082248	0.0049554	0.0087353	0.00366997	0.00388992	0.00341804	0.00637587	0.00290978	0.00639389	0.00591307	0.00499384	0.00618763	0.00643759	0.00739891	0.00663364	0.0063275	0.00446202	0.00369832	0.00546641	0.00787024
LPS 24:0	9.97	240.2	608.393	609.4	C30H60NO9P	[M-H]-	yes	yes	yes	0.00590034	0.0141965	0.0127202	0.00879711	0.00898739	0.00764597	0.0151332	0.0141022	0.00524817	0.00993094	0.0070478	0.00945748	0.00753977	0.00768386	0.00722819	0.0121783	0.0106139	0.00590592	0.00982868	0.00735123	0.0082748
LPS 24:1	9.27	237.9	606.378	607.385	C30H58NO9P	[M-H]-	yes	yes	yes	0.00453744	0.00631189	0.00684218	0.00406477	0.00625636	0.0063527	0.00566189	0.00573043	0.00311625	0.00643519	0.00521558	0.00592526	0.00695961	0.00680967	0.00651067	0.00553359	0.00619303	0.00472004	0.00642957	0.00541453	0.00457694
PC 14:0_15:0	10.93	278.1	692.524	691.516	C37H74NO8P	[M+H]+	yes	yes	yes	0.0895991	0.0670678	0.0476883	0.0921564	0.0667316	0.0607818	0.0880885	0.0789134	0.115548	0.0959249	0.0882823	0.0836427	0.0683533	0.0672105	0.0710491	0.0670174	0.0782213	0.0580348	0.0701507	0.0897395	0.0846428
PC 14:0_15:1	10.51	275.3	690.508	689.501	C37H72NO8P	[M+H]+	yes	yes	yes	0.00380721	0.00196139	0.00119937	0.00353998	0.00267467	0.00241161	0.00221054	0.00226412	0.00401323	0.00396136	0.00361516	0.00332993	0.00290359	0.00268681	0.00292555	0.00208417	0.00319336	0.00244061	0.00303719	0.003895	0.00385732
PC 14:0_16:2	10.49	275.8	702.507	701.5	C38H72NO8P	[M+H]+	yes	yes	yes	0.00843429	0.00494036	0.00395778	0.00808898	0.0083949	0.00880688	0.00366644	0.00666418	0.0070736	0.00796395	0.0105049	0.00779778	0.00995488	0.00940716	0.00880299	0.00575434	0.00862739	0.00723728	0.00718472	0.00956266	0.0107005
PC 15:0_16:1	11.09	280.7	718.54	717.532	C39H76NO8P	[M+H]+	yes	yes	yes	0.12529	0.0775641	0.0607072	0.107777	0.0944268	0.0847662	0.0988286	0.0875445	0.137658	0.127582	0.0912425	0.106403	0.0777869	0.0729689	0.109976	0.0858986	0.104368	0.0717829	0.101759	0.121464	0.111017
PC 15:0_17:2	11.3	284.5	730.54	729.532	C40H76NO8P	[M+H]+	yes	yes	yes	0.116578	0.0656306	0.0914398	0.145942	0.143959	0.128334	0.0833197	0.113627	0.126109	0.112843	0.136576	0.127368	0.154565	0.162728	0.107669	0.16375	0.143116	0.142808	0.118895	0.154104	0.174579
PC 15:1_16:1	10.83	280.7	716.523	715.516	C39H74NO8P	[M+H]+	yes	yes	yes	0.00724085	0.00401194		0.00782184	0.00742019	0.00711455		0.00612292	0.00831666	0.00730762	0.00776926	0.00610482	0.00619677		0.00711667	0.00636016	0.00882742	0.00572734	0.00756134	0.0073307	0.00720938
PC 16:0_16:1	11.41	286.2	732.556	731.549	C40H78NO8P	[M+H]+	yes	no	yes	1.14221	1.10168	0.989651	1.13974	1.14581	1.15007	1.05462	1.16281	1.13361	1.13957	1.01452	1.22413	1.12761	1.11216	1.16384	1.08902	1.04433	1.05691	1.09127	1.10279	1.05693
PC 16:0_17:0	12.09	290	748.588	747.581	C41H82NO8P	[M+H]+	yes	yes	yes	0.022154	0.0223844	0.0249142	0.0270864		0.0168814	0.0241039	0.0202682	0.032045	0.0257963	0.0196464	0.0284078	0.0214604	0.0195672	0.0220617	0.0298011	0.0194109	0.0244134	0.0251849	0.0249876	0.028111
PC 16:0_18:0	12.35	294.4	762.604	761.596	C42H84NO8P	[M+H]+	yes	yes	yes	0.263158	0.310472	0.30198	0.250473	0.281948	0.251839	0.226537	0.283222	0.28605	0.278593	0.277729	0.366886	0.323384	0.316682	0.287295	0.338516	0.273958	0.367226	0.305788	0.345005	0.346115
PC 16:0_18:1	11.96	292.7	760.587	759.576	C42H82NO8P	[M+H]+	yes	yes	yes	1.26561	1.1884	1.1679	1.23903	1.2483	1.21879	1.28432	1.31844	1.28253	1.21073	1.14724	1.32421	1.19588	1.16715	1.21151	1.2475	1.11668	1.19887	1.18777	1.16379	1.15443
PC 16:0_18:3	11.3	287.2	756.555	755.548	C42H78NO8P	[M+H]+	yes	yes	yes	0.10264	0.103555		0.0852164	0.1172	0.106817	0.0761496	0.106175	0.0950498	0.0954764	0.097396	0.10445	0.100341	0.107011	0.114488		0.118066	0.0968646	0.0963868	0.0975209	0.107493
PC 16:0_20:3	11.75	292.6	784.588	783.581	C44H82NO8P	[M+H]+	yes	yes	yes	0.306233	0.370344	0.244548	0.242954	0.267918	0.25619	0.371573		0.308176	0.303339	0.232841	0.279893	0.217561	0.206591	0.275452	0.213091	0.256329	0.23054	0.313215	0.292742	0.258738
PC 16:0_20:4	11.65	292.6	782.573	781.564	C44H80NO8P	[M+H]+	yes	yes	yes	0.299876	0.394935	0.632171	0.577473	0.317803	0.291643	0.412035	0.524275	0.392763	0.465052	0.304997	0.347886	0.499384	0.45308	0.380618	0.565062	0.376916	0.305627	0.34407	0.300213	0.389525
PC 16:0_22:1	12.94	302.3	816.649	815.642	C46H90NO8P	[M+H]+	yes	yes	yes	0.0504179	0.06411	0.0435477	0.0370579	0.0445794	0.0417078	0.0748771	0.0551783	0.050087	0.0420722	0.0470812	0.0465741	0.0425263	0.0407853	0.0358364	0.0337424	0.0498433	0.051289	0.0458858	0.0474219	0.0499385
PC 16:0_22:5	11.75	295.8	808.587	807.579	C46H82NO8P	[M+H]+	yes	yes	yes	0.211408	0.252053	0.438879	0.331411	0.208536	0.204408	0.313296	0.361567	0.263062	0.292616	0.218013	0.24072	0.349784	0.338085	0.262534	0.381555	0.273752	0.201894	0.248365	0.222345	0.270323
PC 16:0_25:0	13.92	315.2	860.712	859.705	C49H98NO8P	[M+H]+	yes	yes	yes	0.00142817	0.00206682	0.00134968	0.00148799	0.00104955	0.000864921	0.00175045	0.00207789	0.00185106	0.00179695	0.00101832	0.0006173	0.000335238	0.000465307	0.000452827	0.000494723	0.000675926	0.000525391	0.000514509	0.000762863	0.000669014
PC 16:0_28:0	14.4	324.2	902.759	901.753	C52H104NO8P	[M+H]+	yes	yes	yes	0.00570548	0.0124837	0.00473002	0.00656231	0.00474883	0.00451676	0.00529578	0.00940593	0.00570756	0.00583109	0.00481269	0.000642478	0.000738722	0.00060915	0.000613186		0.000944965	0.000712444	0.000819853	0.000927508	0.000822438
PC 16:1_16:2	10.83	281.2	728.523	727.516	C40H74NO8P	[M+H]+	yes	yes	yes	0.0217098	0.0129591	0.0132209	0.029343	0.0355109	0.0338969	0.01165	0.0200876	0.0217321	0.0277072	0.0306889	0.0256005	0.0336638	0.0356174	0.0292065	0.0267007	0.0313533	0.0253129	0.0226604	0.030659	0.0343661
PC 16:1_17:1	11.31	286.1	744.555	743.548	C41H78NO8P	[M+H]+	yes	yes	yes	0.0907853	0.0660261	0.0456523	0.0670377	0.069338	0.0616308	0.071912	0.0727221	0.0962565	0.0775036	0.0651417	0.0840543	0.0623636	0.0647796	0.0794105	0.0676922	0.0834569	0.0695985	0.0857344	0.0897484	0.0862648
PC 16:1_18:1	11.58	289.4	758.573	757.566	C42H80NO8P	[M+H]+	yes	yes	yes	0.852665	0.829035	0.714836	0.783006	0.881505	0.86707	0.843395	0.862641	0.847034	0.873337	0.798938	0.943323	0.841893	0.859876	0.903022	0.809487	0.866926	0.806249	0.876647	0.86177	0.826232
PC 16:1_21:2	12.13	298.1	798.602	797.595	C45H84NO8P	[M+H]+	yes	yes	yes	0.0156458	0.0135565	0.0180642	0.0172674	0.0150945	0.0138372	0.0169185	0.0192552	0.0178872	0.0180033	0.0161372	0.0183578	0.0208413	0.0219106	0.0177838	0.0201537	0.0165721	0.0166262	0.0147501	0.015455	0.0157919
PC 16:1_24:2	12.74	305.5	840.649	839.642	C48H90NO8P	[M+H]+	yes	yes	yes	0.0399131	0.0384394	0.0409512	0.0238769	0.0460669	0.0413219	0.0426365	0.0439318	0.0311549	0.0383705	0.0482645	0.0456006	0.0491112	0.0499443	0.0420987	0.0365062	0.0454626	0.0467119	0.0341133	0.0439392	0.0455665
PC 16:3_18:1	11.05	284.9	754.539	753.531	C42H76NO8P	[M+H]+	yes	yes	yes	0.0346122	0.0386873	0.0613949	0.061839	0.0445731	0.0400655	0.0335398	0.0579628	0.0419468	0.054072	0.0459886	0.0398156	0.0672352	0.0627857	0.0491351	0.0584626	0.0483069	0.0348347	0.0395217	0.0377178	0.0531279
PC 16:3_21:1	11.85	295.9	796.586	795.578	C45H82NO8P	[M+H]+	yes	yes	yes	0.0161318	0.0144402	0.015693	0.0162854	0.0177419	0.0152129	0.014695	0.0212925	0.0178062	0.0168124	0.0156956	0.0167162	0.0195969	0.0194887	0.016697	0.0207352	0.0139936	0.0182689	0.0181836	0.0149791	0.0164646
PC 16:3_26:0	13.16	311.8	868.68	867.673	C50H94NO8P	[M+H]+	yes	yes	yes	0.0214103	0.0252406	0.0207084	0.0147048	0.0285131	0.0256879	0.0198945	0.0265186	0.0182859	0.0217843	0.0296061	0.0215196	0.0230538	0.0225481	0.0209498	0.0165791	0.0207319	0.0235864	0.0168496	0.0250603	0.0249757
PC 16:3_28:1	13.24	316.1	894.694	893.687	C52H96NO8P	[M+H]+	yes	yes	yes	0.00707516	0.00702831	0.00696045	0.00529526	0.00772361	0.00676778	0.00504636	0.00728871	0.00570187	0.00694664	0.00849257	0.00920752	0.00833353	0.00804867	0.00658437	0.00538636	0.00722539	0.00635222	0.00395314	0.00741471	0.00770627
PC 16:4_23:0	12.24	300.6	824.617	823.609	C47H86NO8P	[M+H]+	yes	yes	yes	0.0103349	0.00944281	0.0124815	0.0111976	0.0113796	0.0106491	0.0113616	0.0134274	0.0116476	0.0116369	0.0130809	0.013363	0.0168682	0.0158918	0.0133902	0.0139457	0.0116922	0.0118019	0.0114322	0.011411	0.0124245
PC 17:0_18:1	12.24	294.3	774.603	773.595	C43H84NO8P	[M+H]+	yes	yes	yes	0.210376	0.157177	0.14554	0.176445	0.128172	0.1238	0.254723	0.166028	0.250315	0.180006	0.142626	0.206275	0.148743	0.133637	0.158069	0.17025	0.170314	0.18072	0.218902	0.213916	0.194737
PC 17:0_24:4	12.69	306.5	852.648	851.641	C49H90NO8P	[M+H]+	yes	yes	yes	0.00342563	0.00219392	0.00425077	0.00282804	0.00334997	0.00299335	0.00338525	0.00413707	0.00315272	0.00364366	0.00408709	0.00447417	0.00570279	0.00484584	0.00444038	0.00508077	0.0045866	0.0035418	0.00294401	0.00534075	0.00502311
PC 17:1_18:1	11.84	293.2	772.587	771.579	C43H82NO8P	[M+H]+	yes	yes	yes	0.146396	0.101906	0.088526	0.0955708	0.101758	0.0966286	0.138222	0.115186	0.142151	0.113933	0.101367	0.136618	0.0987888	0.10022	0.111034	0.115645	0.115065	0.125054	0.155348	0.138657	0.123628
PC 17:1_26:0	13.95	318.3	886.727	885.72	C51H100NO8P	[M+H]+	yes	yes	yes	0.00281619	0.00418189	0.00262928	0.00304729	0.00260457	0.00242534	0.00362329	0.00408408	0.00361734	0.00430872	0.00277748	0.00106993	0.000917321	0.000847909	0.00104079	0.000904761	0.00133973	0.000940683	0.00102346	0.00126561	0.00117147
PC 17:1_28:1	13.99	322.5	912.743	911.735	C53H102NO8P	[M+H]+	yes	yes	yes	0.00368047	0.00408305	0.00223931	0.00258156	0.002914	0.00293801	0.00346357	0.00389555	0.00385328	0.00402104	0.0028137	0.00100375	0.000749702	0.000584107	0.000823299	0.000764098	0.00116599	0.000800428	0.000835941	0.00123915	0.00100214
PC 17:1_30:1	14.35	327.8	940.773	939.766	C55H106NO8P	[M+H]+	yes	yes	yes	0.00273023	0.00322042	0.00165682	0.00228159	0.00272541	0.00260036	0.00291662	0.00298217	0.00261335	0.00309884	0.00242389	0.000966406	0.000930089	0.00124481	0.0010906	0.00117843	0.00111725	0.0012338	0.00100961	0.000463456	0.00101914
PC 18:0_18:0	12.81	298.7	790.633	789.626	C44H88NO8P	[M+H]+	yes	yes	yes	0.00874928	0.00912421	0.00993031	0.00767187	0.00725802	0.00674755		0.00844917	0.00946269	0.00785491	0.00817451	0.00984972	0.00972328	0.00675786	0.00821108	0.00836188	0.00855671	0.00960561	0.00879591	0.00913055	0.00900809
PC 18:0_18:1	12.47	298.1	788.62	787.612	C44H86NO8P	[M+H]+	yes	yes	yes	0.920285	0.917257	0.809155	0.84557	0.840117	0.800082	1.05095	0.954634	0.979599	0.856258	0.818869	0.918761	0.822478	0.819942	0.84146	0.847897	0.832496	0.909264	0.940691	0.900058	0.874115
PC 18:0_22:1	13.37	309.3	844.681	843.673	C48H94NO8P	[M+H]+	yes	yes	yes	0.022288	0.0310871	0.0215316	0.0155785	0.0238895	0.0244638	0.0268503	0.0253401	0.0215899	0.0236866	0.0258599	0.0185567	0.0186875	0.0194107	0.0182319	0.0154657	0.0243619	0.0220881	0.0196159	0.0205329	0.0234409
PC 18:0_22:5	12.28	301.7	836.617	835.609	C48H86NO8P	[M+H]+	yes	yes	yes	0.066614	0.0798539	0.108555	0.0953438	0.05968	0.0557594	0.0937043	0.0945641	0.0704894	0.0879848	0.0701343	0.0686491	0.104133	0.0887413	0.0771308	0.100063	0.0813519	0.056866	0.0685233	0.0667387	0.0872924
PC 18:0_24:0	14.09	318.4	874.727	873.72	C50H100NO8P	[M+H]+	yes	yes	yes	0.0120905	0.0271786	0.0143763	0.0146807	0.0128926	0.011226	0.0145582	0.0232807	0.0171535	0.0154044	0.0119325	0.00302529	0.00267645	0.00292158	0.00262495	0.00314415	0.00525164	0.00339376	0.00314124	0.00369089	0.00468315
PC 18:1_18:1	12.11	295.4	786.604	785.595	C44H84NO8P	[M+H]+	yes	yes	yes	0.859797	0.836707	0.823209	0.723313	0.849322	0.819386	0.904891	0.86648	0.84057	0.790998	0.787056	0.945525	0.812777	0.835696	0.803505	0.812562	0.778061	0.875896	0.863178	0.842241	0.828761
PC 18:1_18:4	11.32	289.2	780.555	779.547	C44H78NO8P	[M+H]+	yes	yes	yes	0.0601549	0.10307	0.186311	0.12361	0.0940079	0.0826384	0.0750445	0.128022	0.108693	0.104387	0.0641632	0.0684812	0.107879	0.102386	0.0806662	0.114986	0.0848972	0.0681208	0.0985545	0.0593046	0.0900468
PC 18:1_20:1	12.58	300.7	814.634	813.627	C46H88NO8P	[M+H]+	yes	yes	yes	0.216909	0.223566	0.188942	0.13387	0.208469	0.207622	0.26574	0.210661	0.176376	0.181448	0.185164	0.220122	0.180301	0.170481	0.181687	0.131373	0.198914	0.188944	0.191631	0.203845	0.184675
PC 18:1_20:3	12.2	298.5	810.603	809.594	C46H84NO8P	[M+H]+	yes	yes	yes	0.0063625	0.00612318	0.00655059	0.00631735	0.00549861	0.00573292	0.00764996	0.0067688	0.00681749	0.00566583	0.00510153		0.00614091	0.00511535	0.00594484	0.00639777	0.0058678	0.0052723	0.0064052	0.00579162	0.00526728
PC 18:1_24:0	13.77	315.6	872.712	871.705	C50H98NO8P	[M+H]+	yes	yes	yes	0.0268128	0.042453	0.026065	0.0253774	0.0328997	0.0312807	0.0318054	0.0373379	0.029704	0.0332245	0.0316142	0.0154472	0.0122466	0.0126232	0.0142002	0.0117355	0.0204284	0.0149162	0.0131851	0.0182285	0.0196029
PC 18:1_24:1	13.44	313.5	870.696	869.689	C50H96NO8P	[M+H]+	yes	yes	yes	0.048623	0.0537669	0.0374224	0.02568	0.0491999	0.0474484	0.0514394	0.0478263	0.0391705	0.0473009	0.0476939	0.0330185	0.026459	0.0266314	0.0334974	0.0212373	0.0381823	0.0336874	0.030313	0.0398127	0.0370491
PC 18:1_26:0	14.15	322	900.743	899.736	C52H102NO8P	[M+H]+	yes	yes	yes	0.0256898	0.042199	0.0212559	0.0221352	0.0236892	0.0211289	0.0302176	0.0384067	0.0254319	0.0271484	0.0193647	0.00429714	0.00416038	0.00346174	0.00376574	0.00328493	0.00738512	0.0049042	0.0043935	0.00671123	0.00527716
PC 18:2_20:1	12.51	301.8	812.618	811.61	C46H86NO8P	[M+H]+	yes	yes	yes	0.0993723	0.0953853	0.116345	0.0985195	0.129597	0.1319	0.0823045	0.154918	0.0865817	0.103103	0.120991	0.119681	0.162579	0.170917	0.109838	0.123441	0.10965	0.167024	0.120944	0.103608	0.12128
PC 18:2_20:4	11.61	295.8	806.57	805.562	C46H80NO8P	[M+H]+	yes	yes	yes	0.0185367	0.0338438	0.0735351	0.0358125	0.0280356	0.0283003	0.0315481	0.0408461	0.0361009	0.0318503	0.0213171	0.0222052	0.0389454	0.0388089	0.0276308	0.0461318	0.023614	0.026312	0.0385421	0.0210776	0.028999
PC 18:2_20:5	11.2	292.5	804.554	803.547	C46H78NO8P	[M+H]+	yes	yes	yes	0.00891278	0.0106989	0.0156195	0.0176059	0.0121018	0.0111363	0.0109154	0.0122281	0.0110724	0.0140617	0.008901	0.00940841	0.0143777	0.012583	0.0115322	0.013728	0.0133246	0.0069355	0.0101109	0.00961518	0.0124151
PC 18:2_22:5	11.73	298.4	832.585	831.578	C48H82NO8P	[M+H]+	yes	yes	yes	0.0291679	0.0401912	0.0597181	0.048879	0.0276985	0.0253624	0.0410223	0.0439191	0.0353936	0.039932	0.0257595	0.0265594	0.0433994	0.039881	0.0287496	0.0417603	0.0383443	0.0213824	0.0296934	0.0264545	0.0364756
PC 18:2_28:1	13.92	323	924.741	923.734	C54H102NO8P	[M+H]+	yes	yes	yes	0.00590243	0.00762317	0.00424864	0.0045694	0.00663622	0.0069247	0.00525487	0.00759018	0.00491563	0.00693695	0.00584756	0.0019974	0.00150909	0.00153629	0.00181713	0.000956359	0.00196791	0.00226695	0.00161397	0.00236246	0.00193318
PC 18:3_18:3	11.01	287	778.539	777.531	C44H76NO8P	[M+H]+	yes	yes	yes	0.00873228	0.0124074	0.0177625	0.0175391			0.0098074	0.0139708		0.0132172	0.0085954	0.00830248	0.0155424	0.0139144		0.0142933	0.0122577	0.00736755	0.0117795	0.00850162	0.0116507
PC 18:3_22:1	12.55	303.8	838.633	837.625	C48H88NO8P	[M+H]+	yes	yes	yes	0.0334134	0.0342589	0.0472203	0.0453502	0.031887	0.029874	0.0508893	0.0455598	0.0344034	0.037798	0.03883	0.0392316	0.058476	0.0512732	0.0406382	0.0584481	0.0462469	0.0327855	0.0292888	0.0374245	0.0454548
PC 18:4_28:0	13.82	322.5	922.727	921.719	C54H100NO8P	[M+H]+	yes	yes	yes	0.00481687	0.00656887	0.00534141	0.00412985	0.00846245	0.00813896	0.00443155	0.00954317	0.00442983	0.00594718	0.00765159	0.00198595	0.00280626	0.00245712	0.0020785	0.00143627	0.00294846	0.00261976	0.00170849	0.00265402	0.00281163
PC 18:5_19:0	11.5	293.6	794.57	793.562	C45H80NO8P	[M+H]+	yes	yes	yes	0.00694053	0.00744238	0.0153445	0.0114808	0.00506018	0.00484307	0.00947203	0.00874578	0.00882239	0.00875982	0.00593791	0.00789176	0.0101218	0.00987346	0.00704729	0.0142207	0.00724337	0.0067489	0.00920468	0.00642449	0.00806437
PC 19:0_20:1	13.14	305.5	830.664	829.657	C47H92NO8P	[M+H]+	yes	yes	yes	0.00385314	0.00417667	0.00392677	0.00318183	0.00328277	0.00299996	0.00599015	0.00424819	0.00432535	0.00388113	0.00413044	0.0038229	0.00335024	0.00329062	0.00311381	0.00300074	0.00396866	0.00377867	0.00371288	0.00452898	0.00462753
PC 19:0_20:5	12.03	299.6	822.601	821.594	C47H84NO8P	[M+H]+	yes	yes	yes	0.00397305	0.00399457	0.00887051	0.00576369	0.00321208	0.00360158	0.00561736	0.00549047	0.00581404	0.00543243	0.00395305	0.00496321	0.00616342	0.00543026	0.00411543	0.00770134	0.00438414	0.00414691	0.0044519	0.0039629	0.00450055
PC 19:0_22:1	13.56	312.5	858.695	857.688	C49H96NO8P	[M+H]+	yes	yes	yes	0.00305167	0.0034431	0.00253855	0.00253524	0.00308514	0.00269254	0.00345286	0.00310927	0.00374106	0.00376649	0.00267782	0.00235489	0.00171879	0.00163835	0.00197464	0.00187427	0.00218589	0.00179806	0.00180542	0.00213286	0.00198082
PC 19:1_20:2	12.53	302.8	826.632	825.625	C47H88NO8P	[M+H]+	yes	yes	yes	0.0075793		0.00748303		0.00727245	0.00680999	0.00540843	0.00801666	0.0065998		0.00851516	0.00967295	0.0087991	0.00909302		0.00591661	0.00444733		0.00546099		0.00536638
PC 20:0_22:4	12.91	310.8	866.664	865.657	C50H92NO8P	[M+H]+	yes	yes	yes	0.00930144	0.00632865	0.0115427	0.0067686	0.0083741	0.00855812	0.00808839	0.00962524	0.00704708	0.00765282	0.0112137	0.0113426	0.0140979	0.012176	0.00886719	0.00844743	0.0101409	0.00970804	0.00774969	0.0104821	0.0123024
PC 20:0_26:1	14.46	327.9	928.774	927.767	C54H106NO8P	[M+H]+	yes	yes	yes	0.00914873	0.0148953	0.00489794	0.0086644	0.00884562	0.00829606	0.00890586	0.0131629	0.0085835	0.00880458	0.00606527	0.000577267	0.00044732		0.000517484		0.000725422	0.000640399	0.000535233	0.000738752	0.000716928
PC 20:1_20:1	13.04	306.5	842.665	841.657	C48H92NO8P	[M+H]+	yes	yes	yes	0.0410911	0.0421208	0.0340976	0.0236072	0.0402302	0.0390372	0.0495375	0.0390289	0.035166	0.0341504	0.0413484	0.0377981	0.0354582	0.0373688	0.0338563	0.0243002	0.0430521	0.0376043	0.033175	0.0422885	0.0396939
PC 20:2_20:4	11.87	298.9	834.6	833.593	C48H84NO8P	[M+H]+	yes	yes	yes	0.0213107	0.0262089	0.043541	0.0330836	0.0213628	0.0176189	0.0426004	0.0324745	0.0232705	0.0288157	0.0239586	0.0213642	0.0334893	0.0279227	0.0239424	0.0358438	0.0233265	0.0174616	0.0253556	0.019961	0.0257876
PC 20:2_22:5	12.23	304.2	860.616	859.609	C50H86NO8P	[M+H]+	yes	yes	yes	0.00333419	0.00439276	0.00779673	0.00479524	0.00283207	0.0032252	0.00357013	0.0047462	0.00331594	0.00369092	0.00331868	0.00339501	0.0062136	0.00579099	0.00373951	0.00460155	0.00416365	0.00280566	0.00312933	0.00313357	0.0038636
PC 20:3_22:2	12.74	308.6	864.648	863.641	C50H90NO8P	[M+H]+	yes	yes	yes	0.00995257	0.010215	0.0180717	0.0103395	0.010305	0.00923755	0.0114614	0.0151672	0.00907725	0.0109316	0.0120735	0.0115077	0.0185221	0.0170388	0.0124654	0.0160911	0.014308	0.0102656	0.00922183	0.0111739	0.0146229
PC 20:3_28:1	14.17	327.2	950.757	949.75	C56H104NO8P	[M+H]+	yes	yes	yes	0.00227876	0.002946	0.00187268	0.00199783	0.00409217	0.00334889	0.00222457	0.00380722	0.00188535	0.00272733	0.00234834
PC 20:4_22:2	12.38	305.9	862.632	861.624	C50H88NO8P	[M+H]+	yes	yes	yes	0.00518899	0.00635616	0.00904422	0.00619501	0.00521369	0.00448646	0.00636178	0.00731316	0.00449564	0.00675359	0.00520004	0.00692636	0.00945133	0.00814621	0.00716008	0.00771442	0.00776851	0.00446375	0.004185	0.00558583	0.00759804
PC 20:4_26:1	13.61	319.2	920.711	919.704	C54H98NO8P	[M+H]+	yes	yes	yes	0.0084237	0.0156297	0.0163334	0.0131657	0.0113504	0.0105778	0.00969529	0.0194718	0.0100167	0.0166338	0.010545	0.00387132	0.00681335	0.00533269	0.00532078	0.0048533	0.00647965	0.00347133	0.00316311	0.00467995	0.00590835
PC 22:2_22:4	12.75	312.3	890.664	889.657	C52H92NO8P	[M+H]+	yes	yes	yes	0.00233779	0.00283538	0.00504186	0.00208965	0.00282113	0.00270248	0.00185487	0.00365474	0.00210828	0.00281932	0.00317924	0.00358386	0.00500813	0.00380946	0.0035159	0.00370105	0.00422455	0.00242013	0.00171078	0.00325689	0.00341589
PC 22:2_24:0	14.17	325.2	926.759	925.752	C54H104NO8P	[M+H]+	yes	yes	yes	0.0183126	0.0216302	0.00981022	0.0123742	0.0211833	0.0185018	0.0163829	0.0212073	0.0153201	0.0181634	0.0144136	0.00213617	0.00140023	0.00142167	0.00214996	0.00102063	0.00287038	0.00219649	0.00197216	0.00302323	0.00237102
PC 22:2_26:0	14.5	331	954.79	953.783	C56H108NO8P	[M+H]+	yes	yes	yes	0.00674556	0.00851135	0.00301385	0.00531818	0.00784515	0.00798253	0.00798057	0.00788342	0.00516927	0.00602885	0.00482471	0.000351952	0.000227969	0.00020925	0.000284484		0.00040597	0.000329565	0.000326985	0.000412166	0.000332601
PC 22:3_26:2	13.78	326.2	948.742	947.735	C56H102NO8P	[M+H]+	yes	yes	yes	0.00160264	0.00107556	0.000983899	0.00140439	0.00150887		0.00065928	0.00218908		0.00147451		0.000829604		0.000730636	0.000744719	0.000486854	0.00089889			0.000782785	0.000844242
PC 22:5_26:1	13.65	323.4	946.727	945.72	C56H100NO8P	[M+H]+	yes	yes	yes	0.00188464	0.00290202	0.00272313	0.00279654	0.0022782	0.00206025	0.00183495	0.00343814	0.00170524	0.00279655	0.00214053	0.00080108	0.0013849	0.00121977	0.00127287	0.000927028	0.00117483	0.000856958	0.000634706	0.000886664	0.00117769
PC 31:0	11.54	284.1	720.557	719.549	C39H78NO8P	[M+H]+	yes	yes	yes	0.126399	0.111926	0.117515	0.131862	0.0917299	0.0825963	0.145341	0.108858	0.173522	0.137948	0.0995414	0.14361	0.10516	0.0955945	0.106527	0.12615	0.092062	0.103705	0.11716	0.123487	0.124995
PC 32:0	10.98	289	734.569	733.562	C40H80NO8P	[M+H]+	yes	no	yes	0.00141268		0.000618229	0.000783312	0.000962021	0.00130422	0.00131183		0.00163368	0.00156659	0.00116857	0.00158418	0.00122163	0.00117879	0.00119559	0.000891139	0.00142325	0.00149984	0.00136903	0.00163701	0.0012569
PC 32:1	12.03	284	732.555	731.548	C40H78NO8P	[M+H]+	yes	no	yes	0.00432477	0.00363664	0.00317483	0.00429241	0.00531214			0.00521085	0.00482456	0.00466336	0.00482871	0.00439592	0.00512416	0.00454758	0.00458503	0.00401484	0.0040537	0.00392267			0.0049278
PC 32:3	10.19	277.8	728.523	727.516	C40H74NO8P	[M+H]+	yes	no	yes	0.00311403	0.000235825	0.000719683	0.00031401	0.00223484	0.0020786	0.000287824	0.00032739	0.000282299	0.0025323	0.00246202	0.000398523	0.000517007	0.000526163	0.000449887	0.000736883	0.000396028	0.000423754	0.00198764	0.000381972	0.000494362
PC 34:5	10.71	281.6	752.523	751.516	C42H74NO8P	[M+H]+	yes	no	yes	0.00298052	0.00407353	0.0073487	0.00605024	0.00490344	0.00416006	0.00292714	0.00604953	0.00577284	0.00503772	0.00389919	0.00303724	0.00582928	0.00457562	0.0040572	0.00513317	0.00425335	0.00303093	0.00487057	0.00308759	0.00453069
PC 35:0	12.52	297.1	776.618	775.611	C43H86NO8P	[M+H]+	yes	no	yes	0.00538446	0.00545912	0.00504171	0.00506749	0.00460098	0.00408946	0.00585773	0.00434382	0.00606392	0.00622398	0.00470142	0.00582756	0.00490692	0.00431346	0.00454868	0.00482168	0.00482891	0.00506325	0.00503185	0.00560054	0.00499648
PC 35:3	11.54	291.6	770.57	769.563	C43H80NO8P	[M+H]+	yes	no	yes	0.0118055	0.011299	0.00918381	0.0101841	0.00746317	0.00732866	0.0131231	0.0114428	0.012304	0.0114478	0.00962676	0.0110264	0.00981873	0.0104959	0.0101859	0.0106936	0.00954638	0.0109127	0.0121034	0.0110648	0.0110552
PC 35:4	11.34	288.8	768.555	767.547	C43H78NO8P	[M+H]+	yes	no	yes	0.0110329	0.00934147	0.0157004	0.017959	0.0104059	0.0088269	0.0143068	0.0163983	0.0166851	0.0146761	0.0101143	0.0121059	0.0147916	0.0133353	0.0127999	0.0172022	0.0117493	0.01178	0.011566	0.0110467	0.0134386
PC 36:4	12	296	782.568	781.561	C44H80NO8P	[M+H]+	yes	no	yes	0.0187011	0.0133054	0.0171177	0.0155305	0.0145591	0.0160232	0.0140002	0.015461	0.0153651	0.0146271	0.0122534	0.0143838	0.0128758	0.0125145	0.0135478	0.0161758	0.0114639	0.0130144	0.0143876	0.0117445	0.0113396
PC 37:1	12.71	300.2	802.633	801.626	C45H88NO8P	[M+H]+	yes	no	yes	0.041516	0.0433774	0.0310064	0.032903	0.028221	0.0277479	0.0614874	0.0382199	0.0477761	0.0432575	0.0338208	0.0415244	0.0299516	0.0283934	0.0350002	0.0319211	0.0388777	0.0406117	0.0414524	0.0474252	0.0421433
PC 37:2	12.34	298	800.617	799.61	C45H86NO8P	[M+H]+	yes	no	yes	0.0819896	0.0663789	0.0617651	0.0491146	0.0573894	0.0531856	0.103053	0.0714779	0.0789815	0.0636081	0.0629933	0.0779043	0.0568158	0.0530063	0.0584497	0.0483538	0.0593689	0.0691967	0.0714143	0.0811083	0.0633973
PC 38:0	13.31	305	818.664	817.657	C46H92NO8P	[M+H]+	yes	no	yes	0.00224103	0.00365961	0.003086	0.00212958		0.00217589	0.0032811	0.00266527	0.00280169	0.0028048	0.00257909	0.00341406	0.00258265	0.00275004	0.00259641	0.00238377	0.00318981	0.00294098	0.00274203	0.00294422	0.00283919
PC 38:4	12.45	300.7	810.599	809.592	C46H84NO8P	[M+H]+	yes	no	yes	0.0319404	0.0251882	0.0319029	0.0266893	0.0289759	0.029298	0.0247077	0.030911	0.0288693	0.027046	0.0215161	0.0269419	0.0227136	0.0208358	0.0252757	0.0285118	0.0194412	0.0238562	0.0248496	0.0213419	0.0192914
PC 39:2	12.78	302.8	828.65	827.642	C47H90NO8P	[M+H]+	yes	no	yes	0.0106078	0.00977089	0.00934584	0.00664069	0.00766977	0.00696951	0.014577	0.00987304	0.0102938	0.00914279	0.00869843	0.00964868	0.00829284	0.00698198	0.00876831	0.00693471	0.00876416	0.00776856	0.00777377	0.0105416	0.00996541
PC 40:0	13.72	312.5	846.697	845.69	C48H96NO8P	[M+H]+	yes	no	yes	0.00597724	0.00990072	0.00732929	0.00633612	0.00606509	0.00576679	0.00781789	0.00917844	0.00678805	0.00637335	0.00627374	0.00416194	0.00369148	0.00381896	0.00316183	0.00403809	0.00634095	0.00461599	0.00416888	0.00495804	0.00587396
PC 41:3	12.99	308.7	854.665	853.657	C49H92NO8P	[M+H]+	yes	no	yes	0.00274294	0.00250014	0.00253289	0.00209343	0.00286077	0.00256323	0.00309486	0.00314066	0.00289875	0.00306912	0.00339729	0.00346075	0.00356478	0.00439345	0.0028359	0.00343486	0.0038341	0.00288216	0.00245781	0.00337693	0.00383614
PC 42:8	11.87	302.1	858.6	857.593	C50H84NO8P	[M+H]+	yes	yes	yes	0.00124838	0.00141603	0.00380446	0.00202965	0.00169218	0.00139415	0.00171663	0.00235797	0.00121243	0.0013204	0.00169689	0.0010765	0.00296544	0.00236173	0.00145799	0.00258372	0.00152184	0.0010263	0.00169181	0.000876366	0.00183796
PC 43:0	14.25	321.6	888.744	887.736	C51H102NO8P	[M+H]+	yes	no	yes	0.000987592	0.00148193	0.000626123	0.00100285	0.000685141	0.000667776	0.000817462	0.00135917	0.000983192	0.00110106	0.000671198			0.000149609			0.000206259			0.000257847	0.000253722
PC 43:2	13.64	316.1	884.712	883.705	C51H98NO8P	[M+H]+	yes	no	yes	0.00472238	0.00517218	0.00380178	0.00357424	0.00368612	0.00416739	0.00468203	0.00506226	0.00498305	0.00491333	0.00466874	0.00245219	0.0023677	0.00228524	0.00230221	0.00195183	0.00325145	0.00256977	0.00259421	0.00335209	0.00293685
PC 43:3	13.32	315	882.694	881.687	C51H96NO8P	[M+H]+	yes	no	yes	0.00240172	0.00176177	0.00181426	0.00122524	0.00217435	0.00233322	0.00163293	0.00260587	0.00184925	0.00207676	0.00206613	0.00187908	0.00157976	0.00209682	0.00201894	0.00139752	0.0017748	0.0021562	0.00170786	0.00199206	0.00174838
PC 44:2	13.83	319.3	898.728	897.721	C52H100NO8P	[M+H]+	yes	no	yes	0.044692	0.0526231	0.032428	0.030274	0.0504516	0.0458612	0.043387	0.0539433	0.0390681	0.0449864	0.0491393	0.0169174	0.0132894	0.0130089	0.0142482	0.00983171	0.0234325	0.0169536	0.0146109	0.0235217	0.0195379
PC 44:3	13.5	318.2	896.711	895.704	C52H98NO8P	[M+H]+	yes	yes	yes	0.019465	0.0247932	0.0163798	0.0103113	0.0274512	0.0236408	0.0149318	0.022586	0.0142266	0.0170369	0.023789	0.0129865	0.0110812	0.0134889	0.0122121	0.00641459	0.0116412	0.0152542	0.0100975	0.0135662	0.0123596
PC 44:5	13.04	314.2	892.678	891.671	C52H94NO8P	[M+H]+	yes	yes	yes	0.00571746	0.0107332	0.013652	0.00848284	0.00803188	0.00748607	0.00863176	0.0127616	0.00655497	0.00957106	0.00826751	0.00697587	0.0105999	0.00915863	0.00772807	0.00751334	0.00831077	0.00603391	0.00488706	0.00702682	0.00851392
PC 44:7	12.62	310.1	888.647	887.64	C52H90NO8P	[M+H]+	yes	no	yes	0.00118903		0.00457807	0.00193032	0.00183143	0.00191354	0.00152293	0.00286187	0.00172067	0.00183276	0.00165538	0.00222881	0.00525166	0.00389985	0.00244286	0.00357571	0.00185867	0.00177784	0.00119201	0.00176687	0.00273228
PC 45:3	13.7	320.9	910.727	909.72	C53H100NO8P	[M+H]+	yes	no	yes	0.00115961	0.00141202	0.000802295	0.000932558	0.00147989	0.00116501	0.000874605	0.00143305	0.00117472	0.0011689	0.00141018	0.00058593	0.000532282	0.000596685	0.000627109	0.000370394	0.000576555	0.00057817		0.000722885	0.000592961
PC 45:4	13.65	319.3	908.712	907.705	C53H98NO8P	[M+H]+	yes	yes	yes	0.00079186	0.00102158	0.000766562	0.000776715	0.00127096	0.001002	0.000559718	0.00157516	0.000827087	0.000924947	0.00104839	0.000445218	0.000501992		0.000501168	0.000357487	0.000568094	0.000507507	0.00039122	0.000509909	0.000575572
PC 46:0	14.73	330.6	930.789	929.782	C54H108NO8P	[M+H]+	yes	no	yes	0.0016347	0.00333042	0.00098073	0.00177803	0.00133195	0.00119686	0.00188911	0.00270432	0.00172785	0.0014715	0.00125027
PC 46:6	13.24	318.1	918.694	917.687	C54H96NO8P	[M+H]+	yes	no	yes	0.00466277	0.00650836	0.00888802	0.00525716	0.00656841	0.00646293	0.00435709	0.00830322	0.00414416	0.00690771	0.00587521	0.00408806	0.00703691	0.00518251	0.00545333	0.00420069	0.00403672	0.00395545	0.00257209	0.00303578	0.00517499
PC 46:7	13.01	316.2	916.679	915.671	C54H94NO8P	[M+H]+	yes	no	yes	0.00159212		0.00389896	0.00224076	0.00245826	0.00234563		0.00313833	0.00154588	0.002581	0.00207949	0.002638	0.00509952	0.00434534	0.00260134	0.00332091	0.00265496	0.00224258	0.0011846	0.00181944	0.00283749
PC 46:8	12.74	314.1	914.664	913.656	C54H92NO8P	[M+H]+	yes	no	yes	0.000674255	0.000654488	0.001812	0.00105725	0.000969049	0.000934569	0.00047328	0.00155163	0.000811893	0.00140017	0.00113094	0.00149839	0.00270536	0.00239791	0.00192753	0.00203791	0.0013699	0.00103947	0.000745972	0.00104736	0.00149315
PC 48:3	14.27	328.9	952.773	951.766	C56H106NO8P	[M+H]+	yes	no	yes	0.00322504	0.0042867	0.00178911	0.00325169	0.00352122	0.00322578	0.00390237	0.00396667	0.0027534	0.00355329	0.00273951	0.0004531	0.000368266	0.000301678	0.00048984		0.000642811	0.00054556	0.000387155	0.00053075	0.000514329
PC 50:1	15.07	338.5	984.835	983.827	C58H114NO8P	[M+H]+	yes	yes	yes	0.000677508	0.000966498	0.000287924	0.000625754	0.000803368	0.000738982	0.00063991	0.00081662	0.000546247	0.000587872	0.000445745
PC 50:2	14.8	336.4	982.821	981.813	C58H112NO8P	[M+H]+	yes	no	yes	0.00255126	0.00287791	0.000997083	0.00214382	0.00297981	0.0026739	0.00361485	0.00278415	0.00160362	0.00209992	0.00151098
PC 50:3	14.57	334.7	980.804	979.797	C58H110NO8P	[M+H]+	yes	yes	yes	0.00180488	0.00219506	0.000953853	0.00178047	0.00258935	0.0022473	0.00226379	0.00217604	0.00139011	0.00163323	0.0015183			0.000203003				0.00026948	0.000250527
PC 50:4	14.36	332	978.789	977.781	C58H108NO8P	[M+H]+	yes	no	yes	0.00121322	0.00182719	0.000849853	0.00151621	0.00168184	0.00176267	0.00166253	0.0019617	0.00109541	0.00175557	0.00116468	0.000279829		0.00019229	0.000285637		0.000365042		0.000277836	0.000285607	0.000386494
PC 52:6	14.35	334.6	1002.79	1001.78	C60H108NO8P	[M+H]+	yes	no	yes	0.00048077	0.000649604	0.000484212	0.000677392	0.000803485	0.000609409	0.000687429	0.000885313		0.000858788	0.000442498
PC O-26:0	10.37	271.8	636.496	635.489	C34H70NO7P	[M+H]+	yes	yes	yes	0.000546507	0.000485251	0.000619672	0.000507223	0.000461698	0.000430239	0.000553835	0.00052485	0.000667586	0.00054172	0.000542132	0.000537358	0.001055	0.000691884	0.000683983	0.000645134	0.000887493	0.000410609	0.000394226	0.000678311	0.000741557
PC O-28:0	11.01	276.6	664.528	663.521	C36H74NO7P	[M+H]+	yes	yes	yes	0.00332233	0.00433892	0.00258707	0.00295331	0.00376537	0.003272	0.00261739	0.00342467	0.00400817	0.00347966	0.00370636	0.00388289	0.00385365	0.00333756	0.00411145	0.00348479	0.00378234	0.0047387	0.00401445	0.00470979	0.00431561
PC O-29:0	11.32	279.3	678.545	677.538	C37H76NO7P	[M+H]+	yes	yes	yes	0.00459857	0.00432824	0.00245897	0.00284469	0.00332354	0.00299895	0.00434412	0.00353334	0.00530387	0.00389798	0.00327637	0.00409435	0.00296082	0.00296067	0.00446981	0.00310829	0.00489994	0.00431991	0.00424614	0.00432712	0.00335782
PC O-30:0	11.62	282	692.561	691.553	C38H78NO7P	[M+H]+	yes	yes	yes	0.0242054	0.04003	0.0154634	0.018083	0.0212803	0.0217878	0.0290017	0.0235281	0.023918	0.0191656	0.0243493	0.0281523	0.0236166	0.0201069	0.0225036	0.0204248	0.0215853	0.024933	0.0234103	0.0278232	0.0210479
PC O-30:1	11.29	280.4	690.546	689.538	C38H76NO7P	[M+H]+	yes	yes	yes	0.0021661	0.00191533	0.00125125	0.000985474	0.00166874	0.00189554		0.0018349	0.00209007	0.00149173	0.00185645	0.00236261	0.00213538	0.00180292	0.00236684	0.0014512	0.00234168	0.00230704	0.00190684	0.00224561	0.00194901
PC O-31:0	11.88	285.3	706.577	705.57	C39H80NO7P	[M+H]+	yes	yes	yes	0.00736352	0.0078829	0.00360238	0.00581849	0.00605644	0.00506633	0.0098914	0.00545139	0.00993401	0.00699273	0.005819	0.00776403	0.00539986	0.00414893	0.00579941	0.00501176	0.006254	0.00576725	0.0057163	0.00761139	0.00562309
PC O-32:0	12.16	289.1	720.592	719.585	C40H82NO7P	[M+H]+	yes	yes	yes	0.08427	0.130452	0.0637232	0.0776091	0.0960279	0.0880265	0.0938961	0.0809307	0.090087	0.0901666	0.0815202	0.118635	0.103561	0.0802705	0.0916015	0.0835058	0.0917527	0.0876614	0.0827196	0.105889	0.087169
PC O-32:1	11.86	287.4	718.578	717.57	C40H80NO7P	[M+H]+	yes	yes	yes	0.0464417	0.0553767	0.0164963	0.0312578	0.0410329	0.0387278	0.0464249	0.0493192	0.0417778	0.0300794	0.0391739	0.0358127	0.037596	0.023517	0.0362117	0.0286682	0.0413653	0.0384292	0.0341585		0.0296065
PC O-32:2	11.75	283	716.56	715.553	C40H78NO7P	[M+H]+	yes	yes	yes	0.0136721	0.0118214	0.0100851	0.0149454	0.0142745	0.0132718	0.0181839	0.0141765	0.0169524	0.0160033	0.00936248	0.0137423	0.0159428	0.0131965	0.0166095	0.0121639	0.0168656	0.0107033	0.0127017	0.0121513	0.0125077
PC O-33:0	12.41	291.8	734.607	733.599	C41H84NO7P	[M+H]+	yes	no	yes	0.00487861	0.00566999	0.00372898	0.00499284	0.00425129	0.00463092	0.00671849	0.0047635	0.00520928	0.00518632	0.00427289	0.00651463	0.00556748	0.004734	0.00579809	0.00540723	0.00442229	0.00538384	0.00587386	0.00745999	0.00602255
PC O-33:1	12.03	288.5	732.593	731.586	C41H82NO7P	[M+H]+	yes	yes	yes	0.00614373	0.00566442	0.0047008	0.00490282	0.00543957	0.00508416	0.00686056	0.0058887	0.00763129	0.00633527	0.00522474	0.00821594	0.00682626	0.0053735	0.0073531	0.00671845	0.00642679	0.00628486	0.00690476	0.00771305	0.00659547
PC O-34:0	12.69	295.6	748.623	747.615	C42H86NO7P	[M+H]+	yes	yes	yes	0.0338822	0.0497473	0.0332099	0.0320081	0.0367031	0.0343255	0.0435782	0.0352664	0.0373701	0.0312735	0.0361368	0.0527905	0.0481498	0.0371584	0.0349177	0.044553	0.0445572	0.0486568	0.0472532	0.0600674	0.0462732
PC O-34:1	12.28	292.3	746.608	745.601	C42H84NO7P	[M+H]+	yes	yes	yes	0.23848	0.252542	0.178729	0.198212	0.253139	0.240337	0.306269	0.212999	0.259328	0.231476	0.223647	0.343241	0.294882	0.257176	0.267463	0.24661	0.267327	0.294526	0.273003	0.33556	0.289668
PC O-34:2	12.27	289.5	744.592	743.584	C42H82NO7P	[M+H]+	yes	yes	yes	0.0418888	0.0371828	0.0381189	0.0400168	0.0363401	0.0350685	0.0676435	0.0388096	0.0504063	0.0420402	0.0271965	0.0446046	0.0510662	0.0407822	0.0406217	0.0391865	0.0563808	0.0340363	0.0414815	0.0424867	0.0420913
PC O-35:2	12.18	292.8	758.608	757.601	C43H84NO7P	[M+H]+	yes	no	yes	0.00226587		0.00176874	0.00171105		0.00166386	0.00253557	0.00230293	0.00271715		0.00201519	0.00343232	0.00293497	0.00270306	0.00246263	0.00281462	0.00309243	0.00277418	0.00278322	0.00342818	0.00288017
PC O-36:0	13.16	301.5	776.654	775.647	C44H90NO7P	[M+H]+	yes	yes	yes	0.00587673	0.00992176	0.00581246	0.00548824	0.0074115	0.00651711	0.00686216	0.00669115	0.00663955	0.00687829	0.00739135	0.00715502	0.00771934	0.00681442	0.00670207	0.00646541	0.00715887	0.00787457	0.00804339	0.00973244	0.00893519
PC O-36:1	12.77	298.2	774.638	773.631	C44H88NO7P	[M+H]+	yes	yes	yes	0.020703	0.026561	0.0144695	0.0141856	0.0182505	0.0166123	0.036217	0.0177602	0.020006	0.0166613	0.0185264	0.0236995	0.0206293	0.0162063	0.0190484	0.0167685	0.0242288	0.0203159	0.0209845	0.0288623	0.0228137
PC O-36:2	12.4	295.5	772.623	771.616	C44H86NO7P	[M+H]+	yes	yes	yes	0.0307897	0.0248149	0.0198224	0.018014	0.0265581	0.0278055	0.0398943	0.0236961	0.0302341	0.0211345	0.0271038	0.0419909	0.0337752	0.0287223	0.0280395	0.0266621	0.0337487	0.0355537	0.0357076	0.042638	0.0339629
PC O-36:4	12.01	293.8	768.592	767.585	C44H82NO7P	[M+H]+	yes	yes	yes	0.00782089	0.0120871	0.0119869	0.0158878	0.00622276	0.00616255	0.0178066	0.0112985	0.0103811	0.0105009	0.0062036	0.00912889	0.0134924	0.00933794	0.0102599	0.0139468	0.0115033	0.00547741	0.0070063	0.00892965	0.00998223
PC O-37:0	13.37	304.1	790.669	789.662	C45H92NO7P	[M+H]+	yes	no	yes	0.000817557	0.00136051	0.000848835	0.000784358	0.000869989	0.000850033	0.000855115	0.00095011	0.0011126	0.00112317	0.0010882	0.000847087	0.00114172	0.000869222	0.000903579	0.00091898	0.000980073	0.00128004	0.000980326	0.00126766	0.00129217
PC O-38:0	13.59	307.9	804.685	803.678	C46H94NO7P	[M+H]+	yes	yes	yes	0.00442422	0.00722793	0.00497645	0.00461673	0.00594263	0.00556656	0.00491054	0.0054566	0.00506694	0.00544516	0.00555289	0.00483894	0.00601373	0.00520428	0.00503803	0.00464024	0.00520174	0.00470742	0.00591184	0.00580135	0.00615138
PC O-38:2	12.92	301.6	800.655	799.647	C46H90NO7P	[M+H]+	yes	no	yes	0.0049762	0.00503995	0.00504186	0.0027817	0.00282113	0.0035703	0.0080184	0.00365474	0.00375879	0.00373102	0.00414495	0.00461535	0.00466834	0.00324158	0.00313866	0.00264692	0.00296686	0.00371796	0.00400008	0.00443454	0.0040566
PC O-38:3	12.7	299.7	798.638	797.631	C46H88NO7P	[M+H]+	yes	yes	yes	0.0101282	0.00979012	0.0101853	0.00965741	0.00969528	0.0100586	0.0202746	0.0104595	0.00974505	0.00827906	0.0135536	0.0157497	0.0215356	0.0160516	0.0113829	0.0144516	0.0157159	0.0121234	0.00944155	0.0166008	0.0133277
PC O-38:4	12.39	298.6	796.622	795.615	C46H86NO7P	[M+H]+	yes	yes	yes	0.0110827	0.00981042	0.00981214	0.0121305	0.0111394	0.0103746	0.0215588	0.0122425	0.0111932	0.0100865	0.0106563	0.0144016	0.0188409	0.0147012	0.0121686	0.0135072	0.0164559	0.0120525	0.0101244	0.0144312	0.0137186
PC O-38:5	12.34	296.4	794.607	793.6	C46H84NO7P	[M+H]+	yes	no	yes	0.00530417		0.00651104	0.00728931	0.00460109	0.00379497	0.0115548	0.00589963		0.00641046	0.0039258	0.00469076	0.0102653	0.00657824	0.00582472	0.00762667			0.00419161	0.00481848
PC O-38:6	12.04	294.2	792.592	791.585	C46H82NO7P	[M+H]+	yes	no	yes	0.0036098	0.004944	0.0088992	0.00980305			0.00937543	0.00535723	0.0055113	0.0073125	0.00361032	0.00492411	0.00900182	0.00676227	0.00515348	0.00884528	0.00571002		0.00463922	0.00387324	0.00639879
PC O-40:0	13.97	314.2	832.717	831.71	C48H98NO7P	[M+H]+	yes	yes	yes	0.00184723	0.00492798	0.00265475	0.00188127	0.00236782	0.00232621	0.00233889	0.00256215	0.00168697	0.00179769	0.00229648	0.00175125	0.00194128	0.00152744	0.00150408	0.00131712	0.00158627	0.00185158	0.00186018	0.00217087	0.00167211
PC O-40:3	13.09	305	826.669	825.662	C48H92NO7P	[M+H]+	yes	yes	yes	0.00381121	0.00381258	0.0032663	0.0039725	0.00377905	0.00354061	0.00633056	0.0042258	0.0031893	0.00383356		0.00528401	0.00764372	0.00507013	0.00403935	0.00461812	0.0060167	0.00405184	0.00384871	0.00594888	0.00528316
PC O-40:4	12.77	303.4	824.654	823.647	C48H90NO7P	[M+H]+	yes	yes	yes	0.00326118	0.0023788	0.00197674	0.0027547	0.00295204	0.00282211	0.00652588	0.00306101	0.00297731	0.00273889	0.00377526	0.00488558	0.00593185	0.00496399	0.0039114	0.0043784	0.00533474	0.00352276	0.00248481	0.0051158	0.00508026
PC O-40:5	12.96	302.3	822.639	821.631	C48H88NO7P	[M+H]+	yes	yes	yes	0.00264092	0.00323269	0.00312425	0.00445397	0.0018643	0.00216403	0.00312253	0.00434526	0.00259292	0.00348452	0.00234467	0.00255168	0.00382777	0.00290999	0.0028031	0.00280731	0.00272984	0.00193256	0.00232717	0.00248529	0.00328665
PC O-40:6	12.2	301.2	820.622	819.614	C48H86NO7P	[M+H]+	yes	yes	yes		0.00384805	0.00543955	0.00538397	0.00314761	0.00349632	0.00819662	0.00483646	0.00403921	0.00397321	0.00350973	0.0055756	0.00651417	0.00518961	0.00412289	0.00710136	0.00524418	0.00344211	0.00424216	0.00484143	0.00536103
PC O-40:7	12.05	300.7	818.605	817.598	C48H84NO7P	[M+H]+	yes	yes	yes	0.00277535	0.00401311	0.00511171	0.00614738	0.00311735	0.00277396	0.0060081	0.00492562	0.00345197	0.00429823	0.00266835	0.0040398	0.00742451	0.00433042	0.00405371	0.0063539	0.00553132	0.00324101	0.00395239	0.00439321	0.00490627
PC O-42:0	14.34	319.8	860.748	859.74	C50H102NO7P	[M+H]+	yes	yes	yes	0.000472253	0.00167014	0.00060199	0.000539507	0.000703031	0.000637106	0.000557123	0.000719302	0.000507519	0.000625782	0.000487552	0.000234166	0.000238257	0.00024786	0.000231444	0.000268808		0.000351878	0.000248008	0.000297636
PC O-42:1	14.02	317.9	858.733	857.725	C50H100NO7P	[M+H]+	yes	no	yes	0.00238756	0.00524936	0.00207649	0.00185079	0.00277873	0.00251755	0.00246804	0.00265005	0.00210321	0.00211976	0.00230223	0.0011647	0.00155684	0.00120612	0.00107515	0.00101538	0.001276	0.00118838	0.00115511	0.00151056	0.00150815
PC O-42:2	13.7	314.1	856.717	855.709	C50H98NO7P	[M+H]+	yes	yes	yes	0.00283677	0.00449325	0.00231346	0.00174223	0.00323726	0.00307021	0.00338938	0.0025361	0.0024762	0.00193904	0.00298367	0.00178015	0.00206898	0.00204566	0.00151512	0.00150343	0.0019152	0.00190517	0.00205013	0.00269619	0.00220004
PC O-42:3	13.65	313	854.702	853.694	C50H96NO7P	[M+H]+	yes	yes	yes	0.00209081	0.00263093	0.00201046		0.00255023	0.00219929	0.00256477	0.00257531			0.00245934	0.00221508	0.00219115	0.00207367		0.00174904	0.00226443	0.00247618	0.00205912	0.00224602	0.00271525
PC O-44:1	14.36	322.1	886.762	885.755	C52H104NO7P	[M+H]+	yes	yes	yes	0.000724082	0.00171236	0.000665872	0.000614886	0.00102193	0.000772075	0.000983157	0.001037	0.000661032	0.000770377	0.000834221	0.000343257	0.000325381			0.000344848		0.000381413	0.00035146	0.000450144	0.000411452
PC O-44:2	14.07	321	884.748	883.74	C52H102NO7P	[M+H]+	yes	yes	yes	0.000728814	0.00166435	0.000915065	0.000660073	0.00119757	0.00113489	0.00120361	0.000926548	0.000950988	0.000858277	0.00113344	0.000572231	0.000511877	0.000455951	0.00041152	0.000427297	0.000598676	0.00063896	0.00056924	0.000691015	0.000633086
PC O-44:3	13.98	318.6	882.732	881.724	C52H100NO7P	[M+H]+	yes	no	yes	0.00065042		0.000646549		0.000719555	0.000769911	0.00122211	0.000759953	0.000756393	0.000640759	0.000798269	0.000640038	0.000661022	0.000714383	0.00044588	0.000462232	0.00071839	0.00059597	0.000470168	0.000689339	0.000746055
PC O-44:4	13.71	317.8	880.717	879.71	C52H98NO7P	[M+H]+	yes	yes	yes	0.00128623	0.00182342	0.00108094	0.0012074	0.00150564	0.00134083	0.00205652		0.00149753	0.00113868	0.00164383	0.00128499	0.00132798	0.00147747	0.000995246	0.00101168	0.00127625	0.00103304	0.00105134	0.00142069	0.00149428
PC O-46:5	13.87	321.5	906.732	905.725	C54H100NO7P	[M+H]+	yes	no	yes	0.000909494	0.00261077	0.00137353	0.00136487	0.00092267	0.0010176	0.00131346	0.00141437	0.00086799	0.00099895	0.000946176	0.000587025	0.000783538	0.000746804	0.000464732	0.000621407	0.000698882	0.000420256	0.000531054	0.000633494	0.000809822
PE 14:0_16:0	11.32	249.2	662.476	663.483	C35H70NO8P	[M-H]-	yes	yes	yes	0.0533035	0.0592372	0.0686395	0.0654418	0.0590799	0.0785284	0.0225916	0.0691033	0.0569208	0.0701117	0.0920128	0.0666681	0.0829967	0.0808509	0.0720788	0.0747102	0.050949	0.0431476	0.0566119	0.0564862	0.0779633
PE 14:0_16:1	10.89	247.6	660.46	661.468	C35H68NO8P	[M-H]-	yes	yes	yes	0.0770219	0.0653067	0.0351361	0.0707651	0.10666	0.106533	0.026158	0.0649115	0.0545944	0.0884164	0.115936	0.0778236	0.0687886	0.0718109	0.0910179	0.0439732	0.066027	0.0494002	0.0724967	0.0720057	0.0694611
PE 15:0_16:0	11.61	252.3	676.492	677.499	C36H72NO8P	[M-H]-	yes	yes	yes	0.0134596	0.0140917	0.0114814	0.016672	0.0112109	0.0123063	0.0106212	0.015424	0.0120065	0.0161596	0.0145183	0.0207133	0.0101209	0.0137068	0.019096	0.015294	0.0120114	0.0139073	0.0142379	0.0119574	0.0177939
PE 15:0_16:1	11.2	250.3	674.476	675.483	C36H70NO8P	[M-H]-	yes	yes	yes	0.0463816	0.0211515	0.0160014	0.0317195	0.0322354	0.0305586	0.0189718	0.0264252	0.034999	0.0465136	0.0339231	0.0350428	0.0257617	0.0264228	0.0316974	0.0201965	0.0325308	0.0198393	0.0325309	0.0346984	0.0334425
PE 15:0_20:0	13.03	290.4	774.601	773.593	C43H84NO8P	[M+H]+	yes	yes	yes	0.207535	0.210841	0.129174	0.138494	0.146932	0.157439	0.2884	0.159558	0.145096	0.154465	0.221274	0.18967	0.152331	0.179734	0.13879	0.154294	0.181922	0.20851	0.181384	0.173226	0.206182
PE 15:0_22:6	11.42	263.1	748.491	749.498	C42H72NO8P	[M-H]-	yes	no	yes	0.0228638		0.0300045	0.0356211	0.0136674	0.016176	0.0185512	0.0276089	0.0288577	0.027932	0.0245288	0.0184397	0.0246961	0.025571	0.0236733	0.0251412	0.0228222	0.0192164	0.03621	0.0269213	0.0175861
PE 16:0_16:0	11.9	255.2	690.507	691.514	C37H74NO8P	[M-H]-	yes	yes	yes	0.103879	0.112838	0.118313	0.131742	0.124737	0.145435	0.0634379	0.113394	0.0929042	0.131128	0.130806	0.146328	0.100435	0.114209	0.126806	0.110283	0.07946	0.0882369	0.0949858	0.0899093	0.122272
PE 16:0_16:1	11.45	253.5	688.492	689.499	C37H72NO8P	[M-H]-	yes	yes	yes	1.2035	0.646024			1.56913	1.10724	0.400436		0.929683	0.984829	1.01118	0.658764	0.574166	0.470625	0.688595			0.950488	0.709386
PE 16:0_17:0	12.11	257.6	704.522	705.529	C38H76NO8P	[M-H]-	yes	yes	yes	0.0141446		0.0115358	0.017169	0.011206	0.012809		0.0151192	0.0139919	0.0159094	0.0150304	0.0153374	0.0143833	0.0108511	0.0156676	0.0117383	0.0104746	0.0154555	0.0122966	0.0193388	0.0157186
PE 16:0_17:1	11.82	274.1	704.522	703.515	C38H74NO8P	[M+H]+	yes	yes	yes	0.265085	0.159887	0.092011	0.166644	0.155813	0.140497	0.167858	0.148009	0.20813	0.206899	0.146931	0.159137	0.126454	0.119473	0.146361	0.102037	0.131119	0.119535	0.180523	0.14057	0.143551
PE 16:0_18:0	12.46	281.8	720.554	719.546	C39H78NO8P	[M+H]+	yes	yes	yes	0.0924044	0.118772	0.0969424	0.100175	0.118874	0.114262	0.0711438	0.10101	0.0910634	0.0976311	0.118465	0.134715	0.112969	0.140974	0.12081	0.12363	0.0903639	0.144163	0.105724	0.103795	0.141892
PE 16:0_18:1	12.04	259.7	716.523	717.53	C39H76NO8P	[M-H]-	yes	yes	yes	3.71261	3.48779	2.76164	3.5919	4.04893	3.58846	2.38618	3.28906	3.26701	3.58947	3.86798	3.62259	3.23942	3.47359	3.37704	2.75579	3.30858	3.87431	3.32928	3.29223	3.25346
PE 16:0_20:3	12.06	264.8	740.522	741.529	C41H76NO8P	[M-H]-	yes	no	yes	0.236639	0.210336	0.143338	0.18627	0.346171	0.337779	0.111541	0.257457	0.187146	0.218286	0.27684	0.194356	0.218409	0.219075	0.233111	0.139464	0.182662	0.279799	0.213581	0.173991	0.201117
PE 16:0_20:4	11.72	262.3	738.507	739.514	C41H74NO8P	[M-H]-	yes	yes	yes	0.748114	0.861919	1.00326	1.25663	0.996212	0.872961	0.608844	1.1242	0.829353	1.16245	0.71037	0.645643	1.01851	0.826131	0.950833	0.812051	0.923967	0.667006	0.960616	0.556389	0.734441
PE 16:0_20:5	11.42	260.8	736.491	737.498	C41H72NO8P	[M-H]-	yes	no	yes	0.141451	0.262995	0.357372	0.23145	0.325541	0.300906	0.101899	0.218078	0.278283	0.299534	0.187746	0.138824	0.264557	0.20934	0.2345	0.173944	0.196561	0.230878	0.31953	0.18254	0.132876
PE 16:0_22:6	11.6	278.1	764.524	763.517	C43H74NO8P	[M+H]+	yes	yes	yes	0.0934222	0.148471	0.170503	0.146166	0.164776	0.157794	0.109038	0.155212	0.160221	0.168817	0.0990268	0.114624	0.150407	0.126629	0.134526	0.113097	0.111164	0.111819	0.155557	0.0875302	0.111173
PE 16:1_16:1	11.1	265.8	688.491	687.484	C37H70NO8P	[M+H]+	yes	yes	yes	0.169207	0.123806	0.0420096	0.0957992	0.23101	0.225368	0.0563779		0.0998852	0.20782	0.148621	0.145407	0.0930151	0.0815199	0.151895	0.0495961	0.127638	0.0915553	0.125149	0.151726	0.12101
PE 16:1_16:2	10.97	265.8	686.476	685.468	C37H68NO8P	[M+H]+	yes	yes	yes	0.0113077	0.00504021	0.00296281	0.0113109	0.0142037	0.012702	0.00339445	0.00669957	0.00664955	0.0149615	0.0122515	0.0104466	0.0121004	0.0151995	0.00991364	0.007122	0.0109964	0.0103254	0.00705349	0.0138548	0.014659
PE 16:1_17:1	11.42	255.1	700.491	701.499	C38H72NO8P	[M-H]-	yes	yes	yes	0.0701572	0.0645681	0.0319794	0.0579057	0.096015	0.0832418	0.030738	0.0561634	0.0773613	0.0807204	0.0844007	0.0556463	0.0647487	0.0588528	0.0852617	0.0526558	0.0753681	0.0937805	0.100013	0.097481
PE 16:1_18:1	11.64	258.1	714.507	715.515	C39H74NO8P	[M-H]-	yes	yes	yes	1.73558	1.46325	0.767016	1.09779	1.86585	1.96935	0.910399	1.30206	1.14286	1.76362	1.52833	1.40624	1.17919	1.14184	1.78208	0.74491	1.38908	1.28989	1.26535	1.407	1.57067
PE 16:1_18:2	11.42	257.6	712.491	713.499	C39H72NO8P	[M-H]-	yes	yes	yes	0.110261	0.104357	0.0478071	0.0669105	0.19404	0.146635	0.0449183	0.0736	0.10881	0.12213	0.138711	0.0968532	0.117212	0.105382	0.138381	0.062694	0.0965599	0.15823	0.121812	0.120739	0.0730299
PE 16:1_20:4	11.34	273.3	738.508	737.5	C41H72NO8P	[M+H]+	yes	yes	yes	0.15562	0.168253	0.168136	0.261774	0.200356	0.18196	0.0985148	0.215834	0.163345	0.229209	0.164752	0.198428	0.266573	0.203524	0.230794	0.149693	0.177995	0.132529	0.144764	0.1269	0.188404
PE 16:1_20:5	11.01	271	736.491	735.484	C41H70NO8P	[M+H]+	yes	yes	yes	0.0182683	0.0240172		0.0222824	0.0269635	0.0315722	0.00854826	0.0189524	0.0192905	0.031808		0.019689	0.0271141	0.0152976	0.0226687	0.0141625		0.014318	0.0193746	0.0131725
PE 16:1_22:5	11.42	264.5	762.509	763.516	C43H74NO8P	[M-H]-	yes	no	yes	0.0352182	0.0533307	0.0478953	0.0539991			0.0292211	0.0589286	0.0553051	0.0637324	0.0534571	0.0421312	0.0709837	0.0598301		0.050689	0.0437858		0.0429747	0.0408911	0.0375231
PE 17:0_18:0	12.55	263.2	732.553	733.56	C40H80NO8P	[M-H]-	yes	no	yes	0.0106884	0.0137864	0.00640677	0.00980094	0.00905113	0.00927266	0.0119048	0.00909818	0.00880857	0.0120298	0.0142788	0.014191	0.00898189	0.0075404	0.00881548	0.011305	0.00968936	0.0114626	0.00880656	0.0102174	0.0117912
PE 17:0_18:1	12.29	263.3	730.537	731.545	C40H78NO8P	[M-H]-	yes	yes	yes	0.436291	0.30425	0.239658	0.327244	0.255162	0.258349	0.426783	0.281948	0.406191	0.35644	0.331742	0.373024	0.293881	0.25571	0.305769	0.273771	0.353144	0.327145	0.419114	0.391913	0.374006
PE 17:0_20:4	11.98	265.6	752.522	753.529	C42H76NO8P	[M-H]-	yes	yes	yes	0.0614189	0.0699014	0.0753314	0.0885225	0.0572707	0.059637	0.0574357	0.0613389	0.0742763	0.088414	0.0555141	0.0623764	0.0733541	0.0636451	0.0579339	0.0675654	0.0624514	0.0624057	0.0637572	0.0501638	0.0526163
PE 17:1_18:1	11.92	261	728.523	729.53	C40H76NO8P	[M-H]-	yes	yes	yes	0.213441	0.161297	0.113837	0.148671	0.148417	0.149295	0.166013	0.136863	0.200597	0.185112	0.166998	0.154198	0.135439	0.102105	0.138595	0.114896	0.147523	0.157951	0.155282	0.169772	0.133223
PE 17:1_20:4	11.59	263.1	750.507	751.514	C42H74NO8P	[M-H]-	yes	no	yes	0.024315	0.0260444	0.0299319	0.0437185	0.0209215	0.0236376	0.0175691	0.0315507	0.0322693	0.0427239	0.0295133	0.0314533	0.0317291	0.0280143	0.0336123	0.0339171	0.0305761	0.0279319	0.0273604	0.0195096	0.0281767
PE 18:0_18:0	12.87	267.4	746.568	747.575	C41H82NO8P	[M-H]-	yes	yes	yes	0.0199805	0.0207507	0.0137906	0.0173124	0.0165774	0.0177673	0.0159452		0.0170241	0.0175808	0.0191862	0.0215492	0.0204171	0.0169188	0.0191629	0.021021		0.0256149		0.0200824	0.0202168
PE 18:0_20:4	12.26	268.9	766.539	767.546	C43H78NO8P	[M-H]-	yes	yes	yes	2.51623	2.66544	3.14282	3.69403	2.67662	2.68196	2.28696	3.79123	2.58064	2.86703	2.81949	2.57504	3.55165	2.95999	3.06038	3.12556	3.36104	2.95678	3.09658	2.3969	2.91955
PE 18:0_22:3	12.89	276.2	796.585	797.592	C45H84NO8P	[M-H]-	yes	yes	yes	0.276824	0.136918	0.208129	0.211996	0.298128	0.27068	0.402028	0.280722	0.192264	0.192516	0.449275	0.290013	0.308058	0.40726	0.222593	0.274133	0.325716	0.39406	0.227908	0.328494	0.38695
PE 18:0_22:4	12.61	275	794.569	795.577	C45H82NO8P	[M-H]-	yes	yes	yes	0.607009	0.454761	0.519848	0.747151	0.306949	0.322146	0.765327	0.543555	0.480467	0.554349	0.671677	0.57378	0.7611	0.649665	0.532572	0.83663	0.710352	0.436522	0.396707	0.611628	0.83439
PE 18:0_22:5	12.35	273.4	792.553	793.56	C45H80NO8P	[M-H]-	yes	yes	yes	0.429264	0.497092	0.400698	0.683334	0.214788	0.247374	0.485364	0.417254	0.346062	0.540121	0.459389	0.398272	0.457118	0.429317	0.537071	0.607617	0.4722	0.364994	0.321582	0.36752	0.573682
PE 18:0_22:6	12.15	286.9	792.555	791.548	C45H78NO8P	[M+H]+	yes	yes	yes	0.0766852	0.0687022	0.0819739		0.0577509	0.0577895	0.0857962		0.0586316	0.0801615	0.0738313	0.0880922	0.118135	0.122807	0.0985961		0.0972094			0.0692451	0.0837984
PE 18:1_18:1	12.16	264.6	742.539	743.546	C41H78NO8P	[M-H]-	yes	yes	yes	3.70463	3.80012	2.71736	3.01896	4.18181	4.05247	3.5335	3.37685	3.49396	3.96845	4.10408	4.52867	3.54491	3.42294	3.66022	2.67303	3.45466	4.22331	3.63054	4.00013	3.75424
PE 18:1_18:2	11.83	262.6	740.522	741.529	C41H76NO8P	[M-H]-	yes	yes	yes	0.293134	0.384051	0.191996	0.258573	0.285893	0.316448	0.290149	0.246289	0.316489	0.34208	0.264331	0.281991	0.191014		0.241003	0.151407	0.252332	0.236044	0.245032	0.257187	0.242604
PE 18:1_19:0	12.73	290.5	760.586	759.578	C42H82NO8P	[M+H]+	yes	yes	yes	0.30466	0.297354	0.229242	0.259559	0.241664	0.288116	0.285916	0.277449	0.255225	0.2819	0.250028	0.30624	0.274252	0.303394	0.290226	0.243535	0.304394	0.272663	0.262297	0.303335	0.287267
PE 18:1_19:1	12.39	268	756.553	757.56	C42H80NO8P	[M-H]-	yes	yes	yes	0.143907	0.116163	0.0966898	0.0854269	0.0999571	0.101906	0.12434	0.0966575	0.122328	0.106053	0.113485	0.121361	0.084086	0.107895	0.09814	0.0739435	0.114954	0.140316	0.113951	0.132921	0.122209
PE 18:1_20:1	12.64	271	770.568	771.576	C43H82NO8P	[M-H]-	yes	yes	yes	0.559071	0.585484	0.413903	0.327587	0.528903	0.516955	0.594999	0.463834	0.393286	0.44456	0.615742	0.555792	0.416913	0.474151	0.508442	0.308752	0.546271	0.586831	0.495044	0.538866	0.561164
PE 18:1_20:4	11.84	266.3	764.522	765.529	C43H76NO8P	[M-H]-	yes	yes	yes	0.827606	0.95187	1.23695	1.32464	0.908074	1.01805	0.807561	1.14246	0.90348	1.21089	0.922628	0.862231	1.22123	1.11253	1.00558	1.02009	1.01837	0.891199	0.80099	0.816799	0.967557
PE 18:1_20:5	11.56	265.2	762.506	763.513	C43H74NO8P	[M-H]-	yes	no	yes	0.0811368	0.134612	0.140731	0.112558	0.135659	0.139287	0.0632702	0.125257	0.136577	0.140651	0.0711588	0.0936864	0.115221	0.0987829			0.105272		0.12237	0.0787776	0.101189
PE 18:1_21:1	12.85	273.7	784.584	785.592	C44H84NO8P	[M-H]-	yes	yes	yes	0.0375216	0.0424078	0.029043	0.0280528	0.0318187	0.0326576	0.0501085	0.0330798	0.0319236	0.0321006	0.0394718	0.0417801	0.026214	0.0278663	0.0339007	0.0262146	0.0330399	0.0373876	0.039073	0.0407765	0.0366418
PE 18:1_21:3	12.31	271.8	780.553	781.56	C44H80NO8P	[M-H]-	yes	no	yes	0.0599868	0.0456814	0.0427196	0.0489305	0.054954	0.0461233	0.059891	0.0541509	0.0523305	0.0574138	0.0657746	0.0490762	0.0624825	0.0601999	0.0570965	0.0537403	0.0636064	0.056432	0.0446551	0.0562636	0.0660519
PE 18:1_22:0	13.42	279.2	800.616	801.623	C45H88NO8P	[M-H]-	yes	yes	yes	0.111159	0.128181	0.0986932	0.0878846	0.0981037	0.0958234	0.123754	0.0977936	0.0915573	0.0882439	0.102142	0.10381	0.0986019	0.0907493	0.0999073	0.0875619	0.147814	0.122288	0.124513	0.116171	0.114375
PE 18:1_22:1	13.07	277.6	798.6	799.608	C45H86NO8P	[M-H]-	yes	yes	yes	0.220501	0.236599	0.167387	0.137661	0.249284	0.238283	0.230596	0.176381	0.150293	0.180644	0.264041	0.24071	0.210453	0.21877	0.247886	0.154796	0.245353	0.257736	0.226419	0.242067	0.251564
PE 18:1_22:5	12.1	272.6	790.538	791.545	C45H78NO8P	[M-H]-	yes	no	yes	0.0975155	0.0462494	0.163764	0.212584	0.109366	0.0328315	0.150447	0.0466074	0.109153	0.178176	0.066023	0.163452	0.181061	0.0609116	0.178088	0.189547	0.164594	0.133342	0.0304196	0.0851928	0.159434
PE 18:1_23:1	13.26	280.2	812.617	813.624	C46H88NO8P	[M-H]-	yes	no	yes	0.0231789	0.0227289	0.0173543	0.0163258	0.0208259	0.0188459	0.022492	0.0180511	0.0183518	0.0222912	0.0277539	0.0252391	0.0179235	0.0172842	0.0240932	0.015783	0.0301631	0.018742	0.0213426	0.0241179	0.0220537
PE 18:1_23:3	12.71	277.5	808.584	809.592	C46H84NO8P	[M-H]-	yes	no	yes	0.0141422	0.00938279	0.0102633	0.0154778	0.014724	0.0130969	0.0150092	0.0139283	0.0118792	0.0138202	0.0183534	0.0172384	0.0207817	0.0247103	0.0196635	0.016963	0.0204065	0.0185153	0.0119926	0.0200521	0.0235123
PE 18:1_24:0	13.8	285.4	828.647	829.654	C47H92NO8P	[M-H]-	yes	yes	yes	0.186336	0.245476	0.212901	0.156422	0.146338	0.150813	0.221567	0.203485	0.185235	0.168879	0.163209	0.152913	0.145202	0.109735	0.143143	0.15136	0.254582	0.1499	0.16849	0.181174	0.150081
PE 18:1_24:2	13.19	281.8	824.616	825.623	C47H88NO8P	[M-H]-	yes	yes	yes	0.0512508	0.0529859	0.0406228	0.0337865	0.05832	0.053403	0.0478331	0.0442643	0.0380048	0.0496328	0.0637758	0.0552546	0.0536214	0.0497232	0.0617845	0.0425287	0.0632198	0.0588064	0.0421657	0.058531	0.065761
PE 18:1_24:3	13	296.8	824.617	823.61	C47H86NO8P	[M+H]+	yes	yes	yes	0.0579035	0.0440586	0.0375986	0.0438359	0.0361613	0.0379438	0.0599924	0.0411121	0.0316235	0.0445695	0.059327	0.0645956	0.0649814	0.0743928	0.0617737	0.06513	0.0634591	0.0445314	0.0348691	0.0580664	0.0743474
PE 18:1_26:0	14.2	310.3	858.696	857.689	C49H96NO8P	[M+H]+	yes	yes	yes	0.127224	0.187573	0.102494	0.112015	0.130649	0.122643	0.122264	0.18439	0.117042	0.135142	0.112929	0.0265829	0.0274794	0.0217859	0.0251464	0.023349	0.0580739	0.0269923	0.0333943	0.0395913	0.0339339
PE 18:1_26:1	13.87	307	856.681	855.674	C49H94NO8P	[M+H]+	yes	yes	yes	0.20479	0.238033	0.118482	0.117795	0.233754	0.232757	0.171289	0.200015	0.162773	0.236782	0.242904	0.120339	0.0906311	0.0792475	0.121906	0.0700819	0.161188	0.087268	0.0919542	0.121815	0.122576
PE 18:2_26:1	13.54	287.6	852.647	853.655	C49H92NO8P	[M-H]-	yes	no	yes	0.0479928	0.0513875	0.0342524	0.0290344	0.0483887	0.04823	0.0253193	0.0364713	0.0358321	0.0465379	0.0542878	0.0322844	0.0400503	0.0254679	0.0461377	0.0337282	0.0443958	0.035326	0.0336918	0.033127	0.0350454
PE 20:4_22:1	12.84	294.6	822.602	821.594	C47H84NO8P	[M+H]+	yes	yes	yes	0.037285	0.0294553	0.036308	0.0405469	0.0320017	0.0262422	0.0386198	0.0435257	0.0226977	0.0345125			0.0558975	0.0454374	0.0443127	0.0487163	0.0531964		0.0291085	0.0365333
PE 20:4_24:0	13.6	286.7	850.631	851.639	C49H90NO8P	[M-H]-	yes	yes	yes		0.0252196	0.0351154	0.0270292	0.0198085	0.0175728	0.0263208	0.0282973	0.0184742	0.027672		0.016381	0.0281865	0.0181606	0.0200096	0.0274746	0.0323699	0.0162426	0.0163181	0.0225551	0.0186664
PE 20:4_26:1	13.62	290.7	876.646	877.654	C51H92NO8P	[M-H]-	yes	no	yes	0.021267	0.0248025	0.0183495	0.0230337	0.0219487	0.0192627	0.0174792	0.0236672	0.015526	0.0318674	0.0181223	0.0115663	0.0137369	0.00989622	0.0168212	0.00999824	0.0225965	0.00990922	0.00845228	0.00936141	0.0135778
PE 35:3	11.84	277.3	728.523	727.516	C40H74NO8P	[M+H]+	yes	yes	yes	0.0265193	0.0129119		0.0177931	0.0232914	0.0229982		0.0183177	0.0200007	0.0194946	0.0193161		0.0167606	0.0148083	0.017764	0.00998971	0.0164421	0.0162946	0.0164636		0.0179175
PE 37:3	12.24	284.4	756.555	755.548	C42H78NO8P	[M+H]+	yes	yes	yes	0.0761397	0.0485266	0.0407284	0.0722077	0.0610154	0.0560354	0.0476238	0.0611262	0.0591979	0.0552657	0.0763025	0.0633827	0.0695662	0.0660082	0.0603355	0.0506648	0.0541205	0.0486922	0.0592125	0.063008	0.0529556
PE 37:5	11.63	277.1	752.523	751.516	C42H74NO8P	[M+H]+	yes	no	yes	0.0349085	0.0279442	0.0393136	0.043305	0.0272042	0.0232368	0.0241957	0.036459	0.0299149	0.0387101	0.0278328	0.0328808	0.0444113	0.0315119	0.029834	0.0331213	0.0331685	0.0286047	0.0318097	0.0232311	0.0306917
PE 39:1	13.38	295.9	788.617	787.61	C44H86NO8P	[M+H]+	yes	yes	yes	0.0393658	0.0854341	0.0309825	0.0390182	0.0521189	0.0572401	0.0330426	0.0726132	0.0385899	0.068536	0.0413028	0.0376619	0.0751878	0.0833399	0.0515714	0.02487	0.0804722	0.0750415	0.0833878	0.0408405	0.0768591
PE 39:3	12.72	290.9	784.586	783.579	C44H82NO8P	[M+H]+	yes	yes	yes	0.193901	0.149639	0.139501	0.169532	0.15917	0.171211	0.225677	0.199897	0.175776	0.169889	0.218498	0.160454	0.169329	0.197342	0.168444	0.188116	0.192806	0.204087	0.167825	0.184121	0.230078
PE 39:5	12.14	284.8	780.556	779.549	C44H78NO8P	[M+H]+	yes	no	yes	0.0365178	0.038412	0.0474056	0.052529	0.025741	0.0258512	0.0451527	0.039102	0.0409694	0.0498884	0.0404581	0.0358773	0.0440539	0.0409336	0.0382387	0.0471271	0.0328968	0.0293841	0.0332499	0.0307429	0.0343913
PE 40:0	13.77	300.8	804.649	803.641	C45H90NO8P	[M+H]+	yes	yes	yes	0.00452576	0.0100077	0.00732589	0.00616031	0.00548897	0.00626166	0.00575118	0.00939566	0.00475977	0.00689005	0.00731515	0.00613088	0.00604315	0.0058242	0.00568363	0.00604609	0.00611791	0.00463483	0.00538732	0.00576855	0.00645463
PE 40:6	11.99	284.1	792.557	791.55	C45H78NO8P	[M+H]+	yes	no	yes	0.11338	0.126038	0.105703	0.143328	0.0863966	0.0687511	0.124712	0.108544	0.0791307	0.145169	0.107797	0.107527	0.137746	0.105061	0.127254	0.155178	0.0942562	0.07462	0.0356231	0.0871611	0.121891
PE 41:3	13.08	296.9	812.616	811.609	C46H86NO8P	[M+H]+	yes	yes	yes	0.0450801	0.0383337	0.0326435	0.0368672	0.0436991	0.0382907	0.0512113	0.044068	0.0307515	0.0343102	0.0555822	0.0428181	0.0529841	0.0558136	0.0402239	0.0419326	0.0511874	0.0499357	0.0407204	0.0502224	0.0559579
PE 42:0	14.11	307.1	832.681	831.673	C47H94NO8P	[M+H]+	yes	yes	yes	0.00494833	0.0141951	0.00830354	0.00689627	0.0083339	0.00645789	0.00332693	0.010477	0.00724456	0.00839658	0.00792887		0.0041777	0.00279095	0.00326668	0.00459428	0.0048694	0.00442474	0.00365865	0.00468472	0.00604518
PE 42:2	13.5	301.2	828.649	827.642	C47H90NO8P	[M+H]+	yes	yes	yes	0.23692	0.263593	0.187798	0.144569	0.282782	0.234591	0.276013	0.220049	0.173927	0.222131	0.26815	0.239363	0.191465	0.215316	0.25282	0.169363	0.303234	0.221169	0.206593	0.244567	0.235016
PE 42:4	13.21	297.4	824.617	823.61	C47H86NO8P	[M+H]+	yes	no	yes	0.0178007	0.0202759	0.0336059	0.021996	0.0289921		0.0216157	0.0261453	0.0185613	0.0173057	0.0390838	0.0173243	0.0294282	0.0233657	0.0255623	0.0251035	0.026341	0.0183132	0.0187859	0.0163849	0.0229975
PE 43:2	13.69	303.8	842.665	841.658	C48H92NO8P	[M+H]+	yes	yes	yes	0.030122	0.0320796	0.0242011	0.0204068	0.0266593	0.0277069	0.0285115	0.0259668	0.027324	0.0357036	0.0352646	0.0231161	0.0183505	0.0178223	0.0193823	0.0211899	0.0277141	0.0192768	0.0203012	0.025445	0.0220921
PE 44:0	14.4	312.4	860.711	859.704	C49H98NO8P	[M+H]+	yes	no	yes	0.00573004	0.0113625	0.00457185	0.00507322		0.00530752	0.00502125	0.00729314	0.004406	0.00434182	0.00724537
PE 44:3	13.6	304.8	854.664	853.656	C49H92NO8P	[M+H]+	yes	yes	yes	0.0493372	0.0617653	0.0396439	0.0299206	0.0607828	0.0497709	0.0348745	0.0456601	0.0356116	0.0494844	0.0664029	0.0372753	0.0446003	0.0347129	0.0438119	0.0302246	0.0482007	0.0346565	0.0299052	0.0392226	0.0386182
PE 46:4	13.89	310.7	880.679	879.672	C51H94NO8P	[M+H]+	yes	no	yes	0.0123272	0.008504	0.00927236	0.012913	0.0114023	0.0116922	0.00804561	0.0153305	0.00701372	0.0130614	0.0143229	0.00616121	0.00933843	0.0061493	0.00826628	0.00913609	0.0127538	0.00696921	0.00440627	0.00692113	0.0111881
PE 48:2	14.5	319.8	912.745	911.737	C53H102NO8P	[M+H]+	yes	no	yes	0.00680469	0.00819711	0.00304632	0.00386624	0.00985139	0.00845832	0.00634523	0.00657707		0.00602058	0.00807208
PE O-16:0_18:1	12.78	281.6	706.573	705.566	C39H80NO7P	[M+H]+	yes	yes	yes	0.0446399	0.0598175	0.0303287	0.0446507	0.0360647	0.0359112	0.0554678	0.0505861	0.0314546	0.0347795	0.0432007	0.0696826	0.0493986	0.0423717	0.0385183	0.0445117	0.0381297	0.0664997	0.0442806	0.0568504	0.0480731
PE O-16:1_17:0	12.54	279.2	692.558	691.551	C38H78NO7P	[M+H]+	yes	yes	yes	0.0171854	0.0253495	0.0114782	0.0188983	0.0133823	0.0160887	0.0173645	0.0232855	0.0154051	0.0121238	0.0100398	0.00582717	0.00382394					0.00621995	0.00537284	0.00422718
PE O-18:2_18:1	12.5	279.5	728.559	727.552	C41H78NO7P	[M+H]+	yes	yes	yes	0.551922	0.419274	0.438945	0.410329	0.520538	0.518101	0.626659	0.44401	0.46477	0.423572	0.507741	0.778801	0.652313	0.648975	0.524313	0.519308	0.585856	0.668228	0.624509	0.637425	0.493723
PE O-18:2_22:5	12.23	271.3	774.542	775.549	C45H78NO7P	[M-H]-	yes	yes	yes	0.150074	0.160952	0.166978	0.225746	0.113514	0.103507	0.320399	0.160035	0.136791	0.176386	0.161371	0.19508	0.280314	0.183906	0.250308	0.235675	0.205215	0.137395	0.164624	0.194817	0.214528
PE O-30:1	11.68	249.1	646.482	647.489	C35H70NO7P	[M-H]-	yes	yes	yes	0.0171449	0.0236935	0.0141872	0.0169712	0.0167343	0.0192046	0.0178292	0.0163672	0.0184214	0.0202749	0.0189364	0.0193281	0.0201708	0.021821	0.0218645	0.016803	0.0146625	0.0197663	0.0144247	0.0209513	0.0204399
PE O-32:1	12.27	273.2	676.527	675.52	C37H74NO7P	[M+H]+	yes	yes	yes	0.146419	0.207778	0.109433	0.157514	0.11264	0.107582	0.162644	0.150046	0.130657	0.194698	0.128921	0.185285	0.141477	0.164684	0.143737	0.131344	0.134223	0.114089	0.0956838	0.133254	0.145951
PE O-32:2	11.83	253	672.497	673.504	C37H72NO7P	[M-H]-	yes	yes	yes	0.159681	0.160246	0.0884041	0.137104	0.168083	0.164733	0.151957	0.140596	0.189688	0.182097	0.118796	0.168284	0.128091	0.102244	0.152406	0.0794437	0.17353	0.132226	0.126533	0.144839	0.114225
PE O-33:1	12.38	257.1	688.528	689.535	C38H76NO7P	[M-H]-	yes	yes	yes	0.00770744	0.0211282	0.0096879	0.00983222	0.00857802	0.00760303	0.0107023	0.0095139	0.0077145	0.0183679	0.00941927	0.0081883	0.0144212	0.010934	0.0141288	0.00806104	0.014869	0.00943919	0.0134313	0.0148862	0.0161122
PE O-33:2	12.09	255.7	686.511	687.519	C38H74NO7P	[M-H]-	yes	yes	yes	0.0904146	0.0779492	0.0630595	0.0828432	0.0482539	0.0633577	0.087284	0.0881238	0.0889812	0.0885403	0.0621101	0.0878352	0.0942092	0.0698518	0.0840343	0.0685054	0.0854417	0.0680744	0.110318	0.0911824	0.0769377
PE O-34:0	10.73	266.2	704.559	705.566	C39H80NO7P	[M-H]-	yes	no	yes	0.00844235	0.00770521	0.00964125	0.00889848	0.012167	0.00768638	0.0127921	0.00798116	0.0108397	0.00989936	0.00917775	0.00967004	0.00991253	0.00702486	0.00736431	0.0125828	0.00787156	0.0118014	0.0115474	0.00849898	0.00904892
PE O-34:1	12.76	279.7	704.559	703.551	C39H78NO7P	[M+H]+	yes	yes	yes	0.117352	0.155833	0.0986356	0.134898	0.0703601	0.0663109	0.133381	0.0991005	0.0927007	0.111758	0.0868567	0.152568	0.137495	0.121161	0.0977474	0.131668	0.107822	0.123682	0.0839995	0.125856	0.139416
PE O-34:2	12.39	275.8	702.544	701.536	C39H76NO7P	[M+H]+	yes	yes	yes	1.82806	2.1877	1.61351	1.7384	1.69332	1.6032	2.71711	1.97583	1.91335	1.65127	1.57744	2.3191	2.2603	2.06527	1.75483	1.86527	2.21037	1.97526	2.21999	1.97014	1.8872
PE O-34:3	12.01	257.1	698.511	699.519	C39H74NO7P	[M-H]-	yes	yes	yes	0.136178	0.144283	0.116001	0.121782		0.165195	0.13253	0.128344	0.142987	0.1423	0.146174	0.147888	0.157184	0.128171	0.133886	0.0980046	0.164157	0.143074		0.14889	0.117035
PE O-34:4	11.88	270.8	698.511	697.504	C39H72NO7P	[M+H]+	yes	yes	yes	0.0360604	0.0360173	0.0122406	0.0279802	0.053406	0.0561997	0.0247765	0.0314139	0.0276139	0.0336538	0.0271353	0.0361767	0.0332208	0.0243756	0.0339271	0.0211461	0.0269036	0.0241247	0.0353953	0.0208631	0.0227981
PE O-34:6	7.65	267.3	692.467	693.474	C39H68NO7P	[M-H]-	yes	no	yes	0.0106979	0.00388872	0.0162346	0.0080158	0.00254471	0.00384951	0.00379242	0.00243889	0.00304423	0.0128582	0.00158654	0.00984438	0.0030429	0.00120593	0.0032092	0.0044491	0.00112142	0.0177151	0.00246794	0.00404631	0.0103238
PE O-35:2	12.64	278.5	716.559	715.551	C40H78NO7P	[M+H]+	yes	yes	yes	0.101166	0.106759	0.0936428	0.0926097	0.0735264	0.0631019	0.175167	0.0942436	0.108743	0.0990073	0.0831159	0.143877	0.114501	0.106394	0.094984	0.1135	0.134944	0.114918	0.137227	0.123267	0.108434
PE O-35:3	12.21	260.3	712.527	713.534	C40H76NO7P	[M-H]-	yes	yes	yes	0.0436725	0.0312985	0.0289574	0.0350475	0.0307523	0.0292022	0.0364777	0.0242507	0.042672	0.0340319	0.0335192	0.0425635	0.0409715	0.0389842	0.0416411	0.0385974	0.0421145	0.0413935	0.0461464	0.0496883	0.0339608
PE O-35:5	11.75	259	708.496	709.504	C40H72NO7P	[M-H]-	yes	yes	yes	0.0185078	0.015231	0.0281877	0.0349758	0.0149912	0.018515	0.0217189	0.0292761	0.0312153	0.0332035	0.0124154	0.019278	0.0290674	0.0214153	0.0243147	0.0326437	0.0202408	0.018875	0.0238847	0.0173913	0.0202343
PE O-36:1	13.16	267.2	730.574	731.581	C41H82NO7P	[M-H]-	yes	yes	yes	0.0222743	0.0335329	0.0280581	0.0277364	0.0178081	0.0179492	0.0275509	0.0221738	0.0244739	0.0289474	0.0261362	0.0299583	0.0439883	0.031242	0.0245869	0.0298703	0.0334313	0.0278329	0.0259266	0.0280842	0.034595
PE O-36:2	12.88	282.3	730.574	729.567	C41H80NO7P	[M+H]+	yes	yes	yes	0.47863	0.560159	0.409769	0.390502	0.310076	0.310744	0.841421	0.417408	0.426427	0.318852	0.385943	0.544264	0.466105	0.386219	0.371634	0.448338	0.51286	0.520857	0.488383	0.518277	0.41011
PE O-36:4	12.39	278.4	726.543	725.536	C41H76NO7P	[M+H]+	yes	yes	yes	0.320033	0.304207	0.23049	0.236524	0.387246	0.398305	0.391154	0.379876	0.271931	0.254318	0.327367	0.290495	0.30125	0.347682	0.271343	0.20689	0.288769	0.308425	0.276755	0.253581	0.265995
PE O-36:5	12.04	263.1	722.512	723.52	C41H74NO7P	[M-H]-	yes	yes	yes	1.35194	1.68548	2.69597	2.59432	1.53941	1.38329	1.98211	2.06591	2.15553	1.83982	1.33541	1.56413	2.0065	1.91767	1.58888	2.11994	1.84455	1.24978	1.60968	1.35816	1.52144
PE O-36:6	11.73	260.8	720.496	721.503	C41H72NO7P	[M-H]-	yes	yes	yes	0.118993	0.260794	0.333525	0.204841	0.22836	0.205726	0.178015	0.255414	0.319903	0.224508	0.0992417	0.125254	0.173448	0.147645	0.157045	0.207276	0.167116	0.12998	0.293551	0.116076	0.139887
PE O-36:7	11.43	259.9	718.481	719.488	C41H70NO7P	[M-H]-	yes	no	yes	0.0234963	0.0212796	0.0425459	0.0385411	0.0356382	0.0314705	0.026598	0.0256011	0.0402256	0.0417571	0.0345498	0.0286781	0.0512487	0.0378208	0.0327749	0.0417108	0.0269165	0.0498015	0.0304818	0.0424495	0.0251262
PE O-37:2	13.06	285	744.59	743.583	C42H82NO7P	[M+H]+	yes	yes	yes	0.0443725	0.0436285	0.0250508	0.0333195	0.0267393	0.0282921	0.0953143	0.0284583	0.0357734	0.0337672	0.0329602	0.0497037	0.038525	0.030517	0.0316862	0.0355641	0.0501094	0.0350128	0.0354973	0.0515913	0.0467638
PE O-37:4	12.48	265.6	738.542	739.55	C42H78NO7P	[M-H]-	yes	yes	yes	0.0932335	0.062131	0.0654828	0.103491	0.0968069	0.0922896	0.107977	0.0888907	0.093598	0.111504	0.118057	0.12689	0.174461	0.142891	0.0960105	0.101709	0.125287	0.0971766	0.0819591	0.101828	0.101342
PE O-37:5	12.26	278.3	738.544	737.536	C42H76NO7P	[M+H]+	yes	yes	yes	0.0911331	0.0865905	0.137766		0.076112	0.0734811		0.127717	0.12772	0.111793	0.0707564	0.102598	0.113909	0.13465	0.107197	0.135671	0.112983	0.074075	0.105281	0.081225	0.102909
PE O-37:6	11.91	263.2	734.511	735.519	C42H74NO7P	[M-H]-	yes	yes	yes	0.0274347	0.0213355	0.0353227	0.0358165	0.0206421	0.019639	0.0288175	0.0248795	0.0339163	0.0278056	0.013396	0.0229057	0.0244214	0.0250734	0.0271247	0.0319504	0.0251347	0.0204101	0.0277003	0.0214485	0.0226376
PE O-37:7	11.72	263	732.496	733.503	C42H72NO7P	[M-H]-	yes	yes	yes	0.0133688	0.0130292	0.0154079	0.022512		0.0113692	0.0180602	0.0139474	0.0215593	0.0191647	0.0107872	0.0133288	0.0185558	0.0145025	0.018833	0.0211165	0.0168477	0.0111837	0.0188674	0.0143307	0.0174156
PE O-38:0	13.63	294.4	762.635	761.628	C43H88NO7P	[M+H]+	yes	no	yes		0.0125686	0.00786699	0.00804367	0.00927545	0.00776383	0.0109149	0.00956382	0.00581295		0.00941383	0.0117264	0.0100561	0.0107334	0.00685436	0.00962141	0.00870408	0.0116545	0.00968376	0.0120062	0.0111508
PE O-38:2	13.29	288.8	758.605	757.598	C43H84NO7P	[M+H]+	yes	yes	yes	0.192993	0.224164	0.0997582	0.13431	0.154587	0.148141	0.361872	0.134713	0.119254	0.143697	0.154191	0.184175	0.162824	0.149011	0.124679	0.119568	0.179392	0.170205	0.14906	0.160014	0.161681
PE O-38:3	12.92	270.1	754.574	755.582	C43H82NO7P	[M-H]-	yes	yes	yes	0.194649	0.211701	0.0956039	0.151573	0.193572	0.169116	0.359896	0.150861	0.146106	0.187976	0.228938	0.236088	0.22929	0.207446	0.174314	0.141429	0.237475	0.229411	0.159243	0.225113	0.203308
PE O-38:4	12.75	284.9	754.575	753.568	C43H80NO7P	[M+H]+	yes	yes	yes	0.686499	0.372016	0.455194	0.555774	0.605578	0.598086	1.02381	0.610156	0.45985	0.53169	0.806775	0.717983	0.896743	0.941601	0.570464	0.606575	0.733152	0.74222	0.461217	0.694356	0.744906
PE O-38:5	12.6	282.1	752.56	751.552	C43H78NO7P	[M+H]+	yes	yes	yes	0.45458	0.618399	1.06456	0.853354	0.385383	0.395452	0.849069	0.691127	0.629581	0.529662	0.373791	0.588646	0.82813	0.737085	0.483955	0.831487	0.657002	0.439209	0.591697	0.473446	0.526432
PE O-38:6	12.13	267.3	748.527	749.535	C43H76NO7P	[M-H]-	yes	yes	yes	1.26059	1.60575	1.84578	2.17563	1.05637	1.17889	2.29257	1.69004	1.64872	1.73967	1.13911	1.50519	1.92681	1.79158	1.77564	1.96653	1.63493	1.18127	1.28667	1.50308	1.55149
PE O-38:7	11.99	266.2	746.512	747.519	C43H74NO7P	[M-H]-	yes	yes	yes		0.0523381	0.0984704	0.0746469	0.0560547	0.0674724	0.0641162	0.0622559	0.0832721		0.0335129		0.0651087	0.061184	0.0533728	0.0684543	0.0568539	0.0445289	0.0866365	0.0490291	0.051606
PE O-38:8	11.61	264.6	744.497	745.504	C43H72NO7P	[M-H]-	yes	no	yes	0.00963579	0.008504	0.0143271	0.0165187	0.00857802	0.00519835	0.00781579	0.0095139	0.0115407	0.0121829	0.00841021	0.00992797	0.0136895	0.00783338	0.0104489	0.0121095	0.012619	0.00941923	0.0121626	0.0085583	0.012902
PE O-39:2	13.47	292.7	772.621	771.614	C44H86NO7P	[M+H]+	yes	yes	yes	0.0188299	0.0240532	0.0124966	0.0165857	0.0124522	0.0118968	0.0406721	0.0150492	0.0157785	0.0147212	0.0192576	0.020894	0.0175651	0.0166961	0.0130883	0.0147693	0.019735	0.0180579	0.0161605	0.0204781	0.0218072
PE O-39:3	13.11	273.3	768.59	769.597	C44H84NO7P	[M-H]-	yes	yes	yes	0.0235846	0.0221697	0.0156619	0.0185362	0.0176512	0.0188282	0.0441355	0.0176557	0.0207118	0.0244241	0.0282412	0.0306891	0.0241064	0.0245758	0.0209209	0.0216299	0.0264386	0.0282395	0.0266758	0.0309785	0.0275316
PE O-39:4	12.89	271.9	766.574	767.581	C44H82NO7P	[M-H]-	yes	yes	yes	0.0450163	0.0278408	0.0401589	0.0532475	0.0425173	0.0480304	0.0731572	0.0502949	0.0406409	0.0514183	0.0653457	0.0615763	0.0841404	0.076193	0.0494945	0.0596806	0.0654819	0.0668573	0.0411435	0.0782221	0.0634146
PE O-39:5	12.61	270.5	764.558	765.565	C44H80NO7P	[M-H]-	yes	yes	yes	0.0595643	0.0394883	0.0554942	0.0886189	0.0338069	0.0375807	0.0929191	0.0574186	0.0626155	0.0673763	0.0740133	0.0787646	0.103014	0.0895972	0.0698594	0.0924954	0.0828074	0.0545789	0.0572797	0.0825559	0.0799249
PE O-39:7	12.21	269.2	760.526	761.533	C44H76NO7P	[M-H]-	yes	yes	yes	0.0449209	0.0578136	0.0709565	0.081513	0.0404776	0.0373508	0.0705779	0.0514	0.0619193	0.0563789	0.0407919	0.0531673	0.0706475	0.0564253	0.0541756	0.0757591	0.073728	0.0448287	0.068243	0.060459	0.0583019
PE O-40:2	13.62	278.5	784.621	785.628	C45H88NO7P	[M-H]-	yes	yes	yes	0.0804733	0.0989305	0.0581352	0.058771	0.0645322	0.0633249	0.126869	0.0553012	0.0652492	0.0674079	0.0732783	0.0963947	0.0832879	0.0568691	0.0662372	0.0792015	0.0954408	0.0986648	0.0703639	0.0848406	0.0914099
PE O-40:3	13.37	293.1	784.621	783.615	C45H86NO7P	[M+H]+	yes	yes	yes	0.111363	0.12883	0.0745618	0.0859861	0.0984032	0.116082	0.213026	0.0845661	0.0833775	0.0944693	0.134851	0.137025	0.13514	0.112109	0.102384	0.0897051	0.141606	0.139596	0.102016	0.127047	0.132663
PE O-40:4	13.19	292	782.606	781.599	C45H84NO7P	[M+H]+	yes	yes	yes	0.164466	0.0956337	0.151446	0.150367	0.158765	0.167413	0.372328	0.16952	0.0967482	0.120349	0.293883	0.25058	0.301999	0.318336	0.125108	0.204538	0.208431	0.290472	0.149205	0.244336	0.246355
PE O-40:5	12.87	273.5	778.574	779.582	C45H82NO7P	[M-H]-	yes	yes	yes	0.254113	0.233251	0.320188	0.393932		0.196797	0.540009	0.303455	0.236057	0.289547		0.379921	0.54871	0.428584	0.261546	0.420006	0.448009	0.330677	0.244637	0.415445	0.404709
PE O-40:6	12.62	272.8	776.558	777.566	C45H80NO7P	[M-H]-	yes	yes	yes	0.372977	0.499904	0.452605	0.549683	0.218534	0.219457	0.650937	0.462674	0.355598	0.388737	0.334236	0.432795	0.546006	0.403752	0.419099	0.547581	0.466521	0.360464	0.370186	0.406215	0.501104
PE O-40:8	12.1	270.5	772.527	773.534	C45H76NO7P	[M-H]-	yes	no	yes	0.409895	0.451977	0.553493	0.648202	0.321072	0.365577	0.555315	0.505383	0.411336	0.473325	0.349402	0.509866	0.763558	0.586762	0.519779	0.563055	0.569391	0.329921	0.641033	0.559277	0.538951
PE O-41:2	13.78	280.9	798.635	799.643	C46H90NO7P	[M-H]-	yes	yes	yes	0.00798169	0.0106107	0.00618129	0.00782789	0.00563857	0.00569595	0.0131227	0.0074286	0.00985773	0.0108443	0.00882172	0.016467	0.0101706	0.00359761	0.0110072	0.00912932	0.0121964	0.0111811	0.00763123	0.00974399	0.0110586
PE O-41:4	13.28	278.4	794.605	795.613	C46H86NO7P	[M-H]-	yes	yes	yes	0.0135721	0.0151809	0.00967754	0.0115638	0.00992143	0.0107983	0.0177952	0.014279	0.0110941	0.012161	0.0156197	0.018294	0.0230195	0.0167888	0.0153908	0.0155496	0.0160817	0.01477	0.0135462	0.016423	0.0202081
PE O-42:2	13.96	283.9	812.652	813.659	C47H92NO7P	[M-H]-	yes	yes	yes	0.0584138	0.0786761	0.0396535	0.0460525	0.0380775	0.038202	0.0778904	0.0378861	0.0678733	0.0653382	0.0588829	0.0677834	0.0521485	0.014971	0.0469175	0.0470222	0.0688917	0.0640894	0.0359683	0.0437334	0.0595615
PE O-42:3	13.73	299.1	812.654	811.647	C47H90NO7P	[M+H]+	yes	yes	yes	0.0754199	0.0977129	0.0423589	0.0498853	0.0700954	0.0651787	0.123503	0.0462203	0.0705707	0.0643841	0.0855645	0.0962261	0.07761	0.0290446	0.0663757	0.060572	0.101818	0.0947671	0.0563371	0.0723312	0.092767
PE O-42:4	13.44	281.1	808.62	809.627	C47H88NO7P	[M-H]-	yes	no	yes	0.0276065	0.0273306	0.0192538	0.0245938	0.0281934	0.0231476	0.0259411	0.0374941	0.0269347	0.0303613	0.028964	0.0374048	0.0281067	0.025228	0.0295311	0.0390685	0.0397756	0.0386308	0.0218189	0.0302738	0.0363903
PE O-42:5	13.18	279.7	806.605	807.612	C47H86NO7P	[M-H]-	yes	yes	yes	0.0275636	0.0250612	0.030173	0.0311509	0.0266361	0.0281868	0.0420108	0.0251963	0.0224644	0.0310609	0.0413603	0.0443355	0.0574031	0.0534149	0.0369807	0.0396041	0.0478849	0.0368247	0.0310803	0.0405798	0.0482296
PE O-42:6	13.1	293.6	806.606	805.599	C47H84NO7P	[M+H]+	yes	no	yes	0.0492127	0.0849922	0.066137	0.0799731	0.0386595	0.0413575	0.0730242	0.0646449	0.0431052	0.0512379	0.0475363	0.0501976	0.0688594	0.0704939	0.0462141	0.0692169	0.0600474	0.0392061	0.0431141	0.0488733	0.0653925
PE O-42:7	12.69	277.5	802.574	803.581	C47H82NO7P	[M-H]-	yes	no	yes	0.0257901	0.0264032		0.0396686	0.0190902	0.0159916	0.0351771	0.0219785	0.0215713	0.0306042	0.028593	0.0321053	0.0576068	0.0471903	0.0362632	0.0415619	0.0498924	0.0244603	0.0226328	0.0373354	0.0451528
PE O-42:8	12.44	275.9	800.558	801.565	C47H80NO7P	[M-H]-	yes	no	yes	0.0166747	0.0153964	0.0177482	0.0219211	0.00998272	0.0114854	0.010806	0.0110369	0.012549	0.0135409	0.0139811	0.0216615	0.0275685	0.0174994	0.0153331	0.0209965	0.0235426	0.00843665	0.0113774	0.0197884	0.0170176
PE O-43:2	14.16	305	828.685	827.678	C48H94NO7P	[M+H]+	yes	no	yes	0.0078766	0.014849	0.004894	0.00639675	0.00569896	0.00575288	0.00968333	0.00541742	0.00860015	0.00960049	0.00677253	0.00816544	0.00676113		0.00497659	0.00597325	0.00800092	0.00659916	0.00415941	0.00724178	0.00680651
PE O-43:3	13.9	302.8	826.669	825.662	C48H92NO7P	[M+H]+	yes	yes	yes	0.0107869	0.0144757	0.00598502	0.0070328	0.0070696	0.0076531	0.0161698	0.00696721	0.0119253	0.0108528	0.0120923	0.0158732	0.00965902		0.00788777	0.010406	0.0151819	0.0131617	0.00745184	0.0108942	0.0134257
PE O-44:1	14.56	291.4	842.698	843.706	C49H98NO7P	[M-H]-	yes	yes	yes	0.00230333	0.00473916	0.00248547	0.00249474	0.00158861	0.00162669	0.0034618	0.00247461	0.00281375	0.00248273	0.00182181	0.00105561				0.000840039	0.00155846
PE O-44:2	14.27	289.5	840.683	841.691	C49H96NO7P	[M-H]-	yes	yes	yes	0.0298884	0.0328759	0.0189041	0.0159995	0.0165284	0.0158805	0.0294253	0.0155169	0.0274004	0.0237852	0.0237439	0.0189221	0.017412	0.00431489	0.0145464	0.0130428	0.0209756	0.018742	0.0127658	0.0137319	0.0173215
PE O-44:3	14.03	288.1	838.668	839.675	C49H94NO7P	[M-H]-	yes	yes	yes	0.0554899	0.0638225	0.0303129	0.0324959	0.0426349	0.0384344	0.057212	0.0285116	0.0559725	0.0583783	0.051781	0.0412571	0.0361691	0.0108847	0.0366993	0.0302814	0.0559846	0.0378203	0.0256178	0.0339159	0.0400466
PE O-44:4	13.76	286.9	836.652	837.659	C49H92NO7P	[M-H]-	yes	yes	yes	0.0140873	0.0136513	0.00873674	0.00789465	0.0107353	0.0127584	0.0135701	0.00804546	0.0122417	0.0127295	0.0160777	0.0164455	0.0186529		0.0142187	0.0118294	0.0176041	0.0182208	0.00828951	0.0122794	0.0157208
PE O-44:6	13.47	283.8	832.621	833.628	C49H88NO7P	[M-H]-	yes	no	yes	0.0255323	0.0494932	0.0451843	0.0394782	0.0166387	0.0234204	0.0321335	0.0214998	0.0152187	0.0244119	0.0217055		0.0213122	0.0214041	0.0141242	0.0156185			0.0142451	0.0156103
PE O-44:8	13.02	281.8	828.589	829.597	C49H84NO7P	[M-H]-	yes	no	yes		0.0165754	0.0111341	0.0124094	0.00824211	0.00714583	0.0104316	0.00714993	0.00810754	0.00766927	0.00884878		0.0116364	0.00960034	0.00892622	0.00726256	0.00764343		0.00869884		0.00776965
PE O-45:3	14.23	308.1	854.702	853.694	C50H96NO7P	[M+H]+	yes	yes	yes	0.00471217	0.00582507	0.00222041	0.00354804	0.00263122	0.00278709	0.00515795	0.00289617	0.00504866	0.00539148	0.00438975	0.00202629		0.00172788		0.00222638	0.00317381	0.00211149
PE O-46:2	14.56	296.1	868.714	869.721	C51H100NO7P	[M-H]-	yes	yes	yes	0.00404097	0.00606957	0.00224703	0.00313017	0.00219904	0.00256634	0.0039553	0.00246747	0.00362522	0.00335971	0.00305023
PE O-46:3	14.33	294.1	866.699	867.706	C51H98NO7P	[M-H]-	yes	yes	yes	0.00610084	0.00732077	0.00297272	0.00377054	0.00381952	0.00389497	0.00571537	0.00357259	0.00520016	0.00459865	0.00469506	0.00159297	0.00156526		0.00158268	0.00280902	0.00266548	0.00178012	0.00146975	0.00165354	0.00206651
PI 16:0_16:0	11.06	278.1	809.516	810.523	C41H79O13P	[M-H]-	yes	no	yes	0.203185	0.0959132	0.072369	0.280756	0.0477807	0.0455575	0.234967	0.119872	0.426146	0.319272	0.125746	0.0962514			0.0637456	0.0611229	0.126953		0.0394248	0.0650522	0.0476042
PI 16:0_18:1	11.22	281.2	835.533	836.54	C43H81O13P	[M-H]-	yes	no	yes	1.90331	1.24288	0.988088	1.59085	1.05364	1.01414	1.8327	1.30997	2.35995	2.40831	1.15622	1.42728	0.89983	0.661188	1.02094	0.786579	1.35269	0.749204	0.849786	1.06985	0.82814
PI 16:0_20:4	10.91	283.3	857.517	858.524	C45H79O13P	[M-H]-	yes	no	yes	0.723066	1.19147	0.924552	1.69057	0.508994	0.524136	0.832735	0.943882	0.780957	0.898057	0.527469	0.549797	0.950442	0.687264	0.803602	0.770447	1.07057	0.464318	0.678165	0.524148	0.779607
PI 16:0_22:6	10.88	286.8	881.517	882.524	C47H79O13P	[M-H]-	yes	no	yes	0.0888369	0.135143	0.146122	0.196583	0.082279	0.0845729	0.109812	0.12208	0.149928	0.13932	0.0601696	0.0853466	0.150083	0.0978302	0.0875711	0.11379	0.135798	0.0647019	0.0916753	0.0785312	0.0913836
PI 16:1_18:1	10.81	279.9	833.517	834.524	C43H79O13P	[M-H]-	yes	no	yes	1.03839	0.877756	0.420053	0.678908	1.06363	1.12166	0.577622	0.902252	1.03014	1.38821	0.944344	1.00315	0.732267	0.644958	1.02304	0.523313	0.923213	0.62696	0.698159	0.95476	0.725064
PI 17:1_18:1	11.08	283.1	847.532	848.54	C44H81O13P	[M-H]-	yes	no	yes	0.101043	0.0838883	0.0594207	0.099661	0.083544	0.0884957	0.084092	0.0869067	0.125644	0.113973	0.096331	0.109341	0.0758145	0.0829063	0.0904481	0.0618229	0.112392	0.0807542	0.104123	0.115447	0.0964307
PI 18:0_20:3	11.66	290.1	887.564	888.571	C47H85O13P	[M-H]-	yes	no	yes	0.676825	1.10497	0.929417	0.813176	1.00338	0.949274	0.840862	0.936591	0.478662	0.762794	0.776523	0.893073	1.12602	0.843431	0.996493	0.721274	1.06813	0.78017	0.882542	0.974002	1.22834
PI 18:0_20:4	11.45	289	885.548	886.556	C47H83O13P	[M-H]-	yes	no	yes	5.93285	8.93016	9.25723	10.2571	7.15266	5.4856	7.95813	6.72766	6.4024	5.9158	6.69613	6.41229	10.4646	8.84131	7.52229	10.4611	7.57227	7.25153	10.1039	6.44068	7.3224
PI 18:0_22:3	12.15	295.5	915.595	916.602	C49H89O13P	[M-H]-	yes	no	yes	0.0820391	0.0811738	0.127713	0.0847346	0.134718	0.139542	0.130644	0.087645	0.0626251	0.0846243	0.146038	0.138887	0.155325	0.161639	0.110446	0.0877263	0.114704	0.13912	0.0921349	0.124904	0.118721
PI 18:1_18:1	11.34	285.8	861.548	862.556	C45H83O13P	[M-H]-	yes	no	yes	1.35471		1.29701	0.876457	1.49471	1.88782	1.9731		1.61097	1.34944	1.48973			1.22935	1.25233	0.963112	1.43646	1.32655	1.49566	1.53082	1.5373
PI 18:1_18:2	11.03	284.1	859.532	860.539	C45H81O13P	[M-H]-	yes	no	yes	0.31579	0.44728	0.206673	0.25631	0.33003	0.300789	0.237036	0.28679	0.297374	0.351054	0.30931	0.302267	0.258725	0.219575	0.315292	0.1915	0.312523	0.244968	0.315681	0.320244	0.280022
PI 18:1_20:4	11.03	287.7	883.533	884.54	C47H81O13P	[M-H]-	yes	no	yes	1.29203	2.19759	1.95501	2.18676	1.3013	1.2627	1.64658	1.91079	1.52055	1.73942	1.26603	1.29741	1.86596	1.54091	1.69602	1.64008	1.82596	1.06388	1.65172	1.35163	1.7336
PI 32:0	11.08	298.4	828.561	810.527	C41H79O13P	[M+NH4]+	yes	no	yes	0.10407	0.0382647	0.0376003	0.116001	0.0266346	0.0260719	0.127286	0.0585467	0.183082	0.131277	0.0492047	0.0461971	0.0245902	0.0191402	0.0283135	0.0229348	0.0564594	0.0171926	0.0192372	0.0343738	0.0240102
PI 32:1	10.68	294.6	826.544	808.511	C41H77O13P	[M+NH4]+	yes	no	yes	0.155494	0.0938157	0.0512293	0.12584	0.0922579	0.0996701	0.110814	0.107606	0.149063	0.190778	0.0933661	0.111771	0.0725633	0.052274	0.0916264	0.047668	0.117948	0.0458369	0.0647365	0.091417	0.0634355
PI 32:2	10.24	291.2	824.531	806.497	C41H75O13P	[M+NH4]+	yes	no	yes	0.01581	0.00698251	0.00382164	0.00798817	0.0122267	0.0133517	0.00514926	0.0095319	0.0120124	0.0150328	0.0120491	0.0113349	0.00943472	0.00802492	0.0138151	0.00580619	0.0117425	0.00755902	0.00781594	0.011449	0.00861353
PI 34:0	11.63	303.7	856.592	838.558	C43H83O13P	[M+NH4]+	yes	no	yes	0.0685607	0.0290259	0.0610818	0.0448283	0.0175044	0.0160056	0.0812505	0.0386127	0.110671	0.0745531	0.0366432	0.0358332	0.026284		0.0226116	0.0281459	0.0298174	0.0184508		0.0268835	0.0166204
PI 34:1	11.24	300.5	854.575	836.542	C43H81O13P	[M+NH4]+	yes	no	yes	0.70722	0.419781	0.29387	0.509332	0.366963	0.340321	0.740601	0.481403	0.799002	0.807738	0.418128	0.518376	0.311928	0.24381	0.322635	0.259294	0.444241	0.298157	0.322185	0.368389	0.263095
PI 34:2	10.83	297.2	852.56	834.526	C43H79O13P	[M+NH4]+	yes	no	yes	0.36894	0.335901	0.150883	0.246254	0.424825	0.416483	0.25624	0.341548	0.366617	0.493172	0.338062	0.405247	0.26738	0.264708	0.383872	0.192159	0.383509	0.24417	0.278814	0.343914	0.263657
PI 34:3	10.71	296.7	850.545	832.511	C43H77O13P	[M+NH4]+	yes	no	yes	0.0262722	0.0209386	0.00912062	0.0238209	0.0276687	0.0284806	0.0124129	0.0234496	0.0202152	0.0283799	0.0206107	0.0286399	0.0278332	0.0235677	0.0333724	0.0164704	0.0246278	0.0194865	0.021787	0.021746	0.0258552
PI 36:0	12.14	309.6	884.622	866.588	C45H87O13P	[M+NH4]+	yes	no	yes	0.0248478	0.0244425	0.0142974	0.0188254	0.0220747	0.0232274	0.0118922	0.0148951	0.0187627	0.0213556	0.015771	0.0444623	0.0377418	0.025753	0.0300608	0.0198548	0.0275309	0.0270302	0.027638	0.0246327	0.0281572
PI 36:2	11.36	303.6	880.591	862.557	C45H83O13P	[M+NH4]+	yes	no	yes	0.0305982	0.0349471	0.0221637	0.0160692	0.033608	0.0413144	0.036812	0.0289146	0.0164891	0.018234	0.0315088	0.0285966	0.0310513	0.0223547	0.0295659	0.014944	0.0330524	0.0285348	0.0341592	0.0235192	0.023476
PI 36:3	11.05	300.9	878.575	860.542	C45H81O13P	[M+NH4]+	yes	no	yes	0.127522	0.188282	0.0739232	0.102711	0.131908	0.120909	0.110879	0.126904	0.1153	0.149226	0.120917	0.140468	0.098333	0.102288	0.129295	0.079509	0.132117	0.0955602	0.10955	0.124474	0.140222
PI 36:4	10.93	300.9	876.56	858.526	C45H79O13P	[M+NH4]+	yes	no	yes	0.350766	0.448612	0.33898	0.682455	0.214729	0.222967	0.402411	0.437584	0.326642	0.383167	0.199222	0.2828	0.377882	0.345347	0.307245	0.327872	0.428769	0.202856	0.301642	0.231159	0.334038
PI 36:5	10.47	281.9	855.501	856.508	C45H77O13P	[M-H]-	yes	no	yes	0.0250884	0.0342902	0.0218613	0.04651	0.0274525	0.0283661	0.0185245	0.0288975	0.0294339	0.0360361	0.0214994	0.0227911	0.0326739	0.0275144	0.0302716	0.0242145	0.0343078	0.014095	0.0228626	0.0203331	0.0268865
PI 38:1	12.23	311.6	910.637	892.603	C47H89O13P	[M+NH4]+	yes	no	yes	0.0150486	0.0164848	0.00874382	0.0146991	0.00828393	0.00875722	0.027347	0.0120728	0.0134346	0.0128079	0.00785909	0.0119001	0.00831357	0.00653434	0.010033	0.0072114	0.0136327	0.00586204	0.00636378	0.00834467	0.00748352
PI 38:2	11.91	291.4	889.58	890.587	C47H87O13P	[M-H]-	yes	no	yes	0.439043	0.341564	0.242192	0.230686	0.346014	0.354794	0.42417	0.348813	0.149974	0.318801	0.377652	0.313525	0.297193	0.196579	0.300495	0.156672	0.418573	0.257864	0.274495	0.334298	0.260783
PI 38:3	11.68	308.4	906.606	888.572	C47H85O13P	[M+NH4]+	yes	no	yes	0.676877	0.548735	0.687217	0.589593	0.877928	0.896268	0.698009	0.80482	0.396702	0.430114	0.753314	0.750759	0.962127	0.909785	0.680448	0.674347	0.677787	0.87073	0.881333	0.641518	0.650514
PI 38:4	11.37	306.2	904.59	886.556	C47H83O13P	[M+NH4]+	yes	no	yes	0.570864	0.704243	0.814082	0.853201	0.423081	0.442898	0.836761	0.700865	0.520644	0.568754	0.443549	0.590217	0.741581	0.711207	0.609174	0.829683	0.584075	0.497508	0.707385	0.54271	0.623729
PI 38:5	11.06	304	902.576	884.542	C47H81O13P	[M+NH4]+	yes	no	yes	0.677489	1.1072	0.875734	0.955162	0.589805	0.553722	0.910681	0.952321	0.697896	0.782231	0.574527	0.710147	0.779392	0.864961	0.809718	0.806159	0.899682	0.516887	0.699613	0.60908	0.983022
PI 38:6	10.76	302.4	900.561	882.527	C47H79O13P	[M+NH4]+	yes	no	yes	0.0170292	0.0329476	0.0199216	0.0246246	0.0205728	0.0208194	0.0143694	0.025208	0.0215019	0.0217236		0.0101488	0.013783	0.0209177	0.0171418	0.0194568	0.0193348	0.0121239	0.0181315		0.0215996
PI 40:3	12.17	314.8	934.637	916.603	C49H89O13P	[M+NH4]+	yes	no	yes	0.0253597	0.0207657	0.0356182	0.0265834	0.0362507	0.0373327	0.0332108	0.0287304	0.0204784	0.0184833	0.0367871	0.039311	0.0354043	0.0427118	0.0327384	0.0356431	0.0309237	0.0296781	0.0247185	0.0296187	0.0244486
PI 40:4	11.86	312.6	932.622	914.588	C49H87O13P	[M+NH4]+	yes	no	yes	0.0536601	0.0537208	0.0612071	0.0570402	0.0453419	0.0422271	0.105598	0.0606637	0.0462684	0.0449316	0.0535137	0.0543286	0.0700722	0.0616382	0.0451455	0.068509	0.0601196	0.0389651	0.0454308	0.0417324	0.0538413
PI 40:6	11.18	307.2	928.591	910.557	C49H83O13P	[M+NH4]+	yes	no	yes	0.0380076	0.0525911	0.0504472	0.0519477	0.0319852	0.0333385	0.0527701	0.0437651	0.0378071	0.0433528	0.0296563	0.0433821	0.0447831	0.043727	0.0383904	0.0413471	0.0439801	0.0292819	0.0383035	0.027912	0.0496212
PI 40:7	11.04	307.2	926.575	908.541	C49H81O13P	[M+NH4]+	yes	no	yes	0.0476536	0.0712223	0.0679294	0.0612043	0.0527865	0.0491977	0.0627501	0.0665447	0.0622392	0.0719572	0.046066	0.0498341	0.0625822	0.0709556	0.041758	0.0553837	0.0726798	0.0373397	0.0483005	0.0461349	0.0679774
PS 14:0/14:0	9.93	254.4	678.435	679.442	C34H66NO10P	[M-H]-	yes	no	yes	5.33211	5.11822	5.09104	6.45977	5.49192	5.55903	5.60013	6.012	5.40396	5.74241	5.71453	5.48392	5.81373	4.8368	5.78943	5.86583	5.66721	5.12916	5.48025	5.18387	5.06533
PS 15:0/15:0	10.58	259.5	706.465	707.472	C36H70NO10P	[M-H]-	yes	no	yes	0.0150373	0.0159673	0.0161983	0.0218222	0.0171118	0.0191591	0.0117079	0.0140665	0.0128035	0.0207	0.0215806	0.0273694	0.0308884	0.0233318	0.0244346	0.0182475	0.0144752	0.0189584	0.0126509	0.0205903	0.0168929
PS 16:0_16:0	11.17	265.4	734.496	735.503	C38H74NO10P	[M-H]-	yes	no	yes	0.0287832	0.0356532	0.0460655	0.0297935	0.0319878	0.0293967	0.0240381	0.0260322	0.0244883	0.0379844	0.0426345	0.0657104	0.0704509	0.0656961	0.0647145	0.0446576	0.0304609	0.0412398	0.029115	0.0426375	0.0399198
PS 16:0_16:1	10.78	263.8	732.481	733.488	C38H72NO10P	[M-H]-	yes	no	yes	0.245497	0.230476	0.136914	0.20175	0.359093	0.350939	0.0864161	0.197421	0.216604	0.275644	0.23639	0.218033	0.236058	0.16698	0.301168	0.133395	0.213096	0.168147	0.179918	0.177147	0.160633
PS 16:0_18:1	11.31	269.8	760.511	761.519	C40H76NO10P	[M-H]-	yes	no	yes	1.29782	1.24206	1.25315	1.02535	1.35639	1.54663	0.791945	1.09826	1.26468	1.26475	1.15789	1.1941	1.26684	1.09279	1.53981	0.966774	1.28875	1.16129	1.29729	0.99636	1.15538
PS 16:0_20:4	11	271.8	782.495	783.503	C42H74NO10P	[M-H]-	yes	no	yes	0.0444984	0.0518791	0.0962674	0.0737592	0.0625219	0.0611349	0.0307575	0.0609126	0.0584429	0.0661811	0.0515936	0.0457972	0.074576	0.0663685	0.0561067	0.0501246	0.0589959	0.0442266	0.0542301	0.0332134	0.0444114
PS 16:0_22:6	10.97	275.6	806.495	807.503	C44H74NO10P	[M-H]-	yes	no	yes	0.155693	0.206722	0.241716	0.269073	0.149228	0.146382	0.109511	0.20268	0.178284	0.225773	0.163813	0.156211	0.245024	0.199135	0.216043	0.192351	0.177009	0.124777	0.171597	0.13329	0.173191
PS 16:0_22:6	11.01	287.4	808.512	807.505	C44H74NO10P	[M+H]+	yes	yes	yes	0.137132	0.133658	0.144893	0.144567	0.0990135	0.109975	0.0714152	0.144375	0.100424	0.145307	0.113075	0.123157	0.158641	0.13909	0.140642	0.139725	0.103266	0.078266	0.123813	0.100096	0.116031
PS 17:0_18:1	11.6	272.4	774.527	775.535	C41H78NO10P	[M-H]-	yes	no	yes	0.209219	0.21319	0.216923	0.207256	0.176575	0.182791	0.185201	0.220517	0.235342	0.206329	0.199447	0.265626	0.240766	0.222628	0.255104	0.24806	0.203565	0.240136	0.316631	0.195645	0.211908
PS 17:1_17:1	11	282.1	760.513	759.506	C40H74NO10P	[M+H]+	yes	yes	yes	0.0677563	0.0554037	0.0401459	0.0421746	0.0674669	0.0772585	0.0305198	0.0547213	0.0499139	0.0573993	0.0581607	0.0538583	0.0512727	0.0505565	0.060801	0.0365174	0.053893	0.047191	0.0485523	0.0482745	0.0472268
PS 17:1/17:1	10.96	268	758.496	759.503	C40H74NO10P	[M-H]-	yes	no	yes	0.122843	0.136702	0.103068	0.110226	0.170518	0.175294	0.0734903	0.121859	0.116603	0.152763	0.134781	0.124141	0.122147	0.115321	0.159461	0.0745857	0.119699	0.12436	0.113229	0.103319	0.102134
PS 18:0_18:2	11.54	274	786.526	787.534	C42H78NO10P	[M-H]-	yes	no	yes	0.408536	0.536413	0.398173	0.322182	0.403606	0.423519	0.337231	0.366009	0.404208	0.432537	0.357714		0.347109		0.377047		0.343032		0.515448		0.368408
PS 18:0_20:2	12.04	280	814.558	815.565	C44H82NO10P	[M-H]-	yes	no	yes	0.174234	0.0687143	0.0541335	0.0716796	0.214334	0.033731	0.0638023	0.180728	0.143852	0.178081	0.236419	0.0346871	0.0270784	0.233062	0.0796223	0.130691	0.0832019	0.07704	0.147784	0.183958	0.0887746
PS 18:0_20:3	11.74	278.3	812.541	813.549	C44H80NO10P	[M-H]-	yes	no	yes	0.459565	0.64546	0.455347	0.565903	0.40242	0.356092	0.349029	0.599539	0.410349	0.545227	0.432978	0.397401	0.524957	0.407	0.539309	0.501094	0.522354	0.37508	0.513432	0.406109	0.464771
PS 18:0_20:4	11.39	291.8	812.546	811.538	C44H78NO10P	[M+H]+	yes	yes	yes	0.0295991	0.0312246	0.0296216	0.0386058	0.0241982	0.0276147	0.0272297	0.0329232	0.0226581	0.0267741	0.0245791	0.0247122	0.0324321	0.0252235	0.033476	0.0277341	0.0273354	0.0187894	0.0206191	0.0194392	0.0213822
PS 18:0_20:4	11.57	277.2	810.526	811.533	C44H78NO10P	[M-H]-	yes	no	yes	0.241024	0.294779	0.558003	0.351692	0.318415	0.309466	0.209981	0.40268	0.311099	0.329543	0.261524	0.278661	0.46834	0.490384	0.36212	0.394601	0.352916	0.308572	0.325012	0.193907	0.333019
PS 18:0_20:5	11.27	276.7	808.51	809.518	C44H76NO10P	[M-H]-	yes	no	yes	0.0381517		0.0820984	0.0649473	0.0502004	0.0480809		0.0522288	0.0589879	0.047291	0.0427427	0.0414672	0.0702283	0.0607872	0.0563789	0.0505824	0.0507593		0.0451961	0.0366675	0.0485182
PS 18:0_20:5	11.31	289.6	810.529	809.521	C44H76NO10P	[M+H]+	yes	yes	yes	0.0348913	0.0370697	0.0421545	0.0388774	0.035114	0.0338939	0.027603	0.040265	0.0414668	0.0412504	0.0327196	0.0324156	0.0445206	0.0509062	0.047896	0.034104	0.0334975	0.0269317	0.0369244	0.0203831	0.0346162
PS 18:0_22:3	12.27	300.5	842.591	841.584	C46H84NO10P	[M+H]+	yes	yes	yes	0.074653	0.040761	0.0657867	0.0531206	0.101793	0.100435	0.100128	0.0733965	0.0483461	0.0456327	0.112771	0.0938937	0.0914295	0.110329	0.0668771	0.079936	0.0707064	0.0954613	0.0686692	0.0854612	0.0860448
PS 18:0_22:4	11.94	283.5	838.557	839.565	C46H82NO10P	[M-H]-	yes	no	yes	0.20702	0.244892	0.245647	0.415969	0.174499	0.166837	0.283816	0.232394	0.225866	0.324575	0.351184	0.275927	0.491845	0.382285	0.319948	0.555406	0.430866	0.223896	0.202867	0.342043	0.415446
PS 18:0_22:5	11.66	282.4	836.542	837.549	C46H80NO10P	[M-H]-	yes	no	yes	0.358162	0.58088	0.245842	0.693765	0.138076	0.131929	0.373308	0.36156	0.196254	0.539521	0.41516	0.286247	0.444427	0.373689	0.591996	0.56738	0.296658	0.25833	0.18377	0.344745	0.587178
PS 18:0_22:6	11.54	281.5	834.526	835.533	C46H78NO10P	[M-H]-	yes	no	yes	0.55314	0.92994	0.45968	0.913409	0.260409	0.258387	0.403071	0.584663	0.309964	0.726603	0.532166	0.424651	0.712658	0.627313	0.622925	0.730872	0.523571	0.382589	0.441434	0.505955	0.778358
PS 18:0_26:1	13.67	316	902.687	901.679	C50H96NO10P	[M+H]+	yes	yes	yes	0.0216763	0.024487	0.0199263	0.0224926	0.0177235	0.0174601	0.0283321	0.0299216	0.0173094	0.021329	0.0165113	0.00726338	0.0081888	0.00667423	0.00685543	0.0087098	0.0109079	0.00716349	0.008613	0.00858782	0.00553618
PS 18:1_18:2	11.28	287.2	786.529	785.522	C42H76NO10P	[M+H]+	yes	yes	yes	0.0383009	0.0385307	0.0297608	0.0347056	0.0347562	0.0422503	0.0275951	0.0338594	0.0350409	0.0404349	0.0316095	0.0396857	0.0352521	0.0382697	0.0454816	0.0259116	0.031759	0.0316827	0.0370593	0.0197789	0.0326431
PS 18:1_20:1	11.97	279.4	814.557	815.565	C44H82NO10P	[M-H]-	yes	no	yes		0.209005	0.19649	0.153242	0.225347	0.214415	0.235898	0.097603		0.178533		0.218917	0.23324	0.248504	0.189917	0.173879	0.237876	0.226502	0.21418	0.210899	0.208521
PS 18:1_20:1	12.01	297.4	816.576	815.569	C44H82NO10P	[M+H]+	yes	yes	yes	0.0781684	0.0771632	0.0768107	0.0677046	0.0795673	0.0738336	0.0812754	0.0751482	0.0511049	0.0695051	0.0768793	0.080091	0.0807849	0.0913762	0.0769867	0.0706977	0.0616623	0.0717168	0.0792944	0.0672305	0.0633655
PS 18:1_22:0	12.82	287	844.605	845.612	C46H88NO10P	[M-H]-	yes	no	yes	0.147668	0.229737	0.229656	0.164156	0.181846	0.160545	0.277464	0.174614	0.155424	0.177686	0.152147	0.210293	0.228668	0.178403	0.153541	0.179368	0.24507	0.190782	0.261015	0.187505	0.189772
PS 18:1_22:0	12.88	301.6	846.625	845.617	C46H88NO10P	[M+H]+	yes	yes	yes	0.0616409	0.0770648	0.0745753	0.0594001	0.0570504	0.0547424	0.0933532	0.0773499	0.0590073	0.0551332	0.0511582	0.0834164	0.076645	0.0570505	0.0507105	0.0718047	0.0739817	0.0609756	0.0803737	0.0621439	0.0608647
PS 18:1_22:1	12.43	285.1	842.589	843.596	C46H86NO10P	[M-H]-	yes	no	yes	0.185942	0.248619	0.287623	0.172501	0.254601	0.264777	0.29029	0.199777	0.159104	0.198638	0.251911	0.310497	0.304345	0.300787	0.242904	0.240471	0.291202	0.252375	0.324883	0.269598	0.225591
PS 18:1_22:1	12.46	302.7	844.607	843.599	C46H86NO10P	[M+H]+	yes	yes	yes	0.088824	0.0905987	0.107484	0.0682467	0.111476	0.123721	0.10116	0.0854957	0.0578977	0.0773006	0.0974109	0.118651	0.116041	0.121703	0.0966141	0.0916702	0.0795227	0.103591	0.112146	0.0996207	0.0855992
PS 18:1_24:0	13.3	307.4	874.656	873.649	C48H92NO10P	[M+H]+	yes	yes	yes	0.0578506	0.0600899	0.0830333	0.05493	0.0546625	0.0527525	0.126746	0.0677482	0.0611775	0.0575936	0.044688	0.0667775	0.0638757	0.0525659	0.0493604	0.0610515	0.0691696	0.0546228	0.0593287	0.0588027	0.0487662
PS 18:1_24:0	13.24	292.7	872.636	873.643	C48H92NO10P	[M-H]-	yes	no	yes	0.174728	0.228796	0.296336	0.190802	0.162653	0.150201	0.398291	0.207067	0.177542	0.231514	0.133225	0.198082	0.194059	0.157804	0.145699	0.199583	0.271086	0.188072	0.219824	0.193157	0.19544
PS 18:1_24:1	12.91	305.3	872.639	871.632	C48H90NO10P	[M+H]+	yes	yes	yes	0.0709771	0.0691512	0.06983	0.0563475	0.0714073	0.0778955	0.0932918	0.0766026	0.05599	0.0718572	0.0644181	0.0781671	0.0851166	0.0714292	0.0574696	0.0557019	0.0738542	0.0545838	0.0786217	0.0728603	0.0619533
PS 18:1_24:1	12.85	291.3	870.62	871.628	C48H90NO10P	[M-H]-	yes	no	yes	0.192107	0.222696	0.243493	0.191502	0.245001	0.247364	0.364884	0.23867	0.176969	0.244855	0.217268	0.285124	0.240392	0.225457	0.203508	0.202487	0.280038	0.217437	0.267443	0.260613	0.205324
PS 18:1_24:2	12.55	290.3	868.605	869.613	C48H88NO10P	[M-H]-	yes	no	yes	0.0533537	0.0424754	0.0602863	0.0414414	0.0532207	0.0592127	0.044821	0.047101	0.038617	0.056651	0.0598677	0.0740908	0.0817061	0.0650438	0.0584115	0.0574649	0.0701212	0.0644647	0.0586848	0.0624735	0.0532308
PS 18:1/18:1	11.44	274	786.527	787.534	C42H78NO10P	[M-H]-	yes	no	yes	0.409966	0.547571	0.382716	0.33631	0.648249	0.471761	0.367405	0.313902	0.410673	0.425048	0.578708	0.501603	0.580607	0.587699	0.490569	0.298741	0.459718	0.469653	0.610159	0.495822	0.426627
PS 18:2_24:1	12.67	305.3	870.624	869.616	C48H88NO10P	[M+H]+	yes	yes	yes	0.0177823	0.0211327	0.0205424	0.0198759	0.0246536	0.0242162	0.025059	0.016452	0.0154017	0.0181371	0.0233716	0.021332	0.0255062	0.025642	0.019879	0.0192245	0.0219453	0.0178049	0.01937	0.0210919	0.0193704
PS 19:0_20:3	12.03	299	828.575	827.568	C45H82NO10P	[M+H]+	yes	yes	yes	0.0339569	0.0225744	0.0278802	0.0251737	0.0333349	0.0347577	0.0240304	0.0316196	0.0230646	0.0255491	0.0376364	0.0314233	0.0358042	0.0314759	0.0308868	0.028654	0.0293345	0.0321179	0.029207	0.0326158	0.0273804
PS 20:3_20:4	11.13	291.7	834.528	833.521	C46H76NO10P	[M+H]+	yes	yes	yes	0.0362248	0.048682	0.0353429	0.0500581	0.0208179	0.0212508	0.0230813	0.0364954	0.0227946	0.046673	0.0310968	0.0322419	0.0431993	0.0450795	0.0389338	0.0392423	0.0366525	0.0195674	0.0260618	0.0312523	0.0362247
PS 22:1_22:1	13.31	313.3	900.67	899.662	C50H94NO10P	[M+H]+	yes	yes	yes	0.0371182	0.0309938	0.0309622	0.0247134	0.0334568	0.0326815	0.0373249	0.0387056	0.0263461	0.035944	0.0292563	0.0225665	0.0223255	0.0200933	0.0239081	0.0168017	0.0242699	0.0192188	0.0201547	0.0252328	0.0186691
PS 32:0	11.21	285.1	736.515	735.507	C38H74NO10P	[M+H]+	yes	no	yes	0.0126965	0.0124725	0.0213493	0.0159456	0.0119951	0.0183323	0.00902176	0.0103916	0.00989019	0.017793	0.0177889	0.0320126	0.0308339	0.0271134	0.0292344	0.0232444	0.0129061	0.0181431	0.0165222	0.0195655	0.021062
PS 35:1	11.63	288.7	776.547	775.539	C41H78NO10P	[M+H]+	yes	yes	yes	0.076892	0.0630861	0.071639	0.0633566	0.0472574	0.0585264	0.0643276	0.0656642	0.0759485	0.0590735	0.0504451	0.0757434	0.0656911	0.0714816	0.0634638	0.0623251	0.0642787	0.07245	0.0976533	0.0722368	0.0571234
PS 36:3	11.2	272.1	784.511	785.519	C42H76NO10P	[M-H]-	yes	no	yes	0.0513821	0.0555465		0.0507231	0.0593275	0.0611248	0.0371681			0.053629	0.0479167	0.0467286			0.0669294		0.0526684	0.0449668	0.0485091	0.037584	0.0459444
PS 38:4	12.65	279.1	810.526	811.533	C44H78NO10P	[M-H]-	yes	no	yes		0.00900767	0.0125855	0.0112375	0.0109462	0.0135869	0.0100694	0.00998418	0.0110821	0.0105334	0.00978363		0.0100664	0.0110954	0.00930228	0.00897597	0.0102201	0.0112828	0.0125192	0.00963592	0.0107371
PS 38:5	11.14	276.7	808.511	809.519	C44H76NO10P	[M-H]-	yes	no	yes	0.064264	0.0676297	0.0682663	0.0912867	0.0440691	0.0521477	0.0372362	0.0615818	0.0515862	0.0801228	0.0661098	0.055226	0.0661885	0.0571246	0.0806821	0.0618407	0.0585396	0.0512246	0.0453206	0.0508793	0.0596577
PS 39:1	12.6	286.6	830.59	831.597	C45H86NO10P	[M-H]-	yes	no	yes	0.0442382	0.0394394	0.036235	0.0339868	0.0281934	0.0211451	0.0404282	0.034447	0.0366748	0.0253465	0.034327	0.0404809	0.0375994	0.0380831	0.0299483	0.0235385	0.0417279	0.0409896	0.0424697	0.0467292	0.0387411
PS 39:2	12.2	283.2	828.574	829.581	C45H84NO10P	[M-H]-	yes	no	yes	0.0371397	0.0364547	0.0389382	0.0341401	0.0420417	0.0393817	0.0432579	0.033487	0.0290258	0.0322002	0.0389326	0.0416894	0.0389871	0.0452222	0.0357372	0.0380462	0.0435529	0.0477477	0.0494402	0.0463747	0.0350651
PS 39:3	12.01	281.3	826.557	827.565	C45H82NO10P	[M-H]-	yes	no	yes	0.0708327	0.0673897	0.0697462	0.0780985	0.0783074	0.0666263	0.077589	0.0694106	0.068111	0.0783349	0.108374	0.0711437	0.103615	0.0996817	0.0687058	0.0705455	0.0958875	0.10339	0.074517	0.0856144	0.0840557
PS 42:4	12.29	289.1	866.589	867.596	C48H86NO10P	[M-H]-	yes	no	yes	0.0289814	0.0326872	0.0337547		0.0307719	0.0314654	0.0296951	0.0315602	0.0224524	0.033874	0.0389867	0.0482833	0.0663613	0.0546545	0.0450003	0.0510468	0.0400542	0.0399575	0.036009	0.0467033	0.0490059
PS 44:1	13.61	298.3	900.668	901.676	C50H96NO10P	[M-H]-	yes	no	yes	0.0414026	0.0522496	0.0421053	0.0472641	0.0412253	0.0408896	0.0606058	0.0607768	0.0402832	0.0587426	0.0331652	0.0160849	0.0175328	0.0114832	0.0101259	0.0132828	0.022402	0.0123696	0.011995	0.019983	0.0124166
PS 44:2	13.26	296.2	898.651	899.658	C50H94NO10P	[M-H]-	yes	no	yes	0.0642521	0.0664624	0.0517569	0.0527851	0.080303	0.08331	0.0747811	0.061046	0.0561478	0.112294	0.0744693	0.0465566	0.0479074	0.0419429	0.0499652	0.0296858	0.0536529	0.0361887	0.0448012	0.0495608	0.0465917
PS 44:3	12.92	303.4	896.642	897.649	C50H92NO10P	[M-H]-	yes	no	yes	0.0613879	0.0627275	0.059882	0.0482926	0.0692931	0.0652749	0.0997917	0.0535364	0.0834546	0.0580697	0.0567446	0.0656005	0.0629372	0.0475713	0.0748843	0.0474022	0.0897017	0.0444377	0.0705937	0.0500342	0.0404031
PS 44:5	12.58	293.3	892.604	893.611	C50H88NO10P	[M-H]-	yes	no	yes	0.00798408	0.0134626	0.00961793	0.0130424	0.00646719	0.00701954	0.00925496	0.00901959	0.00530579	0.0117845	0.00822	0.0146949						0.00695626		0.0097829
PS 44:6	12.54	292.1	890.589	891.596	C50H86NO10P	[M-H]-	yes	no	yes	0.0121993	0.0223933	0.0116732	0.0213722	0.00855101	0.00734033	0.010592	0.00964122	0.00767059	0.0184237		0.0122876	0.0167206		0.0123246	0.0190098	0.0175849	0.0103784		0.0111101	0.0141288
PS 46:6	12.98	298.5	918.619	919.627	C52H90NO10P	[M-H]-	yes	no	yes	0.00767856	0.0140357	0.00688105	0.0184274	0.00452556	0.00576668	0.0129258	0.00902197	0.00816996	0.0169662	0.0059443	0.00690205	0.0102275	0.00743729	0.00756733	0.0108783	0.0110245	0.00519179	0.00479944	0.00690163	0.00781776
SM 13:1;O2/20:0	10.85	284.9	689.561	688.553	C38H77N2O6P	[M+H]+	yes	yes	yes	1.11062	1.37265	1.30021	1.317	1.218	1.04324	1.48228	1.52178	1.21895	1.56892	1.26751	1.28765	1.57725	1.57169	1.40115	1.36652	1.1886	1.22078	1.50761	1.33595	1.24004
SM 14:1;O2/18:1	10.03	277.1	673.528	672.521	C37H73N2O6P	[M+H]+	yes	yes	yes	0.0247722	0.0338464	0.0394511	0.0180047	0.0299448	0.0320161	0.025733	0.0318608	0.0152629	0.0213477	0.0317215	0.0302888	0.053247	0.0477926	0.0317581	0.026283	0.0310516	0.0208685	0.0254371	0.0256706	0.0287941
SM 15:0;O2/17:0	10.77	285.5	677.56	676.553	C37H77N2O6P	[M+H]+	yes	yes	yes	0.123395	0.0620374	0.0759281	0.122353	0.0818417	0.0826627	0.0737234	0.0978981	0.106208	0.148938	0.130768	0.172477	0.18427	0.211406	0.131592	0.131563	0.131997	0.118879	0.107159	0.180663	0.165095
SM 18:1;O2/12:0	9.32	283.5	647.513	646.505	C35H71N2O6P	[M+H]+	yes	yes	yes	0.0933443	0.0970342	0.0935729	0.0919947	0.0913005	0.0875417	0.100821	0.0944689	0.0953453	0.0981212	0.105946	0.0834704	0.0886812	0.101244	0.0778867	0.0907154	0.109204	0.0968034	0.0894659	0.0888734	0.0952532
SM 18:1;O2/13:1	10.17	278.3	661.528	660.521	C36H73N2O6P	[M+H]+	yes	yes	yes	0.022944	0.0233886	0.0209342	0.0232337	0.0303982	0.0306976	0.0222831	0.0299862	0.0211593	0.0239039	0.0329486	0.0263828	0.0414846	0.0417133	0.0334871	0.0239465	0.0285969	0.0238537	0.02566	0.0304563	0.0313606
SM 18:1;O2/14:0	10.53	282.2	675.546	674.538	C37H75N2O6P	[M+H]+	yes	yes	yes	1.21269	1.28497	1.2831	1.18681	1.45436	1.41255	1.17319	1.39836	0.97122	1.23816	1.58024	1.33875	2.32873	2.35142	1.7131	1.36773	1.39491	1.20587	1.41986	1.47379	1.3808
SM 18:1;O2/17:0	11.46	292.5	717.591	716.584	C40H81N2O6P	[M+H]+	yes	yes	yes	0.30689	0.305861	0.52872	0.312987	0.220184	0.203904	0.42193	0.33292	0.290362	0.328197	0.283008	0.393846	0.534183	0.546297	0.363887	0.588853	0.312044	0.467289	0.506545	0.335764	0.37891
SM 18:1;O2/18:0	11.75	294.6	731.608	730.6	C41H83N2O6P	[M+H]+	yes	yes	yes	1.21764	1.64642	1.16258	1.52757	1.4161	1.46911	1.74961	1.20633	1.23278	1.27897	1.57197	1.70217	1.56472	2.09607	1.38607	2.25863	1.2047	2.13498	1.54495	1.76979	2.12448
SM 18:1;O2/18:1	11.34	291.3	729.591	728.584	C41H81N2O6P	[M+H]+	yes	yes	yes	0.276865	0.340639	0.348038	0.307593	0.316913	0.296349	0.345346	0.28268	0.250133	0.253746	0.336741	0.344982	0.354789	0.421323	0.29287	0.419056	0.248367	0.383395	0.294424	0.333728	0.388616
SM 18:1;O2/24:0	13.01	310	815.699	814.692	C47H95N2O6P	[M+H]+	yes	yes	yes	1.0446	0.6161		0.916886	0.486427	0.508249	0.726124	0.569544	0.877135	1.07933	0.640704	1.01202	0.765331	0.924302	0.696809	0.653391	0.909234	0.871177	0.680952	1.02658	0.997691
SM 18:1;O2/24:1	12.85	308.4	813.687	812.68	C47H93N2O6P	[M+H]+	yes	yes	yes	11.8255	11.5573	10.3795	11.3362	10.9721	11.6708	11.5847	11.3332	9.73059	10.9954	11.2577	12.8149	11.6353	12.4386	11.7236	11.254	10.332	11.279	11.595	10.7848	10.6312
SM 19:1;O2/24:1	13.08	311.5	827.702	826.694	C48H95N2O6P	[M+H]+	yes	yes	yes	1.14537	1.42586	1.03544	1.39005	1.41545	1.3201	0.93225	1.264	1.23649	1.32037	1.4626	1.34918	1.43993	1.50764	1.24507	1.25382	1.27105	1.33603	1.58447	1.4089	1.39933
SM 20:1;O2/21:1	12.63	305.2	799.671	798.664	C46H91N2O6P	[M+H]+	yes	yes	yes	1.9917	2.14738	1.92696	2.12701	2.26396	2.08838	1.61849	2.07358	2.01095	2.47872	2.23292	2.98319	2.52646	3.29003	2.43412	2.45238	2.1749	2.73763	3.04166	2.67862	2.56094
SM 20:2;O2/18:0	11.87	297.8	757.622	756.615	C43H85N2O6P	[M+H]+	yes	yes	yes	0.0546459	0.054804	0.0550156	0.0655941	0.0836705	0.0765493	0.0497639	0.0540524	0.0433535	0.0536679	0.0787162	0.0855116	0.085691	0.112801	0.0840092	0.101917	0.0521057	0.0807215	0.0873194	0.0802649	0.0805814
SM 21:0;O2/20:3	12.29	303	797.653	796.646	C46H89N2O6P	[M+H]+	yes	yes	yes	0.103922	0.117191	0.105691	0.108475	0.103614	0.0965799	0.0823351	0.103374	0.0950372	0.10188	0.124543	0.125133	0.141544	0.168302	0.155461	0.139668	0.0937616	0.12528	0.153352	0.116117	0.111623
SM 23:3;O2/20:1	12.43	306.7	823.669	822.661	C48H91N2O6P	[M+H]+	yes	yes	yes	0.0238432	0.0160198	0.0230147	0.0354319	0.0250122	0.0225567	0.0174532	0.0204328	0.017648	0.033606	0.0297311	0.0399334	0.0519077	0.0642546	0.0475686	0.0400041	0.0304548	0.0334949	0.0285297	0.0319048	0.035899
SM 28:1;O2	9.11	269.2	619.48	618.473	C33H67N2O6P	[M+H]+	yes	yes	yes	0.0143813	0.0126762	0.0112334	0.0146695	0.0122784	0.0122882	0.0155961	0.0111337	0.0136437	0.0136681	0.0148755	0.0143735	0.0137354	0.0143141	0.011873	0.0125364	0.0139451	0.0127082	0.0125732	0.011734	0.0119768
SM 29:1;O2	9.47	272.4	633.496	632.489	C34H69N2O6P	[M+H]+	yes	no	yes	0.00744227	0.00736214	0.00767214	0.00651885	0.008659	0.00761771	0.00736348	0.00641597	0.006559	0.00787227	0.0073713	0.00667999	0.00595733	0.0075371	0.0065765	0.00670606	0.00662551	0.00732796	0.00853284	0.00630046	0.00638493
SM 30:0;O2	10.12	278.5	649.527	648.52	C35H73N2O6P	[M+H]+	yes	no	yes	0.0215808	0.024536	0.0221943	0.0222284	0.0271799	0.0234043	0.0250027	0.0230573	0.0230984	0.0231821	0.0266253	0.0233922	0.0206916	0.0246928		0.0190478	0.0260393	0.0260581	0.0226727	0.0220207	0.0235551
SM 30:1;O2	9.29	272.3	647.512	646.505	C35H71N2O6P	[M+H]+	yes	no	yes	0.0229789	0.0251409	0.0259514	0.0251186	0.0234356	0.0220689	0.0232794	0.0219796	0.0230741	0.0229791	0.0249665	0.0218272	0.0228834	0.0257009	0.0231755	0.0216974	0.0256391	0.0236989	0.0203729	0.0251218	0.0262681
SM 32:1;O3	10.24	288.2	691.539	690.532	C37H75N2O7P	[M+H]+	yes	yes	yes	0.00975685	0.00481235	0.00525892	0.00770067	0.00722422	0.0071706	0.0101448	0.00830357	0.0106957	0.00794317	0.00743311	0.0077861	0.0108209	0.00914722	0.00750927	0.00741367	0.00897545	0.00842433	0.00747833	0.00970977	0.00665188
SM 33:0;O2	11.07	288.8	691.575	690.568	C38H79N2O6P	[M+H]+	yes	no	yes	0.0552513	0.0236491	0.02242	0.0358374	0.023102	0.0260695	0.0300198	0.03099	0.0468459	0.0516062	0.0345674	0.0577817	0.0447834	0.0417854	0.0383451	0.0355351	0.0428097	0.0399432	0.0435086	0.0577477	0.0533373
SM 33:1;O3	10.57	290.9	705.555	704.547	C38H77N2O7P	[M+H]+	yes	yes	yes	0.0143472	0.00673648	0.00652137	0.0137444	0.00985848	0.00789978	0.0145062	0.00877092	0.0182579	0.0119218	0.0121515	0.0124386	0.0124787	0.00935919	0.0158456	0.0111964	0.00965095	0.00941116	0.0084615	0.0106714	0.0100833
SM 33:2;O2	10.39	279.8	687.544	686.537	C38H75N2O6P	[M+H]+	yes	yes	yes	0.0086446	0.00844945	0.00649048	0.00857686	0.00694874	0.00713556	0.00910254	0.00757785	0.00720435	0.00645739	0.007994	0.00911202	0.010783	0.00884532	0.00680835	0.00711613	0.008748	0.00545452	0.00684689	0.00746711	0.00791599
SM 34:0;O2	11.36	292.6	705.592	704.584	C39H81N2O6P	[M+H]+	yes	yes	yes	2.03038	1.02756	1.1939	1.60788	0.905758	0.875775	1.70759	1.38354	2.10104	2.27407	1.2241	2.44138	1.99148	2.12181	1.6257	2.11191	1.72147	2.10568	1.56365	2.09241	2.13802
SM 34:0;O3	11.09	295.8	721.586	720.578	C39H81N2O7P	[M+H]+	yes	no	yes	0.0599596	0.0091857	0.0170124	0.0444883	0.0167765	0.0133811	0.0586261	0.0250599	0.0824172	0.0657875	0.0225362	0.044387	0.0295457	0.0278456	0.0455477	0.0265633	0.0467755	0.0309306	0.0205954	0.0445917	0.0390619
SM 34:1;O3	10.89	293.6	719.57	718.563	C39H79N2O7P	[M+H]+	yes	yes	yes	0.37392	0.154148	0.178121	0.338763	0.191906	0.19373	0.583143	0.281706	0.56344	0.391436	0.213022	0.286401	0.283088	0.248667	0.334046	0.246001	0.356049	0.256944	0.182947	0.273372	0.274084
SM 34:1;O3	10.22	289.7	719.571	718.563	C39H79N2O7P	[M+H]+	yes	no	yes	0.0190104	0.0135056	0.0144698	0.0155838	0.0178717	0.0157964	0.0237462	0.0165993	0.0235373	0.0200307	0.021566	0.0161178	0.0220147	0.0212699	0.0202982	0.0150831	0.0218389	0.0196863	0.0172677	0.0203012	0.0191893
SM 34:2;O2	10.72	284.2	701.561	700.553	C39H77N2O6P	[M+H]+	yes	yes	yes	0.950494	1.23982	1.19443	1.04777	0.968177	0.869667	1.08791	1.09982	0.936422	0.951241	1.08548	0.894304	1.42267	1.19089	1.04492	1.05248	0.980116	0.832584	0.950951	1.05368	0.949836
SM 34:2;O3	10.44	290.2	717.555	716.548	C39H77N2O7P	[M+H]+	yes	yes	yes	0.0276778	0.020444	0.0227513	0.0283369	0.0196106	0.0249321	0.0301871	0.0230895	0.0319834	0.0221013	0.0276327	0.0255382	0.0336607	0.0275323	0.0249523	0.0221005	0.0233735	0.0245142	0.020029	0.0309404	0.0278869
SM 35:0;O2	11.68	295.3	719.606	718.599	C40H83N2O6P	[M+H]+	yes	no	yes	0.0655608	0.0401984	0.0402165	0.0457848	0.024734	0.0243395	0.0559272	0.0418549	0.0708042	0.0714671	0.0341853	0.082772	0.0707422	0.0752807	0.0566141	0.0699138	0.0652028	0.0669052	0.0636763	0.0872604	0.0876829
SM 35:2;O2	11.05	287.5	715.575	714.568	C40H79N2O6P	[M+H]+	yes	yes	yes	0.0408963	0.0485188	0.0488222	0.0445826	0.0387537	0.0337247	0.0520323	0.0441571	0.0498365	0.0415471	0.046068	0.0448353	0.0611124	0.0615101	0.0428299	0.0586718	0.0473232	0.0452626	0.0523402	0.0493955	0.0504662
SM 36:0;O2	11.96	298.8	733.622	732.615	C41H85N2O6P	[M+H]+	yes	no	yes	0.0406895	0.0234294	0.0214889	0.0442652	0.0262994	0.026444	0.0326719	0.0294257	0.0447405	0.038929	0.0370752	0.050547	0.0345799	0.0437384	0.0395359	0.0558583	0.0319239	0.0507434	0.039209	0.0450349	0.0506899
SM 37:1;O2	12.03	298.4	745.623	744.616	C42H85N2O6P	[M+H]+	yes	no	yes	0.0247702	0.0270791	0.034703	0.0389163	0.0339581	0.0331146	0.022788	0.0165808	0.032156	0.0277387	0.0364887	0.0326236	0.0367948	0.0403737	0.0356161	0.0551162	0.0237939	0.035625	0.0265259	0.0390104	0.0523784
SM 38:0;O2	12.49	303.2	761.654	760.647	C43H89N2O6P	[M+H]+	yes	no	yes	0.0266885	0.0147774	0.020758	0.0387254	0.0258423	0.0223388	0.0135923	0.0190423	0.0328305	0.0304775	0.0260185	0.0403691	0.0300434	0.0302779	0.0341233	0.0421642	0.0229091	0.0348659	0.0238741	0.0387219	0.0409844
SM 38:1;O2	12.32	299.4	759.638	758.631	C43H87N2O6P	[M+H]+	yes	yes	yes	0.456981	0.537727	0.650012	0.652931	1.01966	1.00525	0.299763	0.416758	0.518455	0.382994	0.819786	0.621068	0.61131	0.73234	0.652968	1.09101	0.531002	0.700891	0.628412	0.812397	0.967651
SM 39:1;O2	12.6	302.1	773.654	772.647	C44H89N2O6P	[M+H]+	yes	yes	yes	0.155005	0.172318	0.146726	0.171698	0.17321	0.162805	0.112221	0.162621	0.156915	0.166319	0.161364	0.176394	0.198129	0.203126	0.176642	0.206106	0.141314	0.208721	0.232304	0.171739	0.180355
SM 39:2;O2	12.15	301	771.637	770.63	C44H87N2O6P	[M+H]+	yes	no	yes	0.0358794	0.0372056	0.0339182	0.0329203	0.0463739	0.0430846	0.0264559	0.0376992	0.0334802	0.0356718	0.0439042	0.0452178	0.0440312	0.0642928	0.0593219	0.0451206	0.0423997	0.0509505	0.0589596	0.05064	0.0406051
SM 40:1;O2	13.35	303.1	787.67	786.662	C45H91N2O6P	[M+H]+	yes	no	yes	0.0395867	0.0242696	0.0541335	0.0716796	0.025241	0.0270376	0.0638023	0.0412953	0.0768486	0.018796	0.0850853	0.0288487	0.0270784	0.0312818	0.0796223	0.0588571	0.0832019	0.0309616	0.0275966	0.0825636	0.0302825
SM 40:2;O2	12.39	303.1	785.654	784.647	C45H89N2O6P	[M+H]+	yes	yes	yes	1.61732	1.56028	1.1931	1.53038	2.0998	2.16796	1.15914	1.5118	1.21469	1.56491	2.26683	2.46349	2.16933	3.18754	2.19069	1.80148	1.55163	2.43605	2.49221	2.09509	2.31346
SM 40:3;O2	12.03	300.9	783.638	782.63	C45H87N2O6P	[M+H]+	yes	yes	yes	0.0491066	0.0439072	0.0441441	0.0571123	0.0519915	0.0510068	0.0376641	0.0518467	0.0454139	0.0525044	0.0714472	0.0736883	0.0813226	0.10731	0.0910178	0.0854529	0.0442554	0.0625464	0.0819349	0.0692294	0.0642821
SM 41:1;O2	13.06	307.3	801.687	800.679	C46H93N2O6P	[M+H]+	yes	yes	yes	1.56808	2.19098	1.44683	2.03316	1.77001	1.69191	1.35169	2.01611	1.67538	1.69337	1.68736	1.869	2.22667	2.4961	1.77719	1.99869	1.95833	2.30358	2.54872	1.97544	2.12148
SM 41:1;O3	12.36	309.4	817.679	816.672	C46H93N2O7P	[M+H]+	yes	no	yes	0.0145822	0.0172845	0.0124232	0.0179692	0.0120907	0.0132245	0.00872764	0.0120402	0.00822679	0.0136598	0.00965772	0.0146115	0.0154144	0.0155188	0.0129621	0.0123265	0.00745101	0.0153444	0.0113386	0.0162496	0.0133436
SM 42:0;O3	13.04	314.8	833.711	832.704	C47H97N2O7P	[M+H]+	yes	no	yes	0.0267421	0.0386061	0.028553	0.0446707	0.030755	0.0311755	0.0195199	0.0450696	0.0295283	0.0364012	0.034187	0.0353049	0.0447614	0.0514104	0.0226087	0.0436035	0.0330895	0.0444186	0.0405061	0.0353973	0.0331542
SM 42:1;O2	13.95	311.1	815.701	814.694	C47H95N2O6P	[M+H]+	yes	no	yes	0.0313646	0.0371069	0.021167	0.040477	0.0281934	0.0310725	0.0410859	0.0584594	0.0339654	0.0325134	0.0315842	0.0453218	0.0538406	0.0377152	0.0297858	0.0235385	0.0443813	0.0411744	0.0315037	0.0451049	0.0387385
SM 42:1;O3	12.61	312.1	831.694	830.687	C47H95N2O7P	[M+H]+	yes	no	yes	0.0843464	0.0729461	0.0811147	0.0965451	0.109009	0.107278	0.0740321	0.0839403	0.0870469	0.0873701	0.087286	0.109538	0.102094	0.127701	0.0784935	0.0970691	0.0722819	0.116683	0.0937238	0.0974424	0.0899118
SM 42:2;O3	12.12	310.4	829.678	828.671	C47H93N2O7P	[M+H]+	yes	no	yes	0.0267461	0.0149518	0.0158093	0.0275133	0.0218593	0.0226373	0.03206	0.0220108	0.0342881	0.0322517	0.0275264	0.0276098	0.0244359	0.0254997	0.0304821	0.0179463	0.0180381	0.025014	0.0162725	0.017671	0.0192027
SM 42:3;O2	12.53	305.6	811.671	810.663	C47H91N2O6P	[M+H]+	yes	yes	yes	2.3951	3.03364	3.09395	3.16851	2.71493	2.49082	1.85327	2.62106	2.30758	2.77773	3.10455	3.53674	3.87659	4.46878	3.7785	3.90932	2.35325	3.00638	3.335	3.04442	2.99877
SM 42:4;O2	12.28	303.5	809.653	808.646	C47H89N2O6P	[M+H]+	yes	yes	yes	0.194634	0.159701	0.181992	0.214842	0.174068	0.160668	0.113188	0.1938	0.146737	0.204549	0.233556	0.269714	0.32309	0.417693	0.322198	0.304322	0.221406	0.224916	0.269361	0.271366	0.232737
SM 43:1;O2	13.48	314.3	829.718	828.71	C48H97N2O6P	[M+H]+	yes	yes	yes	0.533592	0.796568	0.46707	0.752912	0.570007	0.47969	0.42516	0.772918	0.497853	0.626028	0.528111	0.34645	0.404959	0.502059	0.339037	0.414388	0.433454	0.467731	0.467627	0.418784	0.402228
SM 43:3;O2	12.75	309.4	825.685	824.678	C48H93N2O6P	[M+H]+	yes	yes	yes	0.218472	0.217355	0.183073	0.222532	0.199992	0.187777	0.117417	0.214765	0.186428	0.220925	0.252655	0.248412	0.269806	0.352767	0.262836	0.249844	0.225207	0.249912	0.246814	0.239412	0.260868
SM 44:1;O2	13.7	316.9	843.735	842.727	C49H99N2O6P	[M+H]+	yes	yes	yes	1.21394	1.75433	0.867916	1.76682	1.32088	1.28733	0.722574	1.86851	1.03906	1.30257	1.32046	0.331041	0.431795	0.422479	0.261029	0.325216	0.520926	0.337499	0.358406	0.364074	0.355825
SM 44:2;O2	13.31	315.3	841.717	840.71	C49H97N2O6P	[M+H]+	yes	yes	yes	3.39256	2.71337	1.74599	3.43234	3.8039	3.62425	1.78719	3.02731	2.12458	3.61536	3.69481	2.20639	2.02184	2.45979	2.08846	1.37955	2.02284	1.82693	1.66378	1.81209	2.08374
SM 44:3;O2	12.99	312	839.701	838.694	C49H95N2O6P	[M+H]+	yes	yes	yes	1.108	1.07088	0.728612	1.33121	1.22053	1.18671	0.672913	1.13646	0.847951	1.30238	1.51863	1.12309	1.341	1.64039	1.18143	0.922281	1.0653	0.90501	0.89568	0.965727	1.09909
SM 44:4;O2	12.69	309.3	837.685	836.677	C49H93N2O6P	[M+H]+	yes	yes	yes	0.256092	0.17378	0.208718	0.381427	0.234435	0.262967	0.0957273	0.24881	0.19624	0.342857	0.391234	0.491082	0.545103	0.766203	0.448103	0.467027	0.336906	0.379274	0.280308	0.39408	0.421503
SM 45:1;O2	13.83	320.1	857.749	856.742	C50H101N2O6P	[M+H]+	yes	no	yes	0.012445	0.0176637	0.0127848	0.0198467	0.0132375	0.0114805	0.0071957	0.0246037	0.0115877	0.0154883	0.0127815		0.00577305	0.00507659	0.00381089	0.00623835	0.0055602	0.00627288	0.00595554	0.00588949	0.00617741
SM 45:2;O2	13.48	317.4	855.732	854.725	C50H99N2O6P	[M+H]+	yes	no	yes	0.0447097	0.0445224	0.026204	0.0522278	0.0468833	0.0424728	0.0247525	0.0534938	0.0323946	0.0579132	0.0532921	0.026618	0.031783	0.0368119	0.0268739	0.0239741	0.0244342	0.0290728	0.029368	0.0281677	0.0324526
SM 45:3;O2	13.19	315.8	853.716	852.709	C50H97N2O6P	[M+H]+	yes	no	yes	0.0199872	0.0151054	0.0143507	0.0255174	0.0144093	0.0169314	0.00930926	0.0230238	0.0139026	0.0264421	0.0283418	0.0181957	0.0233803	0.0245751	0.0179707	0.0150362	0.0181777	0.0183009	0.0174527	0.0216635	0.0199563
SM 46:1;O2	14.09	322.8	871.764	870.757	C51H103N2O6P	[M+H]+	yes	yes	yes	0.0110019	0.0178081	0.00791486	0.0207195	0.0144808	0.0109083	0.00631913	0.018762	0.0102568	0.0120367	0.0128413	0.00203693	0.00184958	0.00161226		0.00173761		0.0018255			0.00178493
SM 46:2;O2	13.72	320.6	869.748	868.741	C51H101N2O6P	[M+H]+	yes	yes	yes	0.0692234	0.061094	0.0213758	0.0794902	0.0890561	0.090067	0.0247889	0.0652833	0.0415708	0.0773538	0.0741081	0.0115291	0.0122125	0.0136347	0.00892659	0.00867632	0.0152661	0.0107789	0.00976251	0.0131606	0.0112892
SM 46:3;O2	13.43	318.4	867.732	866.725	C51H99N2O6P	[M+H]+	yes	no	yes	0.02911	0.0328107	0.0173264	0.0371528	0.0338818	0.0301996	0.0145153	0.0346327	0.0201402	0.0370459	0.0453961	0.0166567	0.0168965	0.0210533	0.0146997	0.0113718	0.0187653	0.0114311	0.0127092	0.0156943	0.014486
SM 49:2;O3	13.79	335	927.79	926.782	C54H107N2O7P	[M+H]+	yes	no	yes	0.00298976	0.003813	0.00224078	0.00372231	0.00467402	0.00478682	0.00347192	0.00314154	0.00402183	0.00358441	0.00351752	0.00429445	0.0051629	0.00408954	0.00421096	0.00375343	0.00488404	0.00426094	0.00404358	0.00438188	0.00470454
SM 50:2;O3	13.94	337.1	941.805	940.798	C55H109N2O7P	[M+H]+	yes	no	yes	0.0354142	0.0427182	0.0246879	0.0277712	0.0366248	0.0404492	0.0404513	0.0357622	0.0285583	0.0419518	0.0419952	0.0457051	0.0421138	0.0441217	0.0410938	0.0316771	0.0414366	0.0446769	0.0454495	0.0426503	0.046346
SM 50:3;O3	13.7	334.9	939.79	938.782	C55H107N2O7P	[M+H]+	yes	no	yes	0.0154446	0.0173754	0.012743	0.0152304	0.018879	0.0182082	0.0157953	0.0148855	0.0141104	0.0168814	0.0172653	0.0192876	0.0188694	0.0214362	0.0213787	0.0144587	0.0206773	0.0166009	0.0211068	0.0197818	0.0181972
SM 51:2;O3	14.11	339.8	955.821	954.813	C56H111N2O7P	[M+H]+	yes	no	yes	0.00831171	0.0111347	0.00605054	0.00933131	0.0110826	0.0105358	0.0102239	0.00921562	0.00853325	0.0137013	0.00992786	0.0109224	0.0117156	0.0121648	0.0120348	0.00842779	0.011559	0.0127608	0.0113284	0.012029	0.010438
SM 51:3;O3	13.87	338.1	953.805	952.798	C56H109N2O7P	[M+H]+	yes	no	yes	0.00713993	0.00758443	0.00469236	0.0058965	0.00807732	0.00722807	0.00818868	0.0072523	0.00768347	0.00669914	0.00725966	0.00892294	0.00870808	0.00823796	0.00813615	0.00614515	0.00841025	0.00902661	0.0108287	0.0083753	0.00891688
SM 52:2;O3	14.25	343	969.837	968.83	C57H113N2O7P	[M+H]+	yes	no	yes	0.0738012	0.103968	0.0565446	0.0667163	0.0984177	0.0935356	0.0784149	0.0796231	0.0667536	0.0952762	0.0877412	0.092179	0.0810214	0.0957355	0.106129	0.0642153	0.0935368	0.104785	0.114546	0.0997192	0.101353
SM 52:3;O3	14.02	340.8	967.821	966.814	C57H111N2O7P	[M+H]+	yes	no	yes	0.0602024	0.0877141	0.050342	0.0561521	0.0692224	0.0706215	0.0765404	0.0661832	0.0549547	0.0762679	0.0666886	0.0747306	0.0709351	0.0739668	0.078184	0.0540779	0.0753877	0.0727876	0.0895489	0.076334	0.0768933
SM 53:2;O3	14.4	345.1	983.851	982.844	C58H115N2O7P	[M+H]+	yes	no	yes	0.00619139	0.00887213	0.00467369	0.00557681	0.00703111	0.00656231	0.00710995	0.00593117	0.00680396	0.00684233	0.00651003	0.00643025	0.0074362	0.00635805	0.00755888	0.00541856	0.00714027	0.00902461	0.00860735	0.00751993	0.00713755
SM 53:3;O3	14.17	343.4	981.836	980.829	C58H113N2O7P	[M+H]+	yes	no	yes	0.00494324	0.008219	0.00504709	0.00582545	0.00838994	0.00807394	0.00688915	0.00629496	0.00513989	0.00895168	0.00699948	0.00739219	0.00722885	0.00796711	0.00857648	0.00592942	0.00921493	0.00732763	0.00937969	0.00923474	0.00760548
SM 54:2;O3	14.54	348.3	997.867	996.86	C59H117N2O7P	[M+H]+	yes	no	yes	0.0112392	0.0162243	0.0099971	0.0110918	0.0161354	0.0157106	0.0129746	0.0136111	0.0111363	0.0164103	0.0134191	0.0157077	0.015405	0.015617	0.0159804	0.0132074	0.0152092	0.0169036	0.0184204	0.0166584	0.0159997
SM 54:3;O3	14.32	345.6	995.852	994.844	C59H115N2O7P	[M+H]+	yes	no	yes	0.017982	0.0311783	0.0167561	0.0207443	0.0259871	0.0247979	0.0212014	0.0224882	0.018394	0.0259285	0.023017	0.0244806	0.0244972	0.0298879	0.0252596	0.0192552	0.0266185	0.0271927	0.0316999	0.0286908	0.0288542
SM 55:3;O3	14.46	348.2	1009.87	1008.86	C60H117N2O7P	[M+H]+	yes	no	yes	0.00434247	0.00550519	0.00321129	0.00505213	0.00519729	0.00424896	0.00445206	0.00440588	0.0041259	0.0051269	0.00512442	0.00629908	0.00623175	0.00522754	0.00573539	0.00420699	0.00623017	0.00672301	0.00636555	0.00677393	0.0053968
SM 56:2;O3	14.8	353	1025.9	1024.89	C61H121N2O7P	[M+H]+	yes	no	yes	0.0246457	0.0334575	0.0180661	0.021121	0.0281717	0.0235886	0.0253569	0.0259969	0.0216371	0.0275422	0.0239275	0.0304023	0.0308638	0.0340167	0.0303962	0.020813	0.0329961	0.0324212	0.0368344	0.0329762	0.0313239
SM 56:3;O3	14.6	350.9	1023.88	1022.87	C61H119N2O7P	[M+H]+	yes	no	yes	0.0247139	0.036358	0.0213419	0.0218273	0.0305062	0.0267769	0.0279381	0.0274691	0.0224149	0.0313597	0.0249732	0.0302179	0.031409	0.0325018	0.034041	0.0243966	0.034514	0.0344258	0.0416326	0.0300234	0.0344812
SM 57:3;O3	14.72	353.5	1037.9	1036.89	C62H121N2O7P	[M+H]+	yes	no	yes	0.00861092	0.0133149	0.0073948	0.00922105	0.00980041	0.011154	0.0119166	0.0111982	0.00945567	0.0101684	0.0103997	0.0106081	0.0107903	0.0128371	0.0122468	0.00797768	0.0115532	0.0129949	0.0140205	0.0120493	0.0127375
SM 58:2;O3	15.04	357.8	1053.93	1052.92	C63H125N2O7P	[M+H]+	yes	no	yes	0.0310118	0.0412624	0.0231101	0.0303901	0.0344834	0.0297298	0.0368849	0.0364152	0.0294732	0.0384545	0.0359434	0.0393965	0.0314022	0.0391757	0.0399094	0.0261418	0.0450855	0.048316	0.0466446	0.045699	0.0429186
SM 58:3;O3	14.83	355.7	1051.91	1050.91	C63H123N2O7P	[M+H]+	yes	no	yes	0.0436405	0.0575312	0.0344657	0.0418579	0.0511083	0.0506329	0.0491035	0.0511099	0.0401233	0.0529758	0.0484933	0.05543	0.0505536	0.0642161	0.0555796	0.0392184	0.0579867	0.0626036	0.0692543	0.0619505	0.0684123
SM 59:3;O3	14.97	357.7	1065.93	1064.92	C64H125N2O7P	[M+H]+	yes	no	yes	0.00835792	0.0129293	0.00811819	0.00829343	0.010321	0.00949796	0.0101668	0.0103185	0.00758853	0.0126039	0.00912076	0.011583	0.0107416	0.0126258	0.0126163	0.00907051	0.0109021	0.0126873	0.0127964	0.0121165	0.0115135
SM 59:4;O3	14.76	356.1	1063.91	1062.91	C64H123N2O7P	[M+H]+	yes	no	yes	0.0058444	0.00858305	0.00586723	0.00553166	0.00691464	0.00575603	0.00789912	0.00699468	0.00472226	0.0067825	0.00701277	0.00649879	0.00736588	0.00812698	0.00799884	0.00570264	0.0085121	0.00735726	0.00826126	0.00828061	0.00729093
SM 60:3;O3	15.07	360.4	1079.94	1078.94	C65H127N2O7P	[M+H]+	yes	no	yes	0.0228681	0.0396091	0.0211049	0.0286011	0.0321523	0.0297326	0.029217	0.0285704	0.0269749	0.0328255	0.0316105	0.034057	0.0264286	0.0341484	0.0376991	0.0261522	0.0380536	0.0400081	0.0440955	0.0378043	0.0408471
SM 60:4;O3	14.85	358.2	1077.93	1076.92	C65H125N2O7P	[M+H]+	yes	no	yes	0.0125935	0.019311	0.0120817	0.013774	0.0179419	0.0187177	0.0173517	0.0174746	0.0155913	0.0193701	0.0162139	0.0225803	0.0206545	0.023922	0.0213761	0.0134035	0.0205195	0.0209045	0.0227034	0.0216785	0.0211165
SPB 17:0;O2	5.37	187.5	288.29	287.283	C17H37NO2	[M+H]+	yes	no	yes	0.104882	0.12353	0.112759	0.106123	0.111416	0.120525	0.129304	0.110689	0.113933	0.104388	0.124209	0.118255	0.107491	0.109179	0.117529	0.106963	0.119751	0.114581	0.121794	0.114885	0.116712
SPB 18:0;O2	5.98	190.6	302.306	301.298	C18H39NO2	[M+H]+	yes	no	yes	0.0196927	0.0228268	0.0129134	0.0173269	0.016446	0.0181879	0.0209931	0.0184877	0.0131349	0.0140322	0.0208466	0.0221325	0.0232206	0.0235702	0.0197867	0.0188076	0.0208917	0.0216556	0.029486	0.0200024	0.016971
SPB 26:0;O2	10.01	220.4	414.43	413.423	C26H55NO2	[M+H]+	yes	no	yes	0.0108049	0.0061431	0.00735814	0.00564822	0.00517298	0.00546905	0.00737176	0.00808418	0.00731417	0.0065155	0.00556868	0.00548486	0.00408466	0.00555192	0.00794744	0.0111053	0.00658711	0.00650694	0.00607491	0.00553822	0.00800403
TG 12:0_16:0_22:5	15.09	314.2	842.725	824.691	C53H92O6	[M+NH4]+	yes	no	yes	0.00178951	0.00135628	0.000984689	0.00254051	0.00135131	0.00148621	0.00110474	0.00163392	0.00204135	0.00113414	0.0014813	0.00102757	0.00162937	0.00177348	0.00140234	0.00194527	0.00123606	0.000871504	0.00110565	0.00117621	0.00130025
TG 14:0_16:0_16:1	15.23	309	794.726	776.692	C49H92O6	[M+NH4]+	yes	yes	yes	0.0665555	0.0429864	0.030503	0.059262	0.0452438	0.0450292	0.0444083	0.0415438	0.0536287	0.0370494	0.0470393	0.0363153	0.0365037	0.0375531	0.0383424	0.0592293	0.0407573	0.0320856	0.0347289	0.0331955	0.0488353
TG 14:0_16:1_16:1	15.06	306.3	792.709	774.676	C49H90O6	[M+NH4]+	yes	yes	yes	0.0185929	0.0112168	0.00959384	0.0150751	0.0123056	0.0126458	0.011177	0.0117087	0.0134411	0.00962409	0.0131896	0.00881821	0.0094663	0.0113752	0.011398	0.0281005	0.0108711	0.00879792	0.00913043	0.00851399	0.0133773
TG 14:0_16:1_22:5	15.2	319.5	868.74	850.707	C55H94O6	[M+NH4]+	yes	yes	yes	0.00260173	0.00228278	0.00297266	0.00553377	0.00204376	0.00172728	0.00226192	0.00256761	0.0044073	0.00158238	0.00170399	0.00133358	0.00227868	0.00281571	0.00214831	0.00342301	0.00203769	0.00109705	0.00215169	0.00128768	0.00210055
TG 14:0_16:2_18:2	14.98	309.4	816.707	798.674	C51H90O6	[M+NH4]+	yes	no	yes	0.00202225	0.00138506	0.00112176	0.00173983	0.00149351	0.00174199	0.00104179	0.00129666	0.00169504		0.00134852		0.00140489	0.00182407	0.00140307	0.00230043	0.00151202	0.00100416			0.00157048
TG 14:1_16:1_16:1	14.87	304.7	790.692	772.658	C49H88O6	[M+NH4]+	yes	yes	yes	0.00306977	0.00185485	0.00170264	0.00213498	0.00178518	0.00199895	0.00192801	0.00175961	0.00247445	0.00149844	0.00212154	0.00159213	0.00180332	0.00176678	0.00200488	0.00529182	0.00193096	0.00169945	0.00166846	0.00132462	0.00233241
TG 15:0_16:0_16:0	15.53	312.7	810.756	792.723	C50H96O6	[M+NH4]+	yes	yes	yes	0.0499101	0.0361585	0.0315312	0.0487054	0.025601	0.0268751	0.0589775	0.0344609	0.0421958	0.0322904	0.0328932	0.0296909	0.0229689	0.027118	0.029561	0.0464188	0.0315966	0.0260659	0.027698	0.0277917	0.0361951
TG 15:0_16:0_16:1	15.35	311.7	808.741	790.707	C50H94O6	[M+NH4]+	yes	yes	yes	0.044645	0.0293659	0.0249926	0.038829	0.0230008	0.022909	0.0355574	0.0261272	0.0388417	0.0246638	0.0268066	0.0219321	0.0211221	0.0260292	0.0242613	0.0580608	0.0243884	0.0246187	0.0219944	0.0228444	0.0315847
TG 15:0_16:0_18:1	15.58	317.5	836.772	818.738	C52H98O6	[M+NH4]+	yes	yes	yes	0.0749862	0.0540544	0.0440964	0.077722	0.0427374	0.0409221	0.0863464	0.0492701	0.0701078	0.0498732	0.0443041	0.0430228	0.0356649	0.0432708	0.0416783	0.076654	0.0508877	0.0410501	0.0442804	0.0481688	0.0557958
TG 15:0_16:0_24:0	16.29	337.7	922.882	904.848	C58H112O6	[M+NH4]+	yes	yes	yes	0.0134119	0.00931041	0.00947099	0.0117215	0.00850646	0.00863079	0.0134713	0.00876637	0.00975558	0.00906721	0.00896203	0.00810973	0.00609581	0.00810751	0.00813096	0.0140719	0.00799659	0.00810064	0.008947	0.00701262	0.00926865
TG 15:0_16:0_26:1	16.32	342	948.897	930.863	C60H114O6	[M+NH4]+	yes	yes	yes	0.0152908	0.0131171	0.0117487	0.016794	0.0097966	0.00966502	0.0208271	0.0124656	0.0154307	0.0112028	0.00982526	0.00738272	0.00587716	0.0094591	0.00714965	0.0182296	0.00903109	0.00854406	0.00732255	0.00719682	0.010932
TG 15:0_16:1_16:1	15.19	310	806.725	788.691	C50H92O6	[M+NH4]+	yes	yes	yes	0.016624	0.00969858	0.00916818	0.0120176	0.00886771	0.00933732	0.0116063	0.00934558	0.0125987	0.00804255	0.00940143	0.00714577	0.00690314	0.0104551	0.00889645	0.0301268	0.00850148	0.00896656	0.00810714	0.00715605	0.0109663
TG 15:0_16:1_18:1	15.41	315.9	834.756	816.723	C52H96O6	[M+NH4]+	yes	yes	yes	0.0463106	0.0278914	0.0207001	0.0365563	0.0252084	0.0263288	0.0341427	0.027693	0.0404247	0.0251795	0.0280642	0.0213684	0.0223975	0.0264588	0.0273798	0.0526753	0.0260848	0.0255306	0.0251267	0.0233237	0.0307274
TG 15:0_16:1_24:0	16.16	336.1	920.865	902.831	C58H110O6	[M+NH4]+	yes	yes	yes	0.011143	0.00926097	0.0102094	0.0106184	0.00761862	0.00721155	0.0144134	0.00905814	0.0108191	0.00863068	0.0079642	0.00633458	0.00511297	0.00745644	0.0076435	0.0173251	0.00763515	0.00662864	0.00630851	0.00619317	0.00930193
TG 15:0_18:1_20:3	15.56	325.4	886.787	868.753	C56H100O6	[M+NH4]+	yes	yes	yes	0.00919765	0.00625612	0.00486013	0.0102554	0.00636595	0.0053558	0.00636714	0.00649091	0.00803361	0.00543135	0.00637204	0.00618436	0.00734661	0.00774096	0.00650902	0.00856018	0.0059204	0.00665664	0.00615167	0.0059223	0.00648847
TG 15:0_18:1_24:1	16.18	339.8	946.881	928.847	C60H112O6	[M+NH4]+	yes	yes	yes	0.0105757	0.00934232	0.00741275	0.0107289	0.00652173	0.00757445	0.0135855	0.00771629	0.0106303	0.00779605	0.00678017	0.00490941	0.00411715	0.00557129	0.00590789	0.0113114	0.00674108	0.00518289	0.00600093	0.00547248	0.00851312
TG 15:0_18:1_32:1	16.75	361	1059	1040.97	C68H128O6	[M+NH4]+	yes	yes	yes	0.00256125	0.00192498	0.00123404	0.00226977	0.0014346	0.0014251	0.00248837	0.00168203	0.00146763	0.00122182	0.00110095	0.000356496	0.000292377	0.000602502	0.000460828	0.00103211	0.000454143	0.000423378	0.00035589	0.000261274	0.000549579
TG 15:1_16:1_16:1	15.01	307.3	804.708	786.674	C50H90O6	[M+NH4]+	yes	no	yes	0.00296085	0.00170188	0.00145806	0.00219862	0.00169807	0.00187721	0.00231656	0.0017471	0.00226983	0.00161304	0.0017003	0.00138607	0.00137367	0.00190489	0.00166818	0.00631085	0.00156921	0.00164778	0.00137001	0.00137571	0.00212176
TG 15:1_16:1_18:2	15.12	312.6	830.725	812.691	C52H92O6	[M+NH4]+	yes	yes	yes	0.0012523	0.000672679	0.000612196	0.00105685	0.000734403	0.000836936	0.00075807	0.000755873	0.0010422	0.000710541	0.000867828	0.000695099	0.000670101	0.000981689	0.000936453	0.00181082	0.000711874	0.000633958	0.000632785	0.00055961	0.000952604
TG 15:1_18:1_22:4	15.62	329.6	912.802	894.768	C58H102O6	[M+NH4]+	yes	yes	yes	0.00633755	0.00430438	0.00521494	0.0091199	0.00478504	0.00421865	0.00541208	0.00521889	0.0071727	0.00379358	0.00444325	0.00574509	0.00529177	0.0073885	0.00507103	0.00688868	0.00542611	0.00507289	0.00611983	0.00430559	0.00515463
TG 16:0_16:0_16:0	15.64	316.5	824.774	806.74	C51H98O6	[M+NH4]+	yes	yes	yes	0.289531	0.284786	0.220027	0.376857	0.197246	0.198153	0.385945	0.249802	0.25482	0.220569	0.204149	0.191025	0.181919	0.169774	0.157995	0.212124	0.242646	0.149789	0.180443	0.20273	0.232725
TG 16:0_16:0_17:0	15.74	318.6	838.788	820.754	C52H100O6	[M+NH4]+	yes	yes	yes	0.034118	0.0293094	0.027289	0.0399817	0.021521	0.0227357	0.0520378	0.0266863	0.0325316	0.027222	0.0245816	0.0253966	0.0209458	0.0223849	0.0234021	0.0384171	0.027321	0.0205693	0.0247205	0.0269895	0.0291518
TG 16:0_16:0_18:0	15.85	324	852.802	834.768	C53H102O6	[M+NH4]+	yes	no	yes	0.00156472	0.00161129	0.00162655	0.0021946	0.00136477	0.0020786	0.00288074	0.00186596	0.00154892	0.0025323	0.000934968	0.00114042	0.00128354	0.00140879	0.00218834	0.00148949	0.00183095	0.00172972	0.00155771	0.00157988	0.00256607
TG 16:0_16:0_22:6	15.4	326.9	908.772	890.738	C58H98O6	[M+NH4]+	yes	yes	yes	0.00169589	0.00133484	0.00157363	0.00279168	0.0007787	0.000839825	0.0016055	0.00167333	0.00242904	0.00104834	0.000705375	0.00115793	0.00137747	0.00170599	0.0010894	0.00196035	0.00145494	0.000749741	0.00159663	0.00100572	0.0012341
TG 16:0_16:0_24:0	16.38	340.9	936.898	918.864	C59H114O6	[M+NH4]+	yes	yes	yes	0.0244305	0.0255897	0.022303	0.0310188	0.0177106	0.0153099	0.0396862	0.0255246	0.0233596	0.0182515	0.0166886	0.0124458	0.0112093	0.0144321	0.0123928	0.0224466	0.0159264	0.0125878	0.0135732	0.0126188	0.0183522
TG 16:0_16:0_24:1	16.23	339.3	934.883	916.849	C59H112O6	[M+NH4]+	yes	yes	yes	0.0516273	0.058768	0.0432073	0.0652718	0.0387815	0.0378383	0.0943708	0.0478573	0.0461736	0.0360978	0.037988	0.0243925	0.0224701	0.0276664	0.0226014	0.0403266	0.0385325	0.0226884	0.0255915	0.0248645	0.0361999
TG 16:0_16:0_25:0	16.45	343.6	950.913	932.879	C60H116O6	[M+NH4]+	yes	yes	yes	0.0106456	0.00877903	0.00904109	0.0106643	0.00733555	0.00690338	0.0126102	0.00817457	0.0098405	0.00867973	0.00798103	0.00714777	0.0057085	0.00775108	0.00751268	0.0132549	0.0067817	0.00691676	0.00738057	0.00633903	0.00775871
TG 16:0_16:0_26:0	16.53	346.8	964.928	946.895	C61H118O6	[M+NH4]+	yes	yes	yes	0.0226082	0.0300552	0.0235467	0.0368409	0.015509	0.01475	0.045561	0.0283858	0.0234897	0.0177707	0.0148627	0.00780249	0.00708639	0.00938851	0.00731259	0.0143189	0.0112634	0.00755491	0.00844693	0.00846585	0.0124825
TG 16:0_16:0_26:1	16.39	344.6	962.914	944.88	C61H116O6	[M+NH4]+	yes	yes	yes	0.0626103	0.0703725	0.0545287	0.0785968	0.048825	0.0452369	0.100913	0.0646711	0.0587881	0.0494394	0.0394642	0.0203023	0.0194434	0.0254808	0.0194054	0.0355536	0.0363293	0.0198445	0.0219858	0.0235305	0.037531
TG 16:0_16:0_32:0	16.91	362.1	1049.02	1030.99	C67H130O6	[M+NH4]+	yes	yes	yes		0.000965636	0.0010047	0.00128885	0.000802372	0.000616441	0.000859087	0.000967535	0.000943388	0.000755181	0.0007733	0.000520259	0.000439622	0.000494458	0.000521605	0.00099013	0.000508235	0.000426585	0.000551577	0.000503617	0.000580741
TG 16:0_16:1_16:1	15.3	312.7	820.741	802.707	C51H94O6	[M+NH4]+	yes	yes	yes	0.135847	0.0813804	0.0528226	0.113133	0.0956631	0.0964555	0.0721778	0.0752652	0.0982354	0.0745074	0.0873452	0.0631613	0.0748296	0.0747484	0.0783815	0.105361	0.0839582	0.0622982	0.0735477	0.0691706	0.0807137
TG 16:0_16:1_18:1	15.51	318.5	848.774	830.741	C53H98O6	[M+NH4]+	yes	yes	yes	0.342773	0.276684	0.164897	0.326947	0.278697	0.256292	0.287116	0.233011	0.281726	0.218026	0.233243	0.20948	0.229644	0.221847	0.228066	0.215543	0.248875	0.199269	0.249701	0.216731	0.24186
TG 16:0_16:1_22:6	15.29	323.7	894.755	876.722	C57H96O6	[M+NH4]+	yes	yes	yes	0.00991616	0.00852609	0.00936445	0.0182029	0.00522991	0.00553361	0.00707422	0.00948802	0.0111023	0.00616965	0.00435445	0.00513004	0.0098237	0.0094795	0.00553782	0.00966506	0.00750018	0.00350182	0.00652411	0.00467579	0.00655908
TG 16:0_17:0_18:0	15.94	325.5	866.818	848.785	C54H104O6	[M+NH4]+	yes	yes	yes	0.0203159	0.0182013	0.0182	0.0222081	0.0147308	0.0141709	0.0306874	0.0169799	0.0188937	0.0162186	0.0153899	0.0154333	0.0128331	0.0145127	0.0135817	0.0224174	0.0187491	0.0140483	0.0170899	0.0180032	0.0189164
TG 16:0_17:0_18:1	15.78	323.3	864.803	846.769	C54H102O6	[M+NH4]+	yes	yes	yes	0.0576645	0.049242	0.0418459	0.0635041	0.0336427	0.0325865	0.0835966	0.044616	0.0569598	0.0396795	0.0361571	0.0391998	0.0314383	0.0373151	0.0348062	0.0569097	0.044964	0.0349785	0.0436287	0.0441006	0.0481246
TG 16:0_17:0_26:0	16.59	348.9	978.943	960.91	C62H120O6	[M+NH4]+	yes	yes	yes	0.00498812	0.00419983	0.0041218	0.00501296	0.00312052	0.00306251	0.00683988	0.00431822	0.00463362	0.0039847	0.00359237	0.00306967	0.00225304	0.00323066	0.00293932	0.00515308	0.0027315	0.00260671	0.00266713	0.00253104	0.00306276
TG 16:0_17:1_18:1	15.62	321.7	862.787	844.753	C54H100O6	[M+NH4]+	yes	yes	yes	0.0756611	0.0547633	0.0395181	0.0705263	0.0443196	0.0421178	0.0764677	0.0452685	0.068876	0.0478895	0.0454923	0.0442134	0.0416259	0.0459993	0.0472789	0.0634117	0.0514115	0.0457164	0.0558363	0.0547922	0.0548184
TG 16:0_17:1_20:4	15.44	323.8	884.771	866.737	C56H98O6	[M+NH4]+	yes	yes	yes	0.00392516	0.00282718	0.00260283	0.00530349	0.00232667	0.00289073	0.00294368	0.00303951	0.00473015	0.0028079	0.00213634	0.00230018	0.0033181	0.00334763	0.00309973	0.00343022	0.00238137	0.00276463	0.00359459	0.00205755	0.00248869
TG 16:0_18:0_18:0	16.03	329.8	880.836	862.802	C55H106O6	[M+NH4]+	yes	yes	yes	0.0810917	0.0829677	0.0828611	0.0849856	0.0572676	0.0574051	0.120136	0.0670189	0.0656709	0.0585516	0.0602829	0.0574667	0.0592709	0.0595257	0.049418	0.0869429	0.0737802	0.0622036	0.073682	0.0609502	0.082086
TG 16:0_18:0_18:1	15.88	327.1	878.821	860.788	C55H104O6	[M+NH4]+	yes	yes	yes	0.268225	0.316105	0.262322	0.329803	0.221665	0.207073	0.413337	0.250157	0.268025	0.200945	0.196184	0.206131	0.208496	0.219857	0.182564	0.267103	0.268707	0.210703	0.245325	0.22928	0.262097
TG 16:0_18:0_20:1	16.05	333.5	906.851	888.818	C57H108O6	[M+NH4]+	yes	yes	yes	0.0908151	0.101464	0.0900392	0.114454	0.0729233	0.0686867	0.126975	0.071942	0.0778903	0.0568573	0.0709224	0.0705165	0.0584302	0.0697904	0.0545428	0.0923238	0.0808997	0.0641528	0.0832755	0.060059	0.0867162
TG 16:0_18:0_26:0	16.66	352.1	992.958	974.925	C63H122O6	[M+NH4]+	yes	yes	yes	0.0102658	0.012255	0.0105056	0.0156206	0.00562072	0.00605182	0.0209794	0.0117329	0.00937049	0.00727196	0.00628281	0.0028662	0.00227995	0.00331822	0.00250195	0.00504166	0.00353207	0.00284572	0.00267659	0.00220014	0.00354685
TG 16:0_18:0_26:1	16.54	349.9	990.944	972.911	C63H120O6	[M+NH4]+	yes	yes	yes	0.0421779	0.0581232	0.0401341	0.0625549	0.0301693	0.0288783	0.0763468	0.0487938	0.0403682	0.0296102	0.0260399	0.00821232	0.00750416	0.0134533	0.00783394	0.0169678	0.0158243	0.00952442	0.0102266	0.0108279	0.0173197
TG 16:0_18:0_28:0	16.79	357.4	1020.99	1002.96	C65H126O6	[M+NH4]+	yes	yes	yes	0.00369521	0.00338347	0.0027526	0.00395377	0.00227484	0.00210422	0.00498788	0.00360467	0.00297831	0.00238115	0.0023095	0.0012753	0.00124273	0.00137678	0.00126179	0.00217106	0.00140434	0.00145858	0.00122956	0.0012098	0.00153936
TG 16:0_18:0_30:1	16.8	360	1047	1028.97	C67H128O6	[M+NH4]+	yes	yes	yes	0.0064208	0.00570996	0.00363603	0.00684938	0.00396493	0.00376934	0.00800762	0.00573718	0.00372363	0.00327621	0.00277018	0.000677249	0.00050359	0.000952117	0.000631064	0.00178079	0.000854391	0.000846122	0.000707765	0.000659162	0.00104466
TG 16:0_18:1_18:1	15.72	324.9	876.806	858.772	C55H102O6	[M+NH4]+	yes	yes	yes	0.436068	0.421796	0.324359	0.456813	0.372903	0.364975	0.503019	0.3494	0.386702	0.303247	0.316911	0.315866	0.337553	0.354521	0.32467	0.336163	0.372195	0.32484	0.368558	0.332052	0.369191
TG 16:0_18:1_21:1	16	334.5	918.85	900.816	C58H108O6	[M+NH4]+	yes	yes	yes	0.0166068	0.0141679	0.0121891	0.0166119	0.00947268	0.00891182	0.0280229	0.0109754	0.0158863	0.00970082	0.0102803	0.00988199	0.00897154	0.0103429	0.00986228	0.0151383	0.0130653	0.00958298	0.0124644	0.0111442	0.0130808
TG 16:0_18:1_22:3	15.83	333.9	928.833	910.8	C59H106O6	[M+NH4]+	yes	yes	yes	0.0442319	0.036507	0.0349511	0.0468653	0.0337518	0.0349387	0.0375882	0.0346941	0.0378184	0.0232913	0.0306806	0.0320627	0.0408331	0.0505113	0.0370344	0.0390482	0.039174	0.0347744	0.0364811	0.0287464	0.0353786
TG 16:0_18:1_22:5	15.59	330.6	924.802	906.768	C59H102O6	[M+NH4]+	yes	yes	yes	0.0344187	0.0462943	0.0452284	0.0661827	0.0253526	0.0244353	0.0438641	0.0394029	0.0439942	0.0228658	0.021049	0.0248509	0.0376436	0.0421623	0.0307142	0.0436449	0.0293448	0.0239332	0.0422819	0.0208492	0.0313766
TG 16:0_18:1_22:6	15.51	330.1	922.787	904.753	C59H100O6	[M+NH4]+	yes	yes	yes	0.018656	0.0224788	0.0295828	0.0402857	0.0106859	0.0106477	0.0201338	0.0215809	0.0257619	0.0122217	0.00845936	0.0130499	0.0214877	0.0219864	0.0119476	0.0268681	0.017077	0.0101627	0.0192557	0.0114298	0.0174408
TG 16:0_18:1_24:1	16.26	343	960.899	942.865	C61H114O6	[M+NH4]+	yes	yes	yes	0.0799983	0.0826335	0.0555243	0.0908555	0.0667104	0.0705033	0.106557	0.0693688	0.0723662	0.0603989	0.0557527	0.0344434	0.0376739	0.0419376	0.039989	0.0438144	0.0580502	0.0373517	0.0409455	0.0406444	0.05775
TG 16:0_18:1_25:0	16.47	347.3	976.928	958.894	C62H118O6	[M+NH4]+	yes	yes	yes	0.0118567	0.0109988	0.00982351	0.0136001	0.00720048	0.00723038	0.0190486	0.00992183	0.0125059	0.00923976	0.00736253	0.00427455	0.00358006	0.00616892	0.00454175	0.0113878	0.00584195	0.00499528	0.00476154	0.00518275	0.00722074
TG 16:0_18:1_26:1	16.41	348.3	988.929	970.896	C63H118O6	[M+NH4]+	yes	yes	yes	0.0765067	0.0770287	0.0552565	0.0789623	0.0640389	0.063269	0.104017	0.065412	0.0673524	0.0588054	0.051148	0.0216779	0.0227278	0.0277657	0.0241684	0.0298701	0.0413875	0.0208767	0.0261704	0.0265055	0.0402515
TG 16:0_18:1_28:1	16.55	353.6	1016.96	998.925	C65H122O6	[M+NH4]+	yes	yes	yes	0.036693	0.0379679	0.0248451	0.0440799	0.029489	0.0293262	0.0464044	0.0312884	0.0286636	0.0232624	0.0225259	0.00517669	0.00509843	0.0076741	0.00565946	0.00974145	0.0101159	0.00589244	0.0069256	0.00643763	0.0108344
TG 16:0_18:1_30:1	16.69	358.9	1044.99	1026.96	C67H126O6	[M+NH4]+	yes	yes	yes	0.0148555	0.013456	0.00711676	0.0145934	0.0116995	0.0108721	0.018137	0.0124948	0.00913745	0.00812083	0.00770419	0.00129358	0.00100165	0.00188462	0.00147419	0.00278675	0.00207788	0.00130094	0.00129335	0.00144948	0.00217683
TG 16:0_18:1_32:1	16.81	363.6	1073.02	1054.99	C69H130O6	[M+NH4]+	yes	yes	yes	0.00686855	0.00559621	0.00311789	0.00563981	0.0047687	0.0049416	0.00699826	0.00502243	0.00332889	0.00314196	0.00280844	0.000559454	0.00050566	0.000781089	0.000615967	0.00125362	0.000795624	0.000550684	0.000544366	0.000583163	0.00109156
TG 16:0_18:2_18:5	15.04	317.3	866.725	848.691	C55H92O6	[M+NH4]+	yes	yes	yes	0.000978846	0.000641689	0.000766826	0.00142378	0.000589943	0.000548152	0.000706693	0.00105342	0.00116019	0.000486334	0.000471035	0.000507777	0.000967676	0.00079699	0.000489308	0.00104732	0.000785804	0.000306763	0.000626229	0.000492977	0.000608587
TG 16:0_19:1_22:6	15.59	332.5	936.802	918.768	C60H102O6	[M+NH4]+	yes	no	yes	0.00165665	0.00157695	0.00205961	0.00274941	0.000938845	0.00092151	0.00172729	0.00181101	0.0024249		0.000981349	0.00135309	0.00171755	0.00194818	0.00132986	0.00263477	0.00165178	0.00101825	0.00176147	0.00121905	0.0018106
TG 16:0_19:1_26:0	16.61	352.6	1004.96	986.924	C64H122O6	[M+NH4]+	yes	yes	yes	0.00614584	0.00540961	0.00452604	0.0066441	0.00299702	0.00348577	0.00902172	0.00516183	0.0054705	0.00380328	0.00329826	0.00152512	0.00116444	0.00219136	0.00154925	0.00406577	0.00182419	0.00156066	0.00139787	0.00155011	0.00251769
TG 16:0_19:1_28:0	16.73	357.6	1032.99	1014.96	C66H126O6	[M+NH4]+	yes	yes	yes	0.00245347	0.00211317	0.00134271	0.00269478	0.0014539	0.00123835	0.00285297	0.00201496	0.00183992	0.00150167	0.00130104	0.000574833	0.000384527	0.000789225	0.000580452	0.00160003	0.000595599	0.000653163	0.000545185	0.000537612	0.000696982
TG 16:0_19:1_32:1	16.86	365.5	1087.04	1069	C70H132O6	[M+NH4]+	yes	yes	yes	0.00116256	0.000780134	0.000568432	0.000916398	0.000596736	0.000498905	0.00114666	0.000761699	0.000627116	0.00054752	0.000484612	0.000171645	0.000123373	0.000231122	0.000172682	0.000437795	0.00020745		0.000152583	0.000164711	0.000250377
TG 16:0_20:3_22:6	15.42	331.6	946.786	928.752	C61H100O6	[M+NH4]+	yes	yes	yes	0.0033238	0.00546582	0.00617688	0.00792915	0.00245994	0.00260703	0.00307204	0.00495188	0.00496456	0.0024782	0.00237884	0.00237061	0.00513126	0.00534979	0.00314203	0.0058554	0.00301217	0.00211748	0.0054571	0.00213745	0.0036595
TG 16:0_20:4_22:6	15.33	330.5	944.771	926.737	C61H98O6	[M+NH4]+	yes	yes	yes	0.00105702	0.0020647	0.00307525	0.00339115	0.00102715	0.000896032	0.00107244	0.0021921	0.00202387	0.000961162	0.00077738	0.00100201	0.00201445	0.00284751	0.00111926	0.00259482	0.00109751	0.000745109	0.00193044	0.000800679	0.00152667
TG 16:0_20:4_26:1	16.22	349.8	1010.91	992.877	C65H116O6	[M+NH4]+	yes	yes	yes	0.0054044	0.00403942	0.00420534	0.00669908	0.00465582	0.00403685	0.00347946	0.00459247	0.00452044	0.00319395	0.0038125	0.00279607	0.00403358	0.00543301	0.00369241	0.00450165	0.00389791	0.00326114	0.00295459	0.00242718	0.00369853
TG 16:0_21:0_24:0	16.72	354.2	1006.97	988.94	C64H124O6	[M+NH4]+	yes	yes	yes	0.00184411	0.00132643	0.00126545	0.00174349	0.00124337	0.00115943	0.00222788	0.00143305	0.00164582	0.00128221	0.00125838	0.000988757	0.000772856	0.00102811	0.000994399	0.00189029	0.000901137	0.000934306	0.000948891	0.000884927	0.00100289
TG 16:0_22:0_25:0	16.84	359.5	1035	1016.97	C66H128O6	[M+NH4]+	yes	yes	yes	0.000977338	0.000691256	0.000637822	0.000835486	0.00057327	0.000604009	0.000853279	0.000741779	0.000790886	0.000628148	0.000685402	0.000473695	0.000477183	0.000608656	0.00048905	0.000982466	0.000463217	0.000518175	0.000562721	0.000372223	0.000510434
TG 16:0_24:0_25:0	16.96	364.2	1063.04	1045	C68H132O6	[M+NH4]+	yes	yes	yes	0.00080509	0.000481718	0.000456277	0.000513605	0.000402133	0.000387147		0.000436517	0.000382351	0.000509179	0.000423908	0.000381205	0.000330276	0.000419373	0.000333139	0.00059382	0.000267395	0.000316781	0.000363716	0.00029742	0.000390028
TG 16:0_24:0_26:0	17.02	366.8	1077.05	1059.02	C69H134O6	[M+NH4]+	yes	yes	yes	0.000647599	0.000692885	0.000546717	0.000593457	0.000410037	0.000390124	0.000712543	0.000691745	0.000513392	0.000486838	0.000406721	0.000266605	0.000251985	0.000372785	0.000313795	0.000421509	0.000271912	0.000281895	0.000312992	0.000303916	0.000319142
TG 16:0_25:0_26:1	16.97	367.3	1089.05	1071.02	C70H134O6	[M+NH4]+	yes	no	yes	0.000433225	0.000330727	0.00030198	0.000373732	0.000269612	0.000264577	0.000513604	0.000402718	0.000390472	0.000243776	0.00026118	0.000117455	0.000115599	0.000166981	0.000178343	0.000363698	0.000131517	0.000134434	0.000104153	0.000125496	0.000188014
TG 16:0_26:0_26:0	17.15	371.3	1105.08	1087.05	C71H138O6	[M+NH4]+	yes	yes	yes	0.00311403	0.000352957	0.000211789	0.000261418	0.00223484	0.0020786	0.000357225	0.000303591	0.000280601	0.0025323	0.00246202	0.0027123		0.000143357	0.000111861	0.000201758			0.000103293	0.000133108	0.000128582
TG 16:0_26:0_26:1	17.03	369.4	1103.07	1085.03	C71H136O6	[M+NH4]+	yes	yes	yes	0.00114173	0.00118583	0.000861177	0.00136159	0.000722917	0.000672123	0.00151911	0.00113122	0.000820218	0.000679885	0.000530326	0.000156308		0.00018982	0.000145789	0.000234454		8.89e-05	9.38e-05	0.00013514	0.000255429
TG 16:0_26:1_26:1	16.92	367.8	1101.05	1083.02	C71H134O6	[M+NH4]+	yes	yes	yes	0.00261763	0.00239169	0.00154131	0.00256229	0.00199095	0.00168727	0.00315322	0.0020004	0.00154863	0.00137602	0.00130245	0.000272612	0.000178257	0.000386166	0.000235818	0.000485235	0.000346667	0.00018405	0.00021101	0.000222258	0.000523392
TG 16:1_16:1_17:1	15.27	314.8	832.74	814.707	C52H94O6	[M+NH4]+	yes	yes	yes	0.0110781	0.00609888	0.00609567	0.00844394	0.00587329	0.00597955	0.00720571	0.00610884	0.00803394	0.00625931	0.00634775	0.00483097	0.00500037	0.00654633	0.00656448	0.0179325	0.00663714	0.00610722	0.00595082	0.00551616	0.00756618
TG 16:1_16:1_18:1	15.27	316.4	844.74	826.707	C53H94O6	[M+NH4]+	yes	yes	yes	0.010552	0.0058201	0.00544903	0.0112272	0.00813302	0.00874368	0.00619381	0.00741574	0.00944742	0.00612497	0.00767633	0.00558154	0.00819167	0.0091469	0.00787392	0.0113506	0.00696959	0.00618008	0.0064561	0.0058017	0.00828445
TG 16:1_16:1_20:4	15.32	320	870.756	852.722	C55H96O6	[M+NH4]+	yes	yes	yes	0.0145151	0.0126569	0.0108449	0.0245386	0.0113044	0.011424	0.0116901	0.0140456	0.0185513	0.0102505	0.0109221	0.00842094	0.0144962	0.0139201	0.0115683	0.0137234	0.0100882	0.00716895	0.0123022	0.00773455	0.00973939
TG 16:1_16:1_22:6	15.12	322.1	892.742	874.708	C57H94O6	[M+NH4]+	yes	yes	yes	0.00146324	0.00131556	0.00124969	0.00264249	0.00104136	0.00100626	0.0010303	0.00152275	0.00168907	0.00102344	0.000952783	0.000982111	0.00161855	0.00149998	0.00114353	0.0017501	0.00131384	0.000768867	0.00114818	0.000888035	0.00108905
TG 16:1_17:1_18:1	15.46	320.6	860.772	842.738	C54H98O6	[M+NH4]+	yes	yes	yes	0.0254787	0.0148313	0.0125509	0.021369	0.0144331	0.0153542	0.0172197	0.0154623	0.0218493	0.0147687	0.0161236	0.0131672	0.0157181	0.0165131	0.0176003	0.0250141	0.0172356	0.0145259	0.0187534	0.0161825	0.0165672
TG 16:1_17:1_18:2	15.34	318.5	858.755	840.722	C54H96O6	[M+NH4]+	yes	yes	yes	0.00447668	0.00279553	0.0021644	0.0039328	0.0029617	0.00283417	0.00310578	0.00301925	0.00400767	0.00245691	0.0029741	0.00268561	0.00340848	0.00294387	0.00362692	0.00489921	0.00277907	0.00265744	0.00299811	0.00259998	0.0035219
TG 16:1_18:1_18:1	15.57	322.7	874.788	856.754	C55H100O6	[M+NH4]+	yes	yes	yes	0.210074	0.175125	0.101678	0.19887	0.187119	0.185705	0.178526	0.149632	0.181149	0.127453	0.150199	0.134978	0.164582	0.16509	0.171524	0.136187	0.167956	0.144591	0.172248	0.136136	0.160884
TG 16:1_18:1_18:2	15.44	321.7	872.771	854.738	C55H98O6	[M+NH4]+	yes	yes	yes	0.0431286	0.0293522	0.0198704	0.0391141	0.0345065	0.0342282	0.0279224	0.0308095	0.0367815	0.0256495	0.0295957	0.0266784	0.0369	0.0376013	0.0349125	0.0333048	0.0308431	0.0282656	0.0329106	0.0261451	0.0322893
TG 16:1_18:1_20:4	15.38	324.2	896.771	878.737	C57H98O6	[M+NH4]+	yes	yes	yes	0.0168462	0.0188808	0.0150649	0.029248	0.0121037	0.0113431	0.015491	0.0178472	0.0217206	0.0115355	0.0108285	0.00961227	0.0170876	0.0161235	0.0145536	0.0164155	0.0121886	0.0100383	0.0173004	0.00865076	0.0113585
TG 16:1_18:1_22:6	15.35	327.4	920.771	902.737	C59H98O6	[M+NH4]+	yes	yes	yes	0.00712158	0.00949058	0.00884057	0.0149218	0.00564435	0.0057995	0.00629215	0.00871856	0.00954056	0.00556469	0.00452086	0.00499265	0.00987893	0.00976373	0.00576082	0.0104473	0.00718065	0.00409479	0.00965059	0.00460389	0.00709686
TG 16:1_18:1_24:1	16.14	340.3	958.88	940.847	C61H112O6	[M+NH4]+	yes	yes	yes	0.0253862	0.0238639	0.0159289	0.0243791	0.0224068	0.0243297	0.0223926	0.0207614	0.0206903	0.0154454	0.0181739	0.0131448	0.0153304	0.0175304	0.0151797	0.016735	0.0189678	0.0140155	0.0163711	0.0137048	0.01856
TG 16:1_18:1_25:2	16.06	341.9	970.88	952.846	C62H112O6	[M+NH4]+	yes	no	yes	0.00191104	0.00167833	0.00146135	0.00179313	0.00136411	0.00130984	0.0014545	0.00148639	0.00146494	0.00111289	0.00124587	0.00109467	0.00124687	0.00177496	0.00138415	0.00143488	0.00134868	0.00125651	0.00157147	0.00114684	0.00153855
TG 16:1_18:2_22:6	15.21	326	918.756	900.722	C59H96O6	[M+NH4]+	yes	yes	yes	0.00090419	0.000928131	0.000984356	0.00169632	0.000706779	0.000839563	0.000612967	0.00103839	0.00122875	0.000564149	0.000676652	0.000602184	0.00133129	0.00121653	0.000841748	0.00146612	0.000806348	0.0005609	0.00101723	0.0005029	0.000869377
TG 16:1_20:4_22:6	15.16	329.5	942.756	924.722	C61H96O6	[M+NH4]+	yes	no	yes	0.000403299	0.000640148	0.000704633	0.0010038	0.000270353	0.000273594	0.000343575	0.000626546	0.000618623	0.000312772			0.000519012	0.00066528	0.000370798	0.000737516	0.000341088		0.000559321	0.000260795	0.000408578
TG 16:1_24:0_26:0	16.92	364.7	1075.04	1057	C69H132O6	[M+NH4]+	yes	yes	yes	0.00194252	0.00218065	0.00151227	0.00241689	0.00158025	0.00132582	0.00315411	0.00230202	0.00158094	0.00118948	0.00122978	0.000323011	0.000215649	0.000470173	0.000351497	0.000743306	0.000387913	0.000299992	0.000247886	0.000337273	0.000615992
TG 16:1_26:1_26:1	16.82	366.8	1099.04	1081	C71H132O6	[M+NH4]+	yes	yes	yes	0.00346676	0.00299679	0.00157301	0.00284199	0.00303819	0.00304154	0.00322494	0.00257691	0.00171551	0.0020221	0.00166793	0.000295064	0.000288659	0.000431556	0.000420038	0.000554793	0.000445147	0.000248554	0.000264685	0.000286899	0.000626713
TG 17:0_18:0_18:0	16.13	331.9	894.85	876.816	C56H108O6	[M+NH4]+	yes	yes	yes	0.00901832	0.00630076	0.00606339	0.00724546	0.00579062	0.00546615	0.00814204	0.00589362	0.00700342	0.0060522	0.00576684	0.00634366	0.00482672	0.0056935	0.00598801	0.0107336	0.00554808	0.00566111	0.00614376	0.00523795	0.00638083
TG 17:0_18:0_18:1	15.97	330.3	892.835	874.801	C56H106O6	[M+NH4]+	yes	yes	yes	0.0205731	0.0211067	0.0202088	0.0252725	0.0144676	0.0142657	0.0390086	0.0179642	0.0230666	0.0167353	0.0166883	0.0157722	0.0143665	0.0163362	0.0148205	0.0252256	0.0192376	0.0154274	0.0185223	0.0176169	0.0219355
TG 17:0_18:1_18:1	15.81	328.1	890.819	872.785	C56H104O6	[M+NH4]+	yes	yes	yes	0.0433702	0.0363222	0.0290304	0.0435294	0.0262019	0.0258853	0.0630005	0.02978	0.0456554	0.027345	0.0294146	0.0276885	0.026819	0.0317629	0.0319662	0.0370056	0.0339561	0.0267187	0.0395545	0.0338123	0.0359726
TG 17:0_18:1_26:1	16.48	351	1002.94	984.909	C64H120O6	[M+NH4]+	yes	yes	yes	0.00988221	0.00917531	0.00695431	0.011896	0.00593702	0.00587116	0.0143505	0.00795686	0.00974294	0.00653975	0.00600358	0.00245419	0.00218189	0.00351915	0.0028764	0.00558171	0.00373284	0.00250522	0.00291063	0.00289322	0.00403345
TG 17:0_18:1_28:1	16.62	356.3	1030.97	1012.94	C66H124O6	[M+NH4]+	yes	yes	yes	0.00463577	0.0045152	0.00299475	0.00509789	0.00277269	0.00322504	0.00577308	0.00406548	0.00388848	0.00322158	0.00252709	0.000940318	0.000593036	0.00112331	0.00101177	0.00216977	0.00122231	0.000915853	0.000885751	0.000920994	0.00138567
TG 17:1_18:1_18:1	15.65	325.9	888.802	870.769	C56H102O6	[M+NH4]+	yes	yes	yes	0.0278448	0.0190634	0.0160363	0.0233803	0.0176472	0.0185198	0.0246123	0.0180232	0.0255081	0.0159194	0.0191965	0.0166439	0.0195012	0.0209893	0.0217209	0.0217804	0.021248	0.019417	0.0251916	0.0198229	0.0198003
TG 17:1_18:1_20:4	15.48	328	910.786	892.752	C58H100O6	[M+NH4]+	yes	yes	yes	0.00326431	0.00285707	0.00307375	0.00549578	0.00206628	0.00196314	0.00375271	0.00337896	0.00465716	0.00237607	0.00208528	0.00208543	0.00344891	0.00361439	0.00287147	0.003683	0.00258941	0.00194127	0.00400334	0.00241905	0.00253208
TG 17:1_18:1_24:1	16.2	344	972.896	954.862	C62H114O6	[M+NH4]+	yes	yes	yes	0.00722977	0.00616478	0.00448439	0.00697689	0.00508244	0.005052	0.00825717	0.00520424	0.00649886	0.00472791	0.00438666	0.00311031	0.00299129	0.00396855	0.00343922	0.00466526	0.00417398	0.00317605	0.00428207	0.00352146	0.00469603
TG 17:1_18:1_26:1	16.35	349.3	1000.93	982.893	C64H118O6	[M+NH4]+	yes	yes	yes	0.00702979	0.00578475	0.00447574	0.00764896	0.00535177	0.00449312	0.00722131	0.00521392	0.00644206	0.00509003	0.00452125	0.00212496	0.00223069	0.00254535	0.00252117	0.00363123	0.00315131	0.00210845	0.00290858	0.00254869	0.00383953
TG 17:1_18:1_26:2	16.24	348.8	998.912	980.878	C64H116O6	[M+NH4]+	yes	yes	yes	0.00250879	0.00186828	0.00168475	0.00259205	0.00176826	0.00161845	0.00214704	0.00206752	0.00230766	0.001598	0.00168323	0.00102646	0.00124324	0.00173911	0.00146188	0.00158241	0.00142163	0.00120678	0.00121415	0.00122945	0.0016954
TG 17:1_18:1_32:1	16.76	364.1	1085.02	1066.99	C70H130O6	[M+NH4]+	yes	yes	yes	0.00116179	0.000839033	0.00060579	0.000957914	0.000896607	0.000767377	0.000921358	0.000749233	0.000592481	0.000578217	0.000552262			0.00025805	0.00022235	0.000439378	0.000191855	0.000208798	0.000142954	0.000139165	0.000241931
TG 17:1_20:1_28:1	16.64	359.7	1056.99	1038.96	C68H126O6	[M+NH4]+	yes	yes	yes	0.00236076	0.00165482	0.0011595	0.00209408	0.00160038	0.00169108	0.00221775	0.00160346	0.0016365	0.00126318	0.00124783	0.000383336	0.000265675	0.000507055	0.000410344	0.000900664	0.000459917	0.000346162	0.000364208	0.000234413	0.000547728
TG 17:1_20:2_26:1	16.39	354.1	1026.94	1008.91	C66H120O6	[M+NH4]+	yes	yes	yes	0.00180139	0.00128452	0.00113662	0.00175294	0.00131352	0.00114402	0.00128507	0.00132994	0.00151159	0.00112019	0.00126435	0.000585739	0.00056477	0.000803061	0.000675286	0.0009147	0.00082375	0.000539755	0.00061066	0.000533467	0.000908869
TG 17:2_18:1_24:3	15.86	339.7	966.848	948.814	C62H108O6	[M+NH4]+	yes	yes	yes	0.00128501	0.00111227	0.001313	0.00176403	0.000920525	0.000973427	0.000960146	0.0010117	0.00139687	0.000895651	0.00105198	0.00122597	0.00159671	0.00217889	0.00139518	0.00171453	0.00124706	0.00110129	0.00107361	0.0010378	0.00132223
TG 18:0_18:0_18:0	16.21	335.6	908.867	890.833	C57H110O6	[M+NH4]+	yes	yes	yes	0.0477748	0.0278965	0.0269165	0.0296709	0.0234753	0.0227544	0.0545396	0.0314914	0.0259644	0.0245735	0.0240922	0.0227578	0.0206564	0.0222693	0.0223339	0.0343439	0.0250353	0.0221136	0.023853	0.0220172	0.0261267
TG 18:0_18:1_18:1	15.91	331.3	904.835	886.802	C57H106O6	[M+NH4]+	yes	yes	yes	0.212285	0.221061	0.192494	0.233589	0.187324	0.18536	0.333644	0.179137	0.194049	0.141975	0.17177	0.157435	0.167167	0.196665	0.168261	0.189453	0.217099	0.171152	0.210247	0.174159	0.202869
TG 18:0_18:1_20:1	16.09	336.6	932.865	914.831	C59H110O6	[M+NH4]+	yes	yes	yes	0.0349643	0.0343938	0.0250233	0.0341018	0.0280992	0.029407	0.0431755	0.0285753	0.026438	0.0200949	0.0232961	0.0203631	0.0197245	0.024668	0.0231173	0.0240833	0.0275946	0.0207763	0.0241426	0.0212844	0.0259232
TG 18:0_18:1_26:0	16.68	355.3	1018.97	1000.94	C65H124O6	[M+NH4]+	yes	yes	yes	0.0158777	0.0167818	0.0129561	0.0219247	0.0109177	0.0106146	0.0289414	0.0167978	0.0134536	0.0111635	0.00911867	0.00204708	0.00177708	0.00314847	0.00186836	0.00438374	0.00297238	0.00193724	0.00217955	0.00240136	0.00358326
TG 18:0_18:1_29:0	16.86	362.6	1061.02	1042.99	C68H130O6	[M+NH4]+	yes	yes	yes	0.00108512	0.00075535	0.000611448	0.00115313	0.000653343	0.000561197	0.00126099	0.000827541	0.000760477	0.000599676	0.000574707	0.000324417	0.000223804	0.000431804	0.000292907	0.000827774	0.000327575	0.000287518	0.000303486		0.00045671
TG 18:0_18:2_22:5	15.62	334.3	950.817	932.783	C61H104O6	[M+NH4]+	yes	yes	yes	0.0103934	0.0165239	0.0151684	0.0181413	0.00781916	0.00778466	0.0129069	0.0110474	0.0122997	0.00757936	0.00799594	0.00886452	0.0121677	0.0153182	0.011604	0.0158732	0.00940859	0.00781487	0.0155929	0.00671887	0.0105096
TG 18:0_20:1_22:5	15.78	336.5	952.832	934.798	C61H106O6	[M+NH4]+	yes	yes	yes	0.0126026	0.0142052	0.016238	0.0215402	0.00898476	0.00921304	0.0138085	0.0133806	0.0155928	0.00842461	0.00917157	0.0112543	0.013766	0.0175278	0.0127303	0.0193884	0.0111748	0.00962214	0.0117364	0.00809207	0.0121602
TG 18:0_22:3_22:6	15.78	343.9	1002.85	984.813	C65H108O6	[M+NH4]+	yes	yes	yes	0.000667474	0.000835027	0.00150383	0.00161404	0.000591055	0.000447557	0.000500675	0.000956868	0.0010743	0.000505106	0.000729037	0.000935078	0.00123432	0.00171272	0.000934523	0.00186593	0.00089273	0.000737941	0.000888661	0.000757	0.000936329
TG 18:1_18:1_18:1	15.76	328.6	902.82	884.786	C57H104O6	[M+NH4]+	yes	yes	yes	0.346728	0.336382	0.30791	0.335094	0.34124	0.347602	0.381018	0.308528	0.311833	0.302532	0.314855	0.282194	0.315051	0.330991	0.327654	0.325168	0.346205	0.316595	0.340023	0.305614	0.325775
TG 18:1_18:1_18:2	15.62	327	900.802	882.768	C57H102O6	[M+NH4]+	yes	yes	yes	0.0845364	0.0744862	0.0598633	0.0795844	0.0758903	0.071909	0.0813285	0.0625709	0.0717388	0.0636319	0.065123	0.0596733	0.0716666	0.0799165	0.0829283	0.0751138	0.0716703	0.0706537	0.0758016	0.0640787	0.0701728
TG 18:1_18:1_19:1	15.85	332.3	916.833	898.8	C58H106O6	[M+NH4]+	yes	yes	yes	0.0159823	0.0125776	0.0108341	0.0145373	0.0102341	0.0104645	0.0200474	0.011354	0.0141801	0.00940404	0.0104289	0.00900268	0.0101193	0.0130668	0.0114031	0.0121246	0.0125444	0.0108052	0.0135292	0.0120788	0.0122517
TG 18:1_18:1_19:2	15.75	331.8	914.818	896.784	C58H104O6	[M+NH4]+	yes	yes	yes	0.00957422	0.00605376	0.00651517	0.0104816	0.00675277	0.00642811	0.0074804	0.00844012	0.00856374	0.00570642	0.00739953	0.00646669	0.00912508	0.0102703	0.00755309	0.0107234	0.00764171	0.00694689	0.00783819	0.00640029	0.00760942
TG 18:1_18:1_20:1	15.95	335	930.849	912.815	C59H108O6	[M+NH4]+	yes	yes	yes	0.0579862	0.0569375	0.0424757	0.0545429	0.0539819	0.0542206	0.0802143	0.0446187	0.0468396	0.0349463	0.0450241	0.0404362	0.0460905	0.0531257	0.0463271	0.0420807	0.0570452	0.0432498	0.052139	0.0419373	0.0462797
TG 18:1_18:1_20:3	15.74	332.8	926.818	908.784	C59H104O6	[M+NH4]+	yes	yes	yes	0.0284818	0.0280343	0.0353164	0.0469713	0.023708	0.0236608	0.0333848	0.0325204	0.0324267	0.0186589	0.0219729	0.0227409	0.0359166	0.0441916	0.0263327	0.0406659	0.027871	0.0257492	0.0309876	0.0196583	0.0300321
TG 18:1_18:1_21:1	16.03	338.2	944.865	926.831	C60H110O6	[M+NH4]+	yes	yes	yes	0.00815457	0.00723021	0.00517001	0.00745052	0.00563435	0.00525214	0.0105057	0.00589457	0.00732065	0.00437058	0.00559097	0.00458882	0.00459315	0.00591776	0.00535776	0.00617578	0.00610479	0.00489625	0.00621907	0.00448322	0.00558403
TG 18:1_18:1_22:2	16.01	340.3	956.865	938.831	C61H110O6	[M+NH4]+	yes	yes	yes	0.0196429	0.0168135	0.0158916	0.0208627	0.0161539	0.0156505	0.0193591	0.0154276	0.0163217	0.0103104	0.0153749	0.0137255	0.0171874	0.0223952	0.0156681	0.0181261	0.0179118	0.0143303	0.0147905	0.012645	0.017322
TG 18:1_18:1_22:5	16.44	361.9	1090.97	1072.94	C71H124O6	[M+NH4]+	yes	yes	yes	0.000591173	0.000531725	0.000478866	0.00083235	0.00038583	0.000391262	0.000281643	0.000405931	0.000504071	0.000350819	0.000319452	0.0001863	0.000150752	0.000286176	0.000165905	0.000299888	0.000227641	0.000116813	0.000198964	0.000151161	0.000208223
TG 18:1_18:1_22:6	15.55	333.3	948.802	930.768	C61H102O6	[M+NH4]+	yes	yes	yes	0.00817887	0.0127593	0.0176361	0.0180884	0.00814933	0.00802748	0.00921138	0.0117378	0.0119067	0.00627233	0.0053666	0.00739389	0.0133233	0.0147832	0.00832634	0.0171578	0.00971582	0.00623243	0.015016	0.00672648	0.00986393
TG 18:1_18:1_23:0	16.33	345.7	974.912	956.879	C62H116O6	[M+NH4]+	yes	yes	yes	0.0127732	0.0128031	0.00963847	0.0164818	0.00979816	0.0086437	0.0192829	0.010857	0.0150276	0.0103205	0.00852905	0.00526181	0.00481337	0.00620316	0.00565462	0.0106413	0.00728404	0.00527124	0.00614294	0.00642133	0.00859511
TG 18:1_18:1_24:1	16.28	346.7	986.913	968.879	C63H116O6	[M+NH4]+	yes	yes	yes	0.046071	0.0469634	0.0304895	0.0469578	0.0493791	0.0489677	0.0521562	0.0383434	0.0390305	0.0337251	0.0332177	0.017614	0.0194512	0.0242802	0.0223875	0.0210906	0.0297856	0.0194482	0.0226435	0.0202206	0.0274221
TG 18:1_18:1_24:2	16.17	345.1	984.896	966.862	C63H114O6	[M+NH4]+	yes	yes	yes	0.0128812	0.0125512	0.00986965	0.0150611	0.0134225	0.0131782	0.010321	0.0112696	0.0114653	0.00881751	0.0114329	0.00679047	0.00807367	0.0112949	0.00970539	0.00943014	0.00977175	0.00764064	0.00788994	0.00655647	0.0105306
TG 18:1_18:1_24:3	16.04	344	982.88	964.846	C63H112O6	[M+NH4]+	yes	yes	yes	0.00710943	0.00463665	0.00608473	0.00747733	0.00584011	0.0056803	0.0044923	0.00529312	0.00585103	0.00384717	0.00549762	0.0052322	0.0073543	0.0105332	0.00601748	0.00757675	0.00554266	0.00533186	0.00535384	0.00386817	0.00650332
TG 18:1_18:1_24:4	15.95	342.4	980.863	962.829	C63H110O6	[M+NH4]+	yes	yes	yes	0.00444063	0.00367295	0.00601559	0.00735278	0.00354567	0.00361495	0.00374283	0.00453764	0.00467986	0.00260687	0.00362145	0.00498243	0.006248	0.00774642	0.00486773	0.00716603	0.00566479	0.00417331	0.00399531	0.00331422	0.00518598
TG 18:1_18:1_24:6	15.73	339.1	976.832	958.798	C63H106O6	[M+NH4]+	yes	yes	yes	0.00284959	0.00294428	0.00435206	0.00455845	0.00194867	0.00191976	0.00182826	0.00301792	0.00295333	0.00155265	0.00200264	0.00248193	0.00336183	0.00493463	0.00250371	0.00475968	0.00178318	0.00183614	0.00285433	0.00163037	0.00264299
TG 18:1_18:1_26:1	16.43	352	1014.94	996.909	C65H120O6	[M+NH4]+	yes	yes	yes	0.0344759	0.0306816	0.0213738	0.0338442	0.0325639	0.034026	0.0380564	0.0262932	0.0297981	0.0242248	0.0246508	0.00778229	0.00924077	0.0129194	0.011874	0.0108778	0.0161027	0.00824858	0.0110536	0.00986866	0.0148788
TG 18:1_18:1_28:1	16.57	357.3	1042.97	1024.94	C67H124O6	[M+NH4]+	yes	yes	yes	0.014526	0.011706	0.00735667	0.014437	0.014368	0.0140775	0.0133598	0.0103731	0.00969459	0.00921616	0.00896524	0.00163665	0.00171814	0.00225976	0.0020754	0.00271365	0.00276174	0.0017887	0.00195223	0.00165317	0.00291975
TG 18:1_18:1_30:1	16.7	362	1071	1052.97	C69H128O6	[M+NH4]+	yes	yes	yes	0.00735181	0.0062865	0.00288846	0.0059419	0.00666051	0.0067956	0.00672106	0.00530152	0.00374397	0.00368952	0.00385559	0.000618415	0.000610654	0.000877816	0.000843078	0.00142318	0.000903494	0.000623227	0.000630982	0.000651949	0.00117379
TG 18:1_18:2_18:2	15.54	326.4	898.787	880.753	C57H100O6	[M+NH4]+	yes	yes	yes	0.0414917	0.0403412	0.0422668	0.0688802	0.027437	0.0304423	0.0465122	0.0430247	0.0501125	0.0273137	0.0252586	0.0270019	0.0434479	0.0462642	0.0341778	0.0423654	0.0306469	0.0260363	0.037068	0.0232443	0.0330427
TG 18:1_18:2_28:1	16.47	356.2	1040.96	1022.92	C67H122O6	[M+NH4]+	yes	yes	yes	0.00630872	0.00608096	0.00394704	0.00686965	0.00601697	0.00586135	0.00525689	0.00534766	0.0047331	0.00448607	0.0045253	0.0015687	0.00175625	0.00226409	0.00172086	0.00233442	0.00224715	0.00126538	0.00169398	0.00150184	0.00224062
TG 18:1_19:1_22:3	15.97	341.9	968.865	950.831	C62H110O6	[M+NH4]+	yes	yes	yes	0.00183949	0.00135421	0.00163254	0.00245249	0.00150582	0.00140899	0.00172445	0.0016538	0.00196868	0.00103465	0.00180052	0.0017634	0.00194173	0.00256509	0.00175041	0.0024445	0.00220739	0.0016494	0.00190675	0.00128254	0.00198655
TG 18:1_19:1_26:1	16.5	354.7	1028.96	1010.92	C66H122O6	[M+NH4]+	yes	yes	yes	0.00424046	0.00339773	0.0024346	0.0045115	0.00319138	0.00329031	0.00483015	0.00329971	0.00364007	0.00289537	0.00274381	0.000777833	0.000764406	0.00112657	0.000935895	0.00166463	0.0011102	0.000866079	0.000932543	0.000954151	0.00139531
TG 18:1_20:1_20:3	15.9	338.7	954.848	936.814	C61H108O6	[M+NH4]+	yes	yes	yes	0.0148158	0.0104011	0.0145791	0.0182727	0.0107802	0.0120297	0.0114435	0.0133065	0.0130436	0.00764184	0.0114942	0.0121756	0.0176686	0.0242606	0.0131172	0.0180736	0.0142178	0.013362	0.0128554	0.0101961	0.0134053
TG 18:1_20:3_22:6	15.47	335.9	972.801	954.767	C63H102O6	[M+NH4]+	yes	yes	yes	0.00182131	0.00347358	0.00395115	0.00395607	0.00133616	0.00125197	0.00208053	0.00262827	0.00309481	0.00150226	0.00133965	0.00155652	0.00281802	0.00358668	0.00192592	0.00406702	0.0018348	0.00128486	0.00328988	0.00145749	0.00229898
TG 18:1_20:3_26:1	16.39	355.2	1038.94	1020.91	C67H120O6	[M+NH4]+	yes	yes	yes	0.00387207	0.00274526	0.0034653	0.00495051	0.00314531	0.00288863	0.00268417	0.00365483	0.0039693	0.00236498	0.00261961	0.0014233	0.00164699	0.00238556	0.00160093	0.00244738	0.00197822	0.00136026	0.00112725	0.00119757	0.0020636
TG 18:1_20:4_22:6	15.37	334.8	970.786	952.753	C63H100O6	[M+NH4]+	yes	yes	yes	0.00171074	0.00361537	0.00417151	0.00511233	0.00113057	0.00121892	0.00209528	0.00281766	0.00295072	0.00145829	0.000838869	0.00136613	0.00214982	0.00301189	0.00164768	0.00403658	0.00162546	0.00107567	0.00336223	0.00120259	0.00239663
TG 18:1_20:4_24:1	16.14	347.7	1008.89	990.861	C65H114O6	[M+NH4]+	yes	yes	yes	0.00231745	0.00249813	0.00312471	0.00437127	0.00178041	0.00160243	0.00182169	0.00256992	0.00276984	0.00151028	0.00176571	0.00165676	0.00215193	0.00279159	0.00150597	0.00294215	0.00185884	0.00149829	0.00137714	0.00117374	0.00214783
TG 18:1_20:4_24:3	15.9	345	1004.86	986.829	C65H110O6	[M+NH4]+	yes	yes	yes	0.000985699	0.00103673	0.00168321	0.0016571	0.000855521	0.000814567	0.000805208	0.0010332	0.00113906	0.000737081	0.000861785	0.00105121	0.00142483	0.00220553	0.00109279	0.00187867	0.00103615	0.000815553	0.000935042	0.000899593	0.000927536
TG 18:1_20:4_26:1	16.29	353.5	1036.93	1018.89	C67H118O6	[M+NH4]+	yes	yes	yes	0.00309257	0.00325673	0.00326295	0.00541787	0.00208432	0.00206671	0.00269176	0.00322492	0.00362159	0.00250533	0.00198	0.00142526	0.00159109	0.00231431	0.00142906	0.00256833	0.00182726	0.00125659	0.0010975	0.00102776	0.00180987
TG 18:1_20:4_28:1	16.42	359.4	1064.96	1046.92	C69H122O6	[M+NH4]+	yes	yes	yes	0.00175447	0.00147315	0.00160288	0.002544	0.00108252	0.00109766	0.00111411	0.00168888	0.00182368	0.00121346	0.000920096	0.000577006	0.000639005	0.000789349	0.000606359	0.000995587	0.000771898	0.00048123	0.000373386	0.000430209	0.000729957
TG 18:1_21:3_26:1	16.43	357.8	1052.96	1034.92	C68H122O6	[M+NH4]+	yes	no	yes	0.00072093	0.00046477	0.000609991	0.000947756	0.000588214	0.000524776		0.000644238	0.000718799	0.000474282	0.000544845	0.000265498		0.000371711	0.000309849	0.000678747	0.000377935		0.000276116	0.000263067	0.000333797
TG 18:1_22:4_22:6	15.56	340.1	998.816	980.783	C65H104O6	[M+NH4]+	yes	yes	yes	0.000560652	0.00137899	0.00155645	0.00135466		0.000511424	0.000633484	0.000830753	0.00106681	0.000440813	0.000405701	0.000619608	0.00126085	0.00140499	0.000679146	0.00181324	0.000757481	0.000468519	0.000873828	0.000575193	0.001141
TG 18:1_22:5_24:1	16.17	351.9	1034.91	1016.88	C67H116O6	[M+NH4]+	yes	yes	yes	0.00156166	0.00163805	0.00212817	0.00286469	0.000975938	0.00101221		0.00162522		0.00109357	0.00113682	0.00092119	0.00106942	0.00160922	0.00100855	0.00203191	0.00111664	0.000781222	0.000751238	0.000695468	0.00124363
TG 18:1_22:5_26:1	16.31	357.2	1062.94	1044.91	C69H120O6	[M+NH4]+	yes	yes	yes	0.00115644	0.00122571	0.00136301	0.00193319	0.000666969	0.000729994	0.000786811	0.00117667	0.0012237	0.000799149	0.000726094	0.000542285	0.000497421	0.000796618	0.000457739	0.000774003	0.000619993	0.000350162	0.000409483	0.000404305	0.00062116
TG 18:1_26:0_26:0	17.16	372.5	1131.1	1113.06	C73H140O6	[M+NH4]+	yes	yes	yes	0.000361493	0.000354102	0.00023338	0.000418295	0.000223009	0.000272018	0.000490713	0.000430391	0.000216841	0.000220133	0.000142598				4.64e-05	8.79e-05	5.28e-05	4.32e-05
TG 18:1_26:1_26:0	17.04	371.5	1129.08	1111.05	C73H138O6	[M+NH4]+	yes	yes	yes	0.00106593	0.000979371	0.000481404	0.000928102	0.00066841	0.000748685	0.000963834	0.000810577	0.000491145	0.000595519	0.00049658	9.22e-05	4.17e-05	0.000146124	0.000104827	0.000142988	8.47e-05	7.79e-05		6.93e-05	0.000118169
TG 18:1_26:1_26:1	16.93	370.4	1127.07	1109.03	C73H136O6	[M+NH4]+	yes	yes	yes	0.00132988	0.000958021	0.00055537	0.00115198	0.00110574	0.00105432	0.00109808	0.00103522	0.000596458	0.000764335	0.000644279	7.02e-05	7.41e-05	0.000129645	0.000120139	0.000151402	0.000149823	8.57e-05	9.58e-05	0.000107004	0.000203826
TG 18:2_18:2_30:0	16.6	361	1068.99	1050.95	C69H126O6	[M+NH4]+	yes	yes	yes	0.00376986	0.0029794	0.00194146	0.00337984	0.00316638	0.00359267	0.00241855	0.00274201	0.00198836	0.00205939	0.0022632	0.000551913	0.000445875	0.000793231	0.000737221	0.00132442	0.000899801	0.000619069	0.000478399	0.0005461	0.000824369
TG 18:2_22:3_26:1	16.51	359.9	1066.97	1048.94	C69H124O6	[M+NH4]+	yes	yes	yes	0.0022782	0.00178385	0.00165151	0.00259961	0.00180462	0.00179841	0.00142962	0.00183907	0.00164085	0.00110188	0.00147314	0.000539004	0.00062671	0.000861131	0.000591647	0.00119655	0.000793817	0.000549773	0.000475203	0.000527728	0.000969419
TG 20:1_26:1_26:1	17.05	374.1	1155.1	1137.06	C75H140O6	[M+NH4]+	yes	no	yes	0.000450496	0.000338166	0.000154921	0.000364899	0.000331941	0.00036898	0.00030127	0.000310317	0.000205324	0.000264185	0.000262907
TG 50:9	15.35	316.3	846.756	828.722	C53H96O6	[M+NH4]+	yes	yes	yes	0.0810533	0.0523201	0.0276104	0.0674526	0.0647432	0.0655258	0.0437774	0.0516709	0.0641124	0.0484797	0.0560346	0.0442754	0.0559865	0.0522792	0.0610488	0.0566217	0.0559666	0.0447977	0.0559556	0.046203	0.0529587
TG 57:5	15.67	333.8	938.817	920.783	C60H104O6	[M+NH4]+	yes	yes	yes	0.00220405	0.00238579	0.00285294	0.00362483	0.00143027	0.00152031	0.002745	0.00233744	0.00297537	0.00170383	0.00158651	0.00222388	0.00250523	0.00305038	0.00195946	0.00352089	0.00239999	0.00207254	0.00254421	0.00139169	0.00237896
TG 62:4	16.31	350.4	1012.93	994.893	C65H118O6	[M+NH4]+	yes	yes	yes	0.0127433	0.0120904	0.00897041	0.0140256	0.0121934	0.0125193	0.0113475	0.0112937	0.0118599	0.00801168	0.0102788	0.00464561	0.00553248	0.00758348	0.00669607	0.00593999	0.00734289	0.00535431	0.00550675	0.00450936	0.0073369
TG 62:7	16	347.1	1006.88	988.846	C65H112O6	[M+NH4]+	yes	yes	yes	0.00237497	0.00190468	0.00271045	0.00327433	0.00140006	0.00146428	0.00128549	0.00194359	0.00259199	0.00134058	0.00140125	0.00196529	0.00266334	0.00357239	0.00197263	0.00340377	0.00213943	0.00162849	0.00165592	0.00136527	0.00203742
TG 64:7	16.25	353	1034.91	1016.88	C67H116O6	[M+NH4]+	yes	no	yes	0.0395867	0.00149595	0.00233131	0.00268436	0.0295986	0.033731	0.00139495	0.00171574	0.00192878	0.0781993	0.0850853	0.0346871	0.0270784	0.0307331	0.000542322	0.0588571	0.0832019	0.07704	0.0343852	0.0825636	0.0887746
TG 69:3	16.87	368.8	1113.05	1095.02	C72H134O6	[M+NH4]+	yes	no	yes	0.00060858	0.000351417	0.000244612	0.000465111	0.000351619	0.000329014	0.000455868	0.000346729	0.000308814	0.000266999	0.00025451		6.53e-05	0.000103707	0.000113448	0.000170603	6.5e-05	8.69e-05			0.000118246
