# Supplementary material for: Four-dimensional lipidomics profiling in X-linked adrenoleukodystrophy using trapped ion mobility mass spectrometry
Source: J Lipid Res. 2024 May 23;65(6):100567. doi: 10.1016/j.jlr.2024.100567 (PMC11234049; doi:10.1016/j.jlr.2024.100567)
Supplement: Supplemental Table S2 [file mmc5.xlsx]

## Sheet: Sheet1
Significantly changed lipids in ALD compared to control: Adjusted P value <0.05, fold change >1.5
Name	RT	CCS	m/z	M.meas.	Molecular Formula	Ions	Adjusted P-value	ALD_01	ALD_02	ALD_03	ALD_04	ALD_05	ALD_06	ALD_07	ALD_08	ALD_09	ALD_10	ALD_11	C001	C002	C003	C004	C005	C006	C007	C008	C009	C010
CE 27:1	16.99	323.8	794.777	776.743	C54H96O2	[M+NH4]+	0.000308582	0.00898415	0.00620656	0.00452433	0.0095004	0.0053455	0.00495852		0.0034541	0.00770003	0.00676209	0.00649142		0.00193397	0.00221285	0.00202946	0.00158815	0.00337881	0.00147159	0.00145922	0.00172669	0.00222269
CE 27:2	16.84	321.1	792.759	774.726	C54H94O2	[M+NH4]+	0.0416922	0.00327918		0.00250386	0.00502993	0.00214205	0.00193666	0.0101303	0.00163146	0.00305649	0.00276128	0.00235819	0.0007508	0.00117488	0.000959579	0.000964764			0.000762095	0.00078788	0.000832248	0.00117357
CE 29:1	17.16	329.1	822.808	804.774	C56H100O2	[M+NH4]+	0.000340006	0.0044157	0.00306153	0.00192508	0.00632016	0.00317745	0.00224887		0.00297004	0.00272267	0.00329112	0.00348994
CE 30:4	16.83	324.1	830.778	812.744	C57H96O2	[M+NH4]+	0.0422737	0.00294589	0.00143948	0.00132118	0.00479423	0.00220214	0.00216057	0.00889458	0.00158506	0.00308691	0.00227812	0.00239142	0.000865429	0.00113485	0.000909619	0.000996036	0.000443895	0.00196566		0.000687232	0.000566291	0.0010345
Cer 18:0;O2/18:0	12.72	265.2	568.566	567.558	C36H73NO3	[M+H]+	0.0388047	0.0487131	0.027052	0.0112832	0.0316096	0.0264287	0.0205914	0.0202396	0.0275618	0.0450652	0.0499204	0.0351451	0.0696202	0.0346981	0.0239196	0.0571651	0.0401522	0.0387619	0.0695038	0.0380809	0.0711892	0.0688274
Cer 18:1;O2/20:0	13.06	269.4	594.582	593.574	C38H75NO3	[M+H]+	0.0372263	0.156463	0.120441	0.0858415	0.0809351	0.190341	0.153709	0.056555	0.0744934	0.143258	0.111348	0.169578	0.206941	0.114056	0.110745	0.186557	0.191731	0.152226	0.199501	0.168752	0.27251	0.289339
Cer 18:1;O2/22:0	13.5	276.5	622.614	621.606	C40H79NO3	[M+H]+	0.00349329	1.80714	1.58793	0.88746	0.896053	1.57617	1.39601	0.869521	1.34297	1.40803	1.2579	1.67774	2.17123	1.51968	1.68747	2.00114	1.47051	1.69871	2.48041	2.44967	2.43804	2.1411
Cer 18:1;O2/22:1	13.13	272	620.597	619.59	C40H77NO3	[M+H]+	0.0105087	0.476015	0.355566	0.211403	0.237438	0.413761	0.37002	0.255334	0.328904	0.342876	0.373247	0.491971	0.710614	0.387711	0.490189	0.562811	0.326372	0.389727	0.582865	0.598672	0.698704	0.670537
Cer 18:1;O2/23:1	13.34	275.8	634.613	633.605	C41H79NO3	[M+H]+	0.00376454	0.542204	0.340211	0.245984	0.233368	0.362446	0.397392	0.304157	0.352398	0.44012	0.378372	0.436612	0.696058	0.396557	0.493633	0.571967	0.394813	0.450501	0.604501	0.637836	0.683325	0.64207
Cer 18:1;O2/26:0	14.27	290	678.676	677.669	C44H87NO3	[M+H]+	0.000312031	1.00947	1.36834	0.528832	0.722871	0.933747	0.897316	0.430795	1.27985	0.729119	0.749532	0.949871	0.242407	0.229237	0.200986	0.255807	0.184198	0.328507	0.320926	0.338802	0.321892	0.328107
Cer 18:1;O2/26:1	13.93	287.2	676.661	675.653	C44H85NO3	[M+H]+	0.0279285	1.98728	1.58426	0.829179	1.11646	1.9441	1.98596	0.801641	1.67542	1.20423	1.5659	2.26657	1.1499	0.860519	0.956133	1.11982	0.633927	0.978085	0.972298	1.10212	1.21101	1.22623
Cer 18:1;O2/28:0	14.58	295.9	706.708	705.7	C46H91NO3	[M+H]+	0.00167292	0.0386662	0.0349434	0.0167013	0.0227567	0.0268506	0.0245862	0.0148264	0.0352526	0.0265527	0.0251525	0.0267287	0.013769	0.0127304	0.0105173	0.0192319	0.0170943	0.0162155	0.013365	0.0142576	0.0128556	0.0139465
Cer 18:1;O2/28:1	14.28	293.2	704.692	703.685	C46H89NO3	[M+H]+	0.000964363	0.0620638	0.0586993	0.018	0.0377956	0.0737212	0.0732009	0.0134987	0.0546003	0.0352766	0.0483041	0.070033	0.0113627	0.00792033	0.00713933	0.0150286	0.00564785	0.0125964	0.012384	0.0110085	0.0120037	0.0143841
Cer 44:4;O2	13.39	281.6	672.628	671.621	C44H81NO3	[M+H]+	0.000272239	0.0734525	0.0468065	0.0456803	0.0565621	0.064484	0.0519932	0.0272066	0.0583637	0.0521786	0.0657452	0.0994627	0.128451	0.105306	0.100666	0.115233	0.0692429	0.0997695	0.0931057	0.085037	0.108655	0.132681
DG 16:0_26:0	14.94	293	726.698	708.664	C45H88O5	[M+NH4]+	0.000259177	0.0545435	0.0840357	0.0484833	0.0620027	0.0330374	0.0470618	0.0912491	0.0883496	0.0586948	0.057343	0.0452054	0.0210877	0.0155547	0.0279746	0.0142034	0.0188812	0.0271145	0.0148022	0.0140979	0.0256611	0.0280113
DG 16:0_26:1	14.66	291.9	724.682	706.648	C45H86O5	[M+NH4]+	1.50487e-05	0.12887	0.199939	0.105945	0.142541	0.133451	0.128121	0.151521	0.155257	0.127539	0.155792	0.141142	0.0576023	0.0530439	0.0696365	0.0587757	0.0470052	0.104459	0.0639897	0.0563951	0.0830192	0.101555
DG 16:0_28:0	15.22	300	754.729	736.696	C47H92O5	[M+NH4]+	4.11291e-05	0.0185263	0.0289936	0.0128874	0.0278314	0.0147111	0.0167787	0.0223019	0.0274079	0.0210122	0.0187994	0.0170473	0.00434539				0.00644518		0.00522387			0.00710899
DG 18:0_20:3	13.63	275.5	664.588	646.554	C41H74O5	[M+NH4]+	0.00258377	0.32479	0.470087	0.493966	0.450388	0.596979	0.596829	0.288393	0.646736	0.316626	0.362567	0.682117	0.661898	1.28263	1.18492	0.582379	0.702813	0.733514	0.858925	1.1212	0.732281	1.03152
DG 18:0_20:4	13.37	271.6	662.571	644.537	C41H72O5	[M+NH4]+	0.0309897	0.287158	0.550194	0.604225	0.644525	0.331165	0.32735	0.451194	0.622071	0.445345	0.424244	0.369661	0.455209	0.901097	0.801134	0.500069	0.862566	0.688267	0.417988	0.959203	0.515942	0.92849
DG 18:0_21:3	13.73	278.2	678.603	660.569	C42H76O5	[M+NH4]+	0.0197677	0.0237726	0.0331602	0.0455821	0.0383968	0.0407744	0.038642	0.0275952	0.0458994	0.0247957	0.0307561	0.0488946	0.0413629	0.0715143	0.0594386	0.0343595	0.0465367	0.0476815	0.0479521	0.0755394	0.0471343	0.0781249
DG 18:0_22:3	13.92	282.6	692.62	674.586	C43H78O5	[M+NH4]+	0.00206895	0.0240721		0.0295721	0.0241585	0.0280687	0.0299096	0.0336703	0.0299128	0.0171586	0.0168273	0.0418147	0.0468377	0.0569003	0.0657634	0.0306892	0.0357811	0.0413322	0.0404798	0.0470824	0.0444083	0.0578222
DG 18:1_21:3	13.4	273.2	676.587	658.553	C42H74O5	[M+NH4]+	0.00126314	0.0147261	0.0136462	0.0117163	0.0148888	0.0156657	0.0139276	0.0108376	0.0203712	0.0139919	0.0136975	0.0167133	0.0177278	0.0245843	0.0283777	0.022046	0.0147994	0.0256189	0.0189037	0.0216307	0.0224655	0.023526
DG 18:1_26:0	14.99	297.3	752.714	734.68	C47H90O5	[M+NH4]+	4.64344e-06	0.0431486	0.0644545	0.0401646	0.0501895	0.0452138	0.0459955	0.0612965	0.072798	0.0456441	0.0472931	0.0442652	0.00900555	0.00673834	0.0103863	0.00955879	0.0118467	0.0203321	0.011161	0.0128676	0.0137474	0.0182173
DG 18:1_26:1	14.71	294.5	750.697	732.663	C47H88O5	[M+NH4]+	1.47412e-05	0.068629	0.0951355	0.0680196	0.0785525	0.0997366	0.0998306	0.08419	0.098316	0.063007	0.0867056	0.104632	0.0352285	0.034479	0.044833	0.0391325	0.027489	0.061807	0.0348301	0.0368717	0.0491445	0.056957
DG 20:1_26:1	15	301.2	778.73	760.696	C49H92O5	[M+NH4]+	4.4054e-06	0.0236505	0.0269998	0.0145008	0.0235316	0.0323398	0.0307392	0.0192053	0.0269694	0.0184962	0.0277308	0.0262058	0.00309304	0.000976777	0.000977667	0.000430026	0.000148605	0.000754834	0.000983093	0.00372209	0.00521568	0.00641524
DG 43:1	14.81	295.1	738.697	720.663	C46H88O5	[M+NH4]+	4.36158e-05	0.00891009	0.0119544	0.00806138	0.0109011	0.00763168	0.00928291	0.0132212	0.0138527	0.0106899	0.0090011	0.0103726				0.00408717	0.00527828	0.00654539	0.00373742	0.00444147	0.00531642	0.00618585
DG 46:1	15.25	303.6	780.745	762.711	C49H94O5	[M+NH4]+	5.20003e-06	0.0222674	0.0297217	0.0140419	0.0267525	0.028103	0.0263634	0.0252812	0.0333161	0.0207499	0.0230661	0.0240578
DG 60:3	16.52	344.6	972.933	954.899	C63H118O5	[M+NH4]+	0.00949991	0.0233334	0.0192431	0.0104707	0.0249456	0.0249691	0.0246241	0.0404702	0.0181466	0.014698	0.0119497	0.0253052	0.00505363	0.0175521	0.012906	0.0102554	0.00891047	0.0165739	0.00533371	0.00730341	0.00853172	0.0155316
Hex2Cer 44:1;O2	13.56	333.5	1002.78	1001.77	C56H107NO13	[M+H]+	8.27541e-05	0.115727	0.182896	0.0718584	0.0792392	0.105046	0.119357	0.0932402	0.136688	0.104039	0.0892454	0.0907636		0.0304125	0.0199666	0.0310781	0.027601	0.0361518	0.0268671	0.0467861	0.0320584
Hex2Cer 44:2;O2	13.18	332.5	1000.77	999.759	C56H105NO13	[M+H]+	0.00179856	0.20762	0.170398	0.090198	0.099327	0.154953	0.208786	0.153444	0.123735	0.12929	0.136966	0.156171	0.103159	0.087127	0.051005	0.0976677	0.0557024	0.0987438	0.080386	0.101342	0.075651	0.104215
Hex3Cer 44:1;O2	13.4	351.9	1164.83	1163.82	C62H117NO18	[M+H]+	0.00274572	0.180688	0.324646	0.375431	0.122877	0.339813	0.374018	0.0703115	0.35891	0.12767	0.12066	0.273863	0.0464068	0.0648889	0.034308	0.0678086	0.0517541	0.058417	0.046937	0.0849006	0.0575061	0.0548282
Hex3Cer 44:2;O2	13.02	350.9	1162.82	1161.81	C62H115NO18	[M+H]+	0.00699275	0.28541	0.229971	0.324238	0.126955	0.395457	0.412637	0.102178	0.290676	0.137242	0.201581	0.323716	0.116279	0.111758	0.0921992	0.170955	0.095553	0.0962523	0.0866033	0.162213	0.112656	0.110374
HexCer 43:1;O2	13.59	309.4	826.714	825.706	C49H95NO8	[M+H]+	0.000423173	0.230678	0.30471	0.178369	0.172174	0.166381	0.200594	0.309552	0.211935	0.224128	0.282271	0.18	0.109252	0.110277	0.0870234	0.13342	0.0934986	0.170004	0.0894382	0.130233	0.142997	0.146402
HexCer 44:1;O2	13.79	312.6	840.731	839.724	C50H97NO8	[M+H]+	4.83576e-06	0.729337	1.035	0.472955	0.605916	0.651151	0.676562	0.665209	0.791695	0.641076	0.722101	0.681372	0.126141	0.168913	0.125607	0.168147	0.123496	0.266837	0.135314	0.181725	0.16923	0.172279
HexCer 44:2;O2	13.42	310.9	838.714	837.707	C50H95NO8	[M+H]+	0.000550026	0.942535	0.963969	0.553637	0.506726	1.0272	1.03114	0.736502	0.629197	0.787365	0.93494	1.13286	0.414633	0.437583	0.343229	0.752913	0.254913	0.573091	0.233197	0.418073	0.438568	0.42558
HexCer 46:1;O2	14.13	318.4	868.761	867.754	C52H101NO8	[M+H]+	2.04568e-05	0.0205152	0.0262295	0.0102783	0.0164108	0.0231723	0.022454	0.0110671	0.0185875	0.0148139	0.0198682	0.0179685
LPC 0:0/26:0	11.12	266.8	636.496	635.489	C34H70NO7P	[M+H]+	1.48076e-05	0.0101489	0.0142862	0.00976558	0.00690159	0.007313	0.00837913	0.00937076	0.0111299	0.00861177	0.00733411	0.00738024						0.00294304	0.00213841	0.00228588	0.00158165
LPC 0:0/26:1	10.48	263.1	634.48	633.472	C34H68NO7P	[M+H]+	0.00102212	0.0129603	0.0212594	0.00913056	0.00797219	0.0177043	0.0166316	0.00756263	0.0142225	0.00815542	0.012443	0.0136643	0.00428656	0.0046326	0.00484228	0.00586071	0.00321268	0.00518415	0.00487235	0.0050616	0.00550171	0.00470628
LPC 25:0	10.97	263	622.48	621.473	C33H68NO7P	[M+H]+	0.000248671	0.00768434	0.00986706	0.00710864	0.00486444	0.00631086	0.00483983	0.00909517	0.0090936	0.00631832	0.00638007	0.00423272	0.00250885	0.00278946	0.00234872	0.00420878	0.00191595	0.00392081	0.00325021	0.00339382	0.00216482	0.00312461
LPC 26:0/0:0	11.31	266.2	636.496	635.489	C34H70NO7P	[M+H]+	0.000116079	0.116382	0.213087	0.12291	0.0876436	0.110021	0.0959296	0.122483	0.164383	0.0938912	0.10795	0.0768112	0.0190183	0.0200365	0.0197446	0.0221613	0.0190059	0.0307496	0.0270561	0.0268314	0.0246713	0.0232629
LPC 26:1/0:0	10.67	261.7	634.481	633.473	C34H68NO7P	[M+H]+	0.000454192	0.160163	0.242983	0.119394	0.0985879	0.224777	0.207456	0.111021	0.186006	0.10777	0.174298	0.158468	0.0600923	0.0571666	0.0590507	0.0875984	0.0425469	0.06759	0.0638027	0.0677482	0.0654508	0.0709738
LPC 26:2	10.05	258.4	632.464	631.457	C34H66NO7P	[M+H]+	0.0361114	0.038213	0.0707056	0.0461024	0.018994	0.0768605	0.0844505	0.0222705	0.0539876	0.0246979	0.0374585	0.0549251	0.0274664	0.0274962	0.0342816	0.0355604	0.0125063	0.0184049	0.0311243	0.0257694	0.0217378	0.024633
LPC 27:1	11.01	265	648.497	647.489	C35H70NO7P	[M+H]+	2.87422e-05	0.0140851	0.019662	0.0105236	0.0120766	0.0126141	0.0129	0.00923807	0.0161924	0.0102441	0.0159889	0.010966	0.00535595	0.00375405	0.0040307		0.00301049	0.00374542	0.00380502	0.00372767	0.00411383	0.00343592
LPC 28:0	11.97	273.3	664.526	663.519	C36H74NO7P	[M+H]+	5.37536e-05	0.00932481	0.0155061	0.00746052	0.00805525	0.0101098	0.00854704	0.0081739	0.0135133	0.00800112	0.00745012	0.00525872
LPC 28:1	11.34	268.5	662.512	661.504	C36H72NO7P	[M+H]+	2.57075e-05	0.0567586	0.0740401	0.0373695	0.0333751	0.0752021	0.0660105	0.0486722	0.0578883	0.0366431	0.0553993	0.042292	0.0082269	0.00503776	0.00485171	0.00929309	0.003513	0.00808746	0.00928965	0.00829311	0.00674662	0.00720924
LPC 28:2	10.75	266	660.496	659.489	C36H70NO7P	[M+H]+	0.00345411	0.0127619	0.0227371	0.0125222	0.00836979	0.0272569	0.0260448	0.00649648	0.0204478	0.00888162	0.0141253	0.0173303	0.00501127		0.00623802	0.00676074	0.00303705		0.00634161	0.005454	0.00465836	0.0048112
LPC 29:1	11.69	272	676.528	675.521	C37H74NO7P	[M+H]+	9.30302e-06	0.00715073	0.00753737	0.00456913	0.00440917	0.00728065	0.00543362	0.00570675	0.00731853	0.00498023	0.00631053	0.00372958
LPE 26:0	11.38	237.3	592.435	593.442	C31H64NO7P	[M-H]-	0.000449526	0.123594	0.241292	0.144466	0.107999	0.114035	0.120197	0.100786	0.189098	0.100786	0.103154	0.123685				0.0389223		0.0527654		0.0284172
LPE 26:1	10.75	246.9	592.433	591.426	C31H62NO7P	[M+H]+	0.00343002	0.226932	0.244018	0.127435	0.134062	0.289463	0.291952	0.10954	0.188912	0.141334	0.194292	0.174215	0.0941247	0.0742598	0.0752234	0.178102	0.062627	0.128092	0.0752401	0.0806756	0.0781476	0.118221
LPE O-18:2	6.92	204.4	460.284	461.291	C23H44NO6P	[M-H]-	0.0392199	0.0213003	0.0274368	0.0422156	0.0379567	0.0306463	0.0293521	0.0185997	0.0303835	0.0260667	0.0333881	0.028121	0.037496	0.0644443	0.066649	0.055151	0.0521909	0.0417734	0.0280347	0.0296626	0.0304697	0.0399457
LPE O-22:1	9.51	220.8	518.362	519.369	C27H54NO6P	[M-H]-	0.013776	0.0362991	0.0867207	0.0707218	0.0487935	0.0583344	0.0611751	0.0470475	0.0428234	0.0383081	0.0384688	0.0400317	0.0223683	0.0399123	0.0431239	0.0326408	0.0321958	0.0275586	0.0319584	0.0377398	0.0273544	0.0313871
LPE O-24:1	10.32	226.9	546.393	547.4	C29H58NO6P	[M-H]-	0.0109227	0.0607313	0.1711	0.0979196	0.0752303	0.0756688	0.0729301	0.080561	0.062951	0.0588408	0.052104	0.0559081	0.024953	0.0462903	0.0513742	0.0508356	0.0364441	0.0311645	0.0297221	0.0432226	0.0295478	0.030198
LPI 17:0	6.58	228.9	585.304	586.311	C26H51O12P	[M-H]-	0.00134026	0.0128223	0.0173233	0.00917215	0.0124688	0.0148147	0.0158476	0.011263	0.0150835	0.0117304	0.0145272	0.0174998	0.0321411	0.0170545	0.0192074	0.0255098	0.0192142	0.0211581	0.0234829	0.0317697	0.0336609	0.0307397
LPI 18:0	7.14	232.7	599.318	600.325	C27H53O12P	[M-H]-	0.000452999	0.514141	0.80856	0.518443	0.444939	0.923026	0.905503	0.466949	0.716072	0.423311	0.565254	0.974688	1.26994	0.905156	0.972647	1.1444	0.906705	0.879693	1.13147	1.23059	1.32482	1.38515
LPI 18:1	7.15	231	597.302	598.309	C27H51O12P	[M-H]-	0.00178997	0.00195007	0.00204571	0.00164316	0.00131784	0.00328998	0.00266737	0.00173819	0.0025413	0.00183902	0.00181711	0.00347497	0.00404092	0.00292924	0.00317845	0.00484263	0.00279346	0.00297044	0.00387038	0.0051585	0.00356862	0.00474751
PC 16:0_25:0	13.92	315.2	860.712	859.705	C49H98NO8P	[M+H]+	0.000130979	0.00142817	0.00206682	0.00134968	0.00148799	0.00104955	0.000864921	0.00175045	0.00207789	0.00185106	0.00179695	0.00101832	0.0006173	0.000335238	0.000465307	0.000452827	0.000494723	0.000675926	0.000525391	0.000514509	0.000762863	0.000669014
PC 16:0_28:0	14.4	324.2	902.759	901.753	C52H104NO8P	[M+H]+	0.000220504	0.00570548	0.0124837	0.00473002	0.00656231	0.00474883	0.00451676	0.00529578	0.00940593	0.00570756	0.00583109	0.00481269	0.000642478	0.000738722	0.00060915	0.000613186		0.000944965	0.000712444	0.000819853	0.000927508	0.000822438
PC 17:1_26:0	13.95	318.3	886.727	885.72	C51H100NO8P	[M+H]+	1.7454e-05	0.00281619	0.00418189	0.00262928	0.00304729	0.00260457	0.00242534	0.00362329	0.00408408	0.00361734	0.00430872	0.00277748	0.00106993	0.000917321	0.000847909	0.00104079	0.000904761	0.00133973	0.000940683	0.00102346	0.00126561	0.00117147
PC 17:1_28:1	13.99	322.5	912.743	911.735	C53H102NO8P	[M+H]+	5.58854e-06	0.00368047	0.00408305	0.00223931	0.00258156	0.002914	0.00293801	0.00346357	0.00389555	0.00385328	0.00402104	0.0028137	0.00100375	0.000749702	0.000584107	0.000823299	0.000764098	0.00116599	0.000800428	0.000835941	0.00123915	0.00100214
PC 17:1_30:1	14.35	327.8	940.773	939.766	C55H106NO8P	[M+H]+	3.63168e-06	0.00273023	0.00322042	0.00165682	0.00228159	0.00272541	0.00260036	0.00291662	0.00298217	0.00261335	0.00309884	0.00242389	0.000966406	0.000930089	0.00124481	0.0010906	0.00117843	0.00111725	0.0012338	0.00100961	0.000463456	0.00101914
PC 18:0_24:0	14.09	318.4	874.727	873.72	C50H100NO8P	[M+H]+	9.86892e-05	0.0120905	0.0271786	0.0143763	0.0146807	0.0128926	0.011226	0.0145582	0.0232807	0.0171535	0.0154044	0.0119325	0.00302529	0.00267645	0.00292158	0.00262495	0.00314415	0.00525164	0.00339376	0.00314124	0.00369089	0.00468315
PC 18:1_24:0	13.77	315.6	872.712	871.705	C50H98NO8P	[M+H]+	5.12801e-06	0.0268128	0.042453	0.026065	0.0253774	0.0328997	0.0312807	0.0318054	0.0373379	0.029704	0.0332245	0.0316142	0.0154472	0.0122466	0.0126232	0.0142002	0.0117355	0.0204284	0.0149162	0.0131851	0.0182285	0.0196029
PC 18:1_26:0	14.15	322	900.743	899.736	C52H102NO8P	[M+H]+	2.70641e-05	0.0256898	0.042199	0.0212559	0.0221352	0.0236892	0.0211289	0.0302176	0.0384067	0.0254319	0.0271484	0.0193647	0.00429714	0.00416038	0.00346174	0.00376574	0.00328493	0.00738512	0.0049042	0.0043935	0.00671123	0.00527716
PC 18:2_28:1	13.92	323	924.741	923.734	C54H102NO8P	[M+H]+	5.23326e-06	0.00590243	0.00762317	0.00424864	0.0045694	0.00663622	0.0069247	0.00525487	0.00759018	0.00491563	0.00693695	0.00584756	0.0019974	0.00150909	0.00153629	0.00181713	0.000956359	0.00196791	0.00226695	0.00161397	0.00236246	0.00193318
PC 18:4_28:0	13.82	322.5	922.727	921.719	C54H100NO8P	[M+H]+	0.000273115	0.00481687	0.00656887	0.00534141	0.00412985	0.00846245	0.00813896	0.00443155	0.00954317	0.00442983	0.00594718	0.00765159	0.00198595	0.00280626	0.00245712	0.0020785	0.00143627	0.00294846	0.00261976	0.00170849	0.00265402	0.00281163
PC 19:0_22:1	13.56	312.5	858.695	857.688	C49H96NO8P	[M+H]+	4.12971e-05	0.00305167	0.0034431	0.00253855	0.00253524	0.00308514	0.00269254	0.00345286	0.00310927	0.00374106	0.00376649	0.00267782	0.00235489	0.00171879	0.00163835	0.00197464	0.00187427	0.00218589	0.00179806	0.00180542	0.00213286	0.00198082
PC 20:0_26:1	14.46	327.9	928.774	927.767	C54H106NO8P	[M+H]+	3.20054e-05	0.00914873	0.0148953	0.00489794	0.0086644	0.00884562	0.00829606	0.00890586	0.0131629	0.0085835	0.00880458	0.00606527	0.000577267	0.00044732		0.000517484		0.000725422	0.000640399	0.000535233	0.000738752	0.000716928
PC 20:3_28:1	14.17	327.2	950.757	949.75	C56H104NO8P	[M+H]+	3.59534e-05	0.00227876	0.002946	0.00187268	0.00199783	0.00409217	0.00334889	0.00222457	0.00380722	0.00188535	0.00272733	0.00234834
PC 20:4_26:1	13.61	319.2	920.711	919.704	C54H98NO8P	[M+H]+	0.000167538	0.0084237	0.0156297	0.0163334	0.0131657	0.0113504	0.0105778	0.00969529	0.0194718	0.0100167	0.0166338	0.010545	0.00387132	0.00681335	0.00533269	0.00532078	0.0048533	0.00647965	0.00347133	0.00316311	0.00467995	0.00590835
PC 22:2_24:0	14.17	325.2	926.759	925.752	C54H104NO8P	[M+H]+	5.68723e-06	0.0183126	0.0216302	0.00981022	0.0123742	0.0211833	0.0185018	0.0163829	0.0212073	0.0153201	0.0181634	0.0144136	0.00213617	0.00140023	0.00142167	0.00214996	0.00102063	0.00287038	0.00219649	0.00197216	0.00302323	0.00237102
PC 22:2_26:0	14.5	331	954.79	953.783	C56H108NO8P	[M+H]+	1.50017e-05	0.00674556	0.00851135	0.00301385	0.00531818	0.00784515	0.00798253	0.00798057	0.00788342	0.00516927	0.00602885	0.00482471	0.000351952	0.000227969	0.00020925	0.000284484		0.00040597	0.000329565	0.000326985	0.000412166	0.000332601
PC 22:3_26:2	13.78	326.2	948.742	947.735	C56H102NO8P	[M+H]+	0.0315061	0.00160264	0.00107556	0.000983899	0.00140439	0.00150887		0.00065928	0.00218908		0.00147451		0.000829604		0.000730636	0.000744719	0.000486854	0.00089889			0.000782785	0.000844242
PC 22:5_26:1	13.65	323.4	946.727	945.72	C56H100NO8P	[M+H]+	4.56169e-05	0.00188464	0.00290202	0.00272313	0.00279654	0.0022782	0.00206025	0.00183495	0.00343814	0.00170524	0.00279655	0.00214053	0.00080108	0.0013849	0.00121977	0.00127287	0.000927028	0.00117483	0.000856958	0.000634706	0.000886664	0.00117769
PC 22:6_26:1	13.58	321.8	944.711	943.703	C56H98NO8P	[M+H]+	0.000124549	0.00132553	0.0020426	0.0015333	0.0018686	0.00129202	0.00113396	0.00149041	0.00189056	0.00157797	0.00227387	0.00110736		0.000817718		0.000651554	0.00052775	0.000816306			0.000702963	0.000830447
PC 40:0	13.72	312.5	846.697	845.69	C48H96NO8P	[M+H]+	0.000812359	0.00597724	0.00990072	0.00732929	0.00633612	0.00606509	0.00576679	0.00781789	0.00917844	0.00678805	0.00637335	0.00627374	0.00416194	0.00369148	0.00381896	0.00316183	0.00403809	0.00634095	0.00461599	0.00416888	0.00495804	0.00587396
PC 43:0	14.25	321.6	888.744	887.736	C51H102NO8P	[M+H]+	7.30531e-05	0.000987592	0.00148193	0.000626123	0.00100285	0.000685141	0.000667776	0.000817462	0.00135917	0.000983192	0.00110106	0.000671198			0.000149609			0.000206259			0.000257847	0.000253722
PC 43:2	13.64	316.1	884.712	883.705	C51H98NO8P	[M+H]+	6.6125e-06	0.00472238	0.00517218	0.00380178	0.00357424	0.00368612	0.00416739	0.00468203	0.00506226	0.00498305	0.00491333	0.00466874	0.00245219	0.0023677	0.00228524	0.00230221	0.00195183	0.00325145	0.00256977	0.00259421	0.00335209	0.00293685
PC 44:2	13.83	319.3	898.728	897.721	C52H100NO8P	[M+H]+	3.29964e-06	0.044692	0.0526231	0.032428	0.030274	0.0504516	0.0458612	0.043387	0.0539433	0.0390681	0.0449864	0.0491393	0.0169174	0.0132894	0.0130089	0.0142482	0.00983171	0.0234325	0.0169536	0.0146109	0.0235217	0.0195379
PC 44:3	13.5	318.2	896.711	895.704	C52H98NO8P	[M+H]+	0.00469733	0.019465	0.0247932	0.0163798	0.0103113	0.0274512	0.0236408	0.0149318	0.022586	0.0142266	0.0170369	0.023789	0.0129865	0.0110812	0.0134889	0.0122121	0.00641459	0.0116412	0.0152542	0.0100975	0.0135662	0.0123596
PC 45:3	13.7	320.9	910.727	909.72	C53H100NO8P	[M+H]+	4.24087e-05	0.00115961	0.00141202	0.000802295	0.000932558	0.00147989	0.00116501	0.000874605	0.00143305	0.00117472	0.0011689	0.00141018	0.00058593	0.000532282	0.000596685	0.000627109	0.000370394	0.000576555	0.00057817		0.000722885	0.000592961
PC 45:4	13.65	319.3	908.712	907.705	C53H98NO8P	[M+H]+	0.00130813	0.00079186	0.00102158	0.000766562	0.000776715	0.00127096	0.001002	0.000559718	0.00157516	0.000827087	0.000924947	0.00104839	0.000445218	0.000501992		0.000501168	0.000357487	0.000568094	0.000507507	0.00039122	0.000509909	0.000575572
PC 46:0	14.73	330.6	930.789	929.782	C54H108NO8P	[M+H]+	0.0002569	0.0016347	0.00333042	0.00098073	0.00177803	0.00133195	0.00119686	0.00188911	0.00270432	0.00172785	0.0014715	0.00125027
PC 48:3	14.27	328.9	952.773	951.766	C56H106NO8P	[M+H]+	5.48144e-06	0.00322504	0.0042867	0.00178911	0.00325169	0.00352122	0.00322578	0.00390237	0.00396667	0.0027534	0.00355329	0.00273951	0.0004531	0.000368266	0.000301678	0.00048984		0.000642811	0.00054556	0.000387155	0.00053075	0.000514329
PC 50:1	15.07	338.5	984.835	983.827	C58H114NO8P	[M+H]+	2.64725e-05	0.000677508	0.000966498	0.000287924	0.000625754	0.000803368	0.000738982	0.00063991	0.00081662	0.000546247	0.000587872	0.000445745
PC 50:2	14.8	336.4	982.821	981.813	C58H112NO8P	[M+H]+	5.10159e-05	0.00255126	0.00287791	0.000997083	0.00214382	0.00297981	0.0026739	0.00361485	0.00278415	0.00160362	0.00209992	0.00151098
PC 50:3	14.57	334.7	980.804	979.797	C58H110NO8P	[M+H]+	1.5502e-05	0.00180488	0.00219506	0.000953853	0.00178047	0.00258935	0.0022473	0.00226379	0.00217604	0.00139011	0.00163323	0.0015183			0.000203003				0.00026948	0.000250527
PC 50:4	14.36	332	978.789	977.781	C58H108NO8P	[M+H]+	1.51918e-05	0.00121322	0.00182719	0.000849853	0.00151621	0.00168184	0.00176267	0.00166253	0.0019617	0.00109541	0.00175557	0.00116468	0.000279829		0.00019229	0.000285637		0.000365042		0.000277836	0.000285607	0.000386494
PC 52:6	14.35	334.6	1002.79	1001.78	C60H108NO8P	[M+H]+	2.94543e-05	0.00048077	0.000649604	0.000484212	0.000677392	0.000803485	0.000609409	0.000687429	0.000885313		0.000858788	0.000442498
PC O-42:0	14.34	319.8	860.748	859.74	C50H102NO7P	[M+H]+	0.010642	0.000472253	0.00167014	0.00060199	0.000539507	0.000703031	0.000637106	0.000557123	0.000719302	0.000507519	0.000625782	0.000487552	0.000234166	0.000238257	0.00024786	0.000231444	0.000268808		0.000351878	0.000248008	0.000297636
PC O-42:1	14.02	317.9	858.733	857.725	C50H100NO7P	[M+H]+	0.00443716	0.00238756	0.00524936	0.00207649	0.00185079	0.00277873	0.00251755	0.00246804	0.00265005	0.00210321	0.00211976	0.00230223	0.0011647	0.00155684	0.00120612	0.00107515	0.00101538	0.001276	0.00118838	0.00115511	0.00151056	0.00150815
PC O-44:1	14.36	322.1	886.762	885.755	C52H104NO7P	[M+H]+	0.00176232	0.000724082	0.00171236	0.000665872	0.000614886	0.00102193	0.000772075	0.000983157	0.001037	0.000661032	0.000770377	0.000834221	0.000343257	0.000325381			0.000344848		0.000381413	0.00035146	0.000450144	0.000411452
PC O-44:2	14.07	321	884.748	883.74	C52H102NO7P	[M+H]+	0.00110484	0.000728814	0.00166435	0.000915065	0.000660073	0.00119757	0.00113489	0.00120361	0.000926548	0.000950988	0.000858277	0.00113344	0.000572231	0.000511877	0.000455951	0.00041152	0.000427297	0.000598676	0.00063896	0.00056924	0.000691015	0.000633086
PC O-46:5	13.87	321.5	906.732	905.725	C54H100NO7P	[M+H]+	0.0105492	0.000909494	0.00261077	0.00137353	0.00136487	0.00092267	0.0010176	0.00131346	0.00141437	0.00086799	0.00099895	0.000946176	0.000587025	0.000783538	0.000746804	0.000464732	0.000621407	0.000698882	0.000420256	0.000531054	0.000633494	0.000809822
PE 18:1_26:0	14.2	310.3	858.696	857.689	C49H96NO8P	[M+H]+	5.1885e-06	0.127224	0.187573	0.102494	0.112015	0.130649	0.122643	0.122264	0.18439	0.117042	0.135142	0.112929	0.0265829	0.0274794	0.0217859	0.0251464	0.023349	0.0580739	0.0269923	0.0333943	0.0395913	0.0339339
PE 18:1_26:1	13.87	307	856.681	855.674	C49H94NO8P	[M+H]+	0.000539104	0.20479	0.238033	0.118482	0.117795	0.233754	0.232757	0.171289	0.200015	0.162773	0.236782	0.242904	0.120339	0.0906311	0.0792475	0.121906	0.0700819	0.161188	0.087268	0.0919542	0.121815	0.122576
PE 18:1_28:0	14.45	297.4	884.71	885.718	C51H100NO8P	[M-H]-	4.22396e-06	0.0054898	0.0071367	0.00350403	0.00515266	0.00596217	0.00588035	0.0046603	0.00761675	0.0050225	0.00601006	0.0057465	0.00025539	0.000484712	0.00037937	0.000848083	0.000891166	0.000435801	0.000607833	0.000308042	0.000297044	0.00101914
PE 18:1_28:1	14.16	295.2	882.695	883.702	C51H98NO8P	[M-H]-	3.03495e-05	0.0174194	0.01874	0.00828059	0.0101693	0.0191049	0.0216446	0.0114915	0.0157956	0.0127075	0.0211494	0.0196422
PE 18:1_30:1	14.46	301.7	910.724	911.732	C53H102NO8P	[M-H]-	8.46287e-05	0.00307906	0.00363708			0.00447163	0.00408947	0.00208583	0.00351542	0.00199027	0.00328683	0.00356033
PE 20:4_26:1	13.62	290.7	876.646	877.654	C51H92NO8P	[M-H]-	0.00174764	0.021267	0.0248025	0.0183495	0.0230337	0.0219487	0.0192627	0.0174792	0.0236672	0.015526	0.0318674	0.0181223	0.0115663	0.0137369	0.00989622	0.0168212	0.00999824	0.0225965	0.00990922	0.00845228	0.00936141	0.0135778
PE 42:0	14.11	307.1	832.681	831.673	C47H94NO8P	[M+H]+	0.0096075	0.00494833	0.0141951	0.00830354	0.00689627	0.0083339	0.00645789	0.00332693	0.010477	0.00724456	0.00839658	0.00792887		0.0041777	0.00279095	0.00326668	0.00459428	0.0048694	0.00442474	0.00365865	0.00468472	0.00604518
PE 44:0	14.4	312.4	860.711	859.704	C49H98NO8P	[M+H]+	0.000339237	0.00573004	0.0113625	0.00457185	0.00507322		0.00530752	0.00502125	0.00729314	0.004406	0.00434182	0.00724537
PE 48:2	14.5	319.8	912.745	911.737	C53H102NO8P	[M+H]+	9.52938e-05	0.00680469	0.00819711	0.00304632	0.00386624	0.00985139	0.00845832	0.00634523	0.00657707		0.00602058	0.00807208
PE O-16:1_17:0	12.54	279.2	692.558	691.551	C38H78NO7P	[M+H]+	0.00010853	0.0171854	0.0253495	0.0114782	0.0188983	0.0133823	0.0160887	0.0173645	0.0232855	0.0154051	0.0121238	0.0100398	0.00582717	0.00382394					0.00621995	0.00537284	0.00422718
PE O-17:0_28:2	13.96	314.6	856.716	855.709	C50H98NO7P	[M+H]+	0.00134386	0.00944236	0.0185198	0.0117107		0.010879		0.014862	0.0132158	0.00954318	0.0126789	0.0113746	0.00842306	0.00820286		0.00623323	0.00480276	0.00683246	0.00578713	0.00644077		0.0064848
PE O-22:2_25:0	14.34	320.5	884.748	883.741	C52H102NO7P	[M+H]+	0.000129736		0.0130358	0.00654072	0.00599899	0.00887641	0.00796741	0.0103279	0.00836333	0.00705298	0.00759006	0.00661171	0.00297641		0.00253152	0.00238711	0.00204275	0.00255396		0.00341603	0.0027252	0.00233936
PE O-44:1	14.56	291.4	842.698	843.706	C49H98NO7P	[M-H]-	0.0129094	0.00230333	0.00473916	0.00248547	0.00249474	0.00158861	0.00162669	0.0034618	0.00247461	0.00281375	0.00248273	0.00182181	0.00105561				0.000840039	0.00155846
PE O-44:6	13.47	283.8	832.621	833.628	C49H88NO7P	[M-H]-	0.0352812	0.0255323	0.0494932	0.0451843	0.0394782	0.0166387	0.0234204	0.0321335	0.0214998	0.0152187	0.0244119	0.0217055		0.0213122	0.0214041	0.0141242	0.0156185			0.0142451	0.0156103
PE O-45:3	14.23	308.1	854.702	853.694	C50H96NO7P	[M+H]+	0.00799148	0.00471217	0.00582507	0.00222041	0.00354804	0.00263122	0.00278709	0.00515795	0.00289617	0.00504866	0.00539148	0.00438975	0.00202629		0.00172788		0.00222638	0.00317381	0.00211149
PE O-46:2	14.56	296.1	868.714	869.721	C51H100NO7P	[M-H]-	8.65614e-05	0.00404097	0.00606957	0.00224703	0.00313017	0.00219904	0.00256634	0.0039553	0.00246747	0.00362522	0.00335971	0.00305023
PE O-46:3	14.33	294.1	866.699	867.706	C51H98NO7P	[M-H]-	0.00018001	0.00610084	0.00732077	0.00297272	0.00377054	0.00381952	0.00389497	0.00571537	0.00357259	0.00520016	0.00459865	0.00469506	0.00159297	0.00156526		0.00158268	0.00280902	0.00266548	0.00178012	0.00146975	0.00165354	0.00206651
PI 16:0_18:1	11.22	281.2	835.533	836.54	C43H81O13P	[M-H]-	0.0268192	1.90331	1.24288	0.988088	1.59085	1.05364	1.01414	1.8327	1.30997	2.35995	2.40831	1.15622	1.42728	0.89983	0.661188	1.02094	0.786579	1.35269	0.749204	0.849786	1.06985	0.82814
PI 32:0	11.08	298.4	828.561	810.527	C41H79O13P	[M+NH4]+	0.0351902	0.10407	0.0382647	0.0376003	0.116001	0.0266346	0.0260719	0.127286	0.0585467	0.183082	0.131277	0.0492047	0.0461971	0.0245902	0.0191402	0.0283135	0.0229348	0.0564594	0.0171926	0.0192372	0.0343738	0.0240102
PI 32:1	10.68	294.6	826.544	808.511	C41H77O13P	[M+NH4]+	0.0451268	0.155494	0.0938157	0.0512293	0.12584	0.0922579	0.0996701	0.110814	0.107606	0.149063	0.190778	0.0933661	0.111771	0.0725633	0.052274	0.0916264	0.047668	0.117948	0.0458369	0.0647365	0.091417	0.0634355
PI 34:0	11.63	303.7	856.592	838.558	C43H83O13P	[M+NH4]+	0.0471174	0.0685607	0.0290259	0.0610818	0.0448283	0.0175044	0.0160056	0.0812505	0.0386127	0.110671	0.0745531	0.0366432	0.0358332	0.026284		0.0226116	0.0281459	0.0298174	0.0184508		0.0268835	0.0166204
PI 34:1	11.24	300.5	854.575	836.542	C43H81O13P	[M+NH4]+	0.0319762	0.70722	0.419781	0.29387	0.509332	0.366963	0.340321	0.740601	0.481403	0.799002	0.807738	0.418128	0.518376	0.311928	0.24381	0.322635	0.259294	0.444241	0.298157	0.322185	0.368389	0.263095
PI 36:0	12.14	309.6	884.622	866.588	C45H87O13P	[M+NH4]+	0.00741351	0.0248478	0.0244425	0.0142974	0.0188254	0.0220747	0.0232274	0.0118922	0.0148951	0.0187627	0.0213556	0.015771	0.0444623	0.0377418	0.025753	0.0300608	0.0198548	0.0275309	0.0270302	0.027638	0.0246327	0.0281572
PS 16:0_16:0	11.17	265.4	734.496	735.503	C38H74NO10P	[M-H]-	0.0339862	0.0287832	0.0356532	0.0460655	0.0297935	0.0319878	0.0293967	0.0240381	0.0260322	0.0244883	0.0379844	0.0426345	0.0657104	0.0704509	0.0656961	0.0647145	0.0446576	0.0304609	0.0412398	0.029115	0.0426375	0.0399198
PS 18:0_26:1	13.67	316	902.687	901.679	C50H96NO10P	[M+H]+	1.77319e-05	0.0216763	0.024487	0.0199263	0.0224926	0.0177235	0.0174601	0.0283321	0.0299216	0.0173094	0.021329	0.0165113	0.00726338	0.0081888	0.00667423	0.00685543	0.0087098	0.0109079	0.00716349	0.008613	0.00858782	0.00553618
PS 22:1_22:1	13.31	313.3	900.67	899.662	C50H94NO10P	[M+H]+	5.42371e-05	0.0371182	0.0309938	0.0309622	0.0247134	0.0334568	0.0326815	0.0373249	0.0387056	0.0263461	0.035944	0.0292563	0.0225665	0.0223255	0.0200933	0.0239081	0.0168017	0.0242699	0.0192188	0.0201547	0.0252328	0.0186691
PS 32:0	11.21	285.1	736.515	735.507	C38H74NO10P	[M+H]+	0.0123673	0.0126965	0.0124725	0.0213493	0.0159456	0.0119951	0.0183323	0.00902176	0.0103916	0.00989019	0.017793	0.0177889	0.0320126	0.0308339	0.0271134	0.0292344	0.0232444	0.0129061	0.0181431	0.0165222	0.0195655	0.021062
PS 42:4	12.29	289.1	866.589	867.596	C48H86NO10P	[M-H]-	0.00111079	0.0289814	0.0326872	0.0337547		0.0307719	0.0314654	0.0296951	0.0315602	0.0224524	0.033874	0.0389867	0.0482833	0.0663613	0.0546545	0.0450003	0.0510468	0.0400542	0.0399575	0.036009	0.0467033	0.0490059
PS 44:1	13.61	298.3	900.668	901.676	C50H96NO10P	[M-H]-	5.56594e-06	0.0414026	0.0522496	0.0421053	0.0472641	0.0412253	0.0408896	0.0606058	0.0607768	0.0402832	0.0587426	0.0331652	0.0160849	0.0175328	0.0114832	0.0101259	0.0132828	0.022402	0.0123696	0.011995	0.019983	0.0124166
PS 44:2	13.26	296.2	898.651	899.658	C50H94NO10P	[M-H]-	0.00340414	0.0642521	0.0664624	0.0517569	0.0527851	0.080303	0.08331	0.0747811	0.061046	0.0561478	0.112294	0.0744693	0.0465566	0.0479074	0.0419429	0.0499652	0.0296858	0.0536529	0.0361887	0.0448012	0.0495608	0.0465917
SM 15:0;O2/17:0	10.77	285.5	677.56	676.553	C37H77N2O6P	[M+H]+	0.00649993	0.123395	0.0620374	0.0759281	0.122353	0.0818417	0.0826627	0.0737234	0.0978981	0.106208	0.148938	0.130768	0.172477	0.18427	0.211406	0.131592	0.131563	0.131997	0.118879	0.107159	0.180663	0.165095
SM 23:3;O2/20:1	12.43	306.7	823.669	822.661	C48H91N2O6P	[M+H]+	0.00697306	0.0238432	0.0160198	0.0230147	0.0354319	0.0250122	0.0225567	0.0174532	0.0204328	0.017648	0.033606	0.0297311	0.0399334	0.0519077	0.0642546	0.0475686	0.0400041	0.0304548	0.0334949	0.0285297	0.0319048	0.035899
SM 35:0;O2	11.68	295.3	719.606	718.599	C40H83N2O6P	[M+H]+	0.00371767	0.0655608	0.0401984	0.0402165	0.0457848	0.024734	0.0243395	0.0559272	0.0418549	0.0708042	0.0714671	0.0341853	0.082772	0.0707422	0.0752807	0.0566141	0.0699138	0.0652028	0.0669052	0.0636763	0.0872604	0.0876829
SM 40:3;O2	12.03	300.9	783.638	782.63	C45H87N2O6P	[M+H]+	0.00641974	0.0491066	0.0439072	0.0441441	0.0571123	0.0519915	0.0510068	0.0376641	0.0518467	0.0454139	0.0525044	0.0714472	0.0736883	0.0813226	0.10731	0.0910178	0.0854529	0.0442554	0.0625464	0.0819349	0.0692294	0.0642821
SM 42:4;O2	12.28	303.5	809.653	808.646	C47H89N2O6P	[M+H]+	0.00171595	0.194634	0.159701	0.181992	0.214842	0.174068	0.160668	0.113188	0.1938	0.146737	0.204549	0.233556	0.269714	0.32309	0.417693	0.322198	0.304322	0.221406	0.224916	0.269361	0.271366	0.232737
SM 44:1;O2	13.7	316.9	843.735	842.727	C49H99N2O6P	[M+H]+	7.36641e-05	1.21394	1.75433	0.867916	1.76682	1.32088	1.28733	0.722574	1.86851	1.03906	1.30257	1.32046	0.331041	0.431795	0.422479	0.261029	0.325216	0.520926	0.337499	0.358406	0.364074	0.355825
SM 44:2;O2	13.31	315.3	841.717	840.71	C49H97N2O6P	[M+H]+	0.00718241	3.39256	2.71337	1.74599	3.43234	3.8039	3.62425	1.78719	3.02731	2.12458	3.61536	3.69481	2.20639	2.02184	2.45979	2.08846	1.37955	2.02284	1.82693	1.66378	1.81209	2.08374
SM 44:4;O2	12.69	309.3	837.685	836.677	C49H93N2O6P	[M+H]+	0.00683789	0.256092	0.17378	0.208718	0.381427	0.234435	0.262967	0.0957273	0.24881	0.19624	0.342857	0.391234	0.491082	0.545103	0.766203	0.448103	0.467027	0.336906	0.379274	0.280308	0.39408	0.421503
SM 45:1;O2	13.83	320.1	857.749	856.742	C50H101N2O6P	[M+H]+	0.000806507	0.012445	0.0176637	0.0127848	0.0198467	0.0132375	0.0114805	0.0071957	0.0246037	0.0115877	0.0154883	0.0127815		0.00577305	0.00507659	0.00381089	0.00623835	0.0055602	0.00627288	0.00595554	0.00588949	0.00617741
SM 45:2;O2	13.48	317.4	855.732	854.725	C50H99N2O6P	[M+H]+	0.00835871	0.0447097	0.0445224	0.026204	0.0522278	0.0468833	0.0424728	0.0247525	0.0534938	0.0323946	0.0579132	0.0532921	0.026618	0.031783	0.0368119	0.0268739	0.0239741	0.0244342	0.0290728	0.029368	0.0281677	0.0324526
SM 46:1;O2	14.09	322.8	871.764	870.757	C51H103N2O6P	[M+H]+	0.000124998	0.0110019	0.0178081	0.00791486	0.0207195	0.0144808	0.0109083	0.00631913	0.018762	0.0102568	0.0120367	0.0128413	0.00203693	0.00184958	0.00161226		0.00173761		0.0018255			0.00178493
SM 46:2;O2	13.72	320.6	869.748	868.741	C51H101N2O6P	[M+H]+	0.000306945	0.0692234	0.061094	0.0213758	0.0794902	0.0890561	0.090067	0.0247889	0.0652833	0.0415708	0.0773538	0.0741081	0.0115291	0.0122125	0.0136347	0.00892659	0.00867632	0.0152661	0.0107789	0.00976251	0.0131606	0.0112892
SM 46:3;O2	13.43	318.4	867.732	866.725	C51H99N2O6P	[M+H]+	0.00226455	0.02911	0.0328107	0.0173264	0.0371528	0.0338818	0.0301996	0.0145153	0.0346327	0.0201402	0.0370459	0.0453961	0.0166567	0.0168965	0.0210533	0.0146997	0.0113718	0.0187653	0.0114311	0.0127092	0.0156943	0.014486
SM 48:2;O2	14.1	325.9	897.779	896.772	C53H105N2O6P	[M+H]+	2.24434e-05	0.00414704	0.00634906		0.0059298	0.00568782	0.00613902		0.00523701	0.00384106	0.00448085	0.00424156
TG 15:0_18:1_32:1	16.75	361	1059	1040.97	C68H128O6	[M+NH4]+	8.53227e-05	0.00256125	0.00192498	0.00123404	0.00226977	0.0014346	0.0014251	0.00248837	0.00168203	0.00146763	0.00122182	0.00110095	0.000356496	0.000292377	0.000602502	0.000460828	0.00103211	0.000454143	0.000423378	0.00035589	0.000261274	0.000549579
TG 15:1_16:0_28:0	16.24	352.2	976.927	958.893	C62H118O6	[M+NH4]+	0.00257996	0.00479193	0.00501043	0.00386225	0.00607564	0.00357642	0.0035077	0.00679682	0.00444057	0.00377214	0.0035719	0.0033552	0.00216995	0.0022437	0.002712	0.0021556	0.00369641	0.00329893	0.00230945	0.00244993	0.00255563	0.00303514
TG 16:0_16:0_24:0	16.38	340.9	936.898	918.864	C59H114O6	[M+NH4]+	0.0102816	0.0244305	0.0255897	0.022303	0.0310188	0.0177106	0.0153099	0.0396862	0.0255246	0.0233596	0.0182515	0.0166886	0.0124458	0.0112093	0.0144321	0.0123928	0.0224466	0.0159264	0.0125878	0.0135732	0.0126188	0.0183522
TG 16:0_16:0_24:1	16.23	339.3	934.883	916.849	C59H112O6	[M+NH4]+	0.00873637	0.0516273	0.058768	0.0432073	0.0652718	0.0387815	0.0378383	0.0943708	0.0478573	0.0461736	0.0360978	0.037988	0.0243925	0.0224701	0.0276664	0.0226014	0.0403266	0.0385325	0.0226884	0.0255915	0.0248645	0.0361999
TG 16:0_16:0_26:0	16.53	346.8	964.928	946.895	C61H118O6	[M+NH4]+	0.00239042	0.0226082	0.0300552	0.0235467	0.0368409	0.015509	0.01475	0.045561	0.0283858	0.0234897	0.0177707	0.0148627	0.00780249	0.00708639	0.00938851	0.00731259	0.0143189	0.0112634	0.00755491	0.00844693	0.00846585	0.0124825
TG 16:0_16:0_26:1	16.39	344.6	962.914	944.88	C61H116O6	[M+NH4]+	0.00029629	0.0626103	0.0703725	0.0545287	0.0785968	0.048825	0.0452369	0.100913	0.0646711	0.0587881	0.0494394	0.0394642	0.0203023	0.0194434	0.0254808	0.0194054	0.0355536	0.0363293	0.0198445	0.0219858	0.0235305	0.037531
TG 16:0_16:0_32:0	16.91	362.1	1049.02	1030.99	C67H130O6	[M+NH4]+	0.00226264		0.000965636	0.0010047	0.00128885	0.000802372	0.000616441	0.000859087	0.000967535	0.000943388	0.000755181	0.0007733	0.000520259	0.000439622	0.000494458	0.000521605	0.00099013	0.000508235	0.000426585	0.000551577	0.000503617	0.000580741
TG 16:0_18:0_26:0	16.66	352.1	992.958	974.925	C63H122O6	[M+NH4]+	0.002185	0.0102658	0.012255	0.0105056	0.0156206	0.00562072	0.00605182	0.0209794	0.0117329	0.00937049	0.00727196	0.00628281	0.0028662	0.00227995	0.00331822	0.00250195	0.00504166	0.00353207	0.00284572	0.00267659	0.00220014	0.00354685
TG 16:0_18:0_26:1	16.54	349.9	990.944	972.911	C63H120O6	[M+NH4]+	0.000428699	0.0421779	0.0581232	0.0401341	0.0625549	0.0301693	0.0288783	0.0763468	0.0487938	0.0403682	0.0296102	0.0260399	0.00821232	0.00750416	0.0134533	0.00783394	0.0169678	0.0158243	0.00952442	0.0102266	0.0108279	0.0173197
TG 16:0_18:0_28:0	16.79	357.4	1020.99	1002.96	C65H126O6	[M+NH4]+	0.00049296	0.00369521	0.00338347	0.0027526	0.00395377	0.00227484	0.00210422	0.00498788	0.00360467	0.00297831	0.00238115	0.0023095	0.0012753	0.00124273	0.00137678	0.00126179	0.00217106	0.00140434	0.00145858	0.00122956	0.0012098	0.00153936
TG 16:0_18:0_30:1	16.8	360	1047	1028.97	C67H128O6	[M+NH4]+	0.000133912	0.0064208	0.00570996	0.00363603	0.00684938	0.00396493	0.00376934	0.00800762	0.00573718	0.00372363	0.00327621	0.00277018	0.000677249	0.00050359	0.000952117	0.000631064	0.00178079	0.000854391	0.000846122	0.000707765	0.000659162	0.00104466
TG 16:0_18:1_24:1	16.26	343	960.899	942.865	C61H114O6	[M+NH4]+	0.000371111	0.0799983	0.0826335	0.0555243	0.0908555	0.0667104	0.0705033	0.106557	0.0693688	0.0723662	0.0603989	0.0557527	0.0344434	0.0376739	0.0419376	0.039989	0.0438144	0.0580502	0.0373517	0.0409455	0.0406444	0.05775
TG 16:0_18:1_25:0	16.47	347.3	976.928	958.894	C62H118O6	[M+NH4]+	0.00607065	0.0118567	0.0109988	0.00982351	0.0136001	0.00720048	0.00723038	0.0190486	0.00992183	0.0125059	0.00923976	0.00736253	0.00427455	0.00358006	0.00616892	0.00454175	0.0113878	0.00584195	0.00499528	0.00476154	0.00518275	0.00722074
TG 16:0_18:1_26:1	16.41	348.3	988.929	970.896	C63H118O6	[M+NH4]+	1.89425e-05	0.0765067	0.0770287	0.0552565	0.0789623	0.0640389	0.063269	0.104017	0.065412	0.0673524	0.0588054	0.051148	0.0216779	0.0227278	0.0277657	0.0241684	0.0298701	0.0413875	0.0208767	0.0261704	0.0265055	0.0402515
TG 16:0_18:1_28:1	16.55	353.6	1016.96	998.925	C65H122O6	[M+NH4]+	1.85191e-05	0.036693	0.0379679	0.0248451	0.0440799	0.029489	0.0293262	0.0464044	0.0312884	0.0286636	0.0232624	0.0225259	0.00517669	0.00509843	0.0076741	0.00565946	0.00974145	0.0101159	0.00589244	0.0069256	0.00643763	0.0108344
TG 16:0_18:1_30:1	16.69	358.9	1044.99	1026.96	C67H126O6	[M+NH4]+	3.72906e-05	0.0148555	0.013456	0.00711676	0.0145934	0.0116995	0.0108721	0.018137	0.0124948	0.00913745	0.00812083	0.00770419	0.00129358	0.00100165	0.00188462	0.00147419	0.00278675	0.00207788	0.00130094	0.00129335	0.00144948	0.00217683
TG 16:0_18:1_32:1	16.81	363.6	1073.02	1054.99	C69H130O6	[M+NH4]+	5.36684e-05	0.00686855	0.00559621	0.00311789	0.00563981	0.0047687	0.0049416	0.00699826	0.00502243	0.00332889	0.00314196	0.00280844	0.000559454	0.00050566	0.000781089	0.000615967	0.00125362	0.000795624	0.000550684	0.000544366	0.000583163	0.00109156
TG 16:0_19:1_26:0	16.61	352.6	1004.96	986.924	C64H122O6	[M+NH4]+	0.000883279	0.00614584	0.00540961	0.00452604	0.0066441	0.00299702	0.00348577	0.00902172	0.00516183	0.0054705	0.00380328	0.00329826	0.00152512	0.00116444	0.00219136	0.00154925	0.00406577	0.00182419	0.00156066	0.00139787	0.00155011	0.00251769
TG 16:0_19:1_28:0	16.73	357.6	1032.99	1014.96	C66H126O6	[M+NH4]+	0.000263511	0.00245347	0.00211317	0.00134271	0.00269478	0.0014539	0.00123835	0.00285297	0.00201496	0.00183992	0.00150167	0.00130104	0.000574833	0.000384527	0.000789225	0.000580452	0.00160003	0.000595599	0.000653163	0.000545185	0.000537612	0.000696982
TG 16:0_19:1_32:1	16.86	365.5	1087.04	1069	C70H132O6	[M+NH4]+	0.000201892	0.00116256	0.000780134	0.000568432	0.000916398	0.000596736	0.000498905	0.00114666	0.000761699	0.000627116	0.00054752	0.000484612	0.000171645	0.000123373	0.000231122	0.000172682	0.000437795	0.00020745		0.000152583	0.000164711	0.000250377
TG 16:0_24:0_26:0	17.02	366.8	1077.05	1059.02	C69H134O6	[M+NH4]+	0.00034538	0.000647599	0.000692885	0.000546717	0.000593457	0.000410037	0.000390124	0.000712543	0.000691745	0.000513392	0.000486838	0.000406721	0.000266605	0.000251985	0.000372785	0.000313795	0.000421509	0.000271912	0.000281895	0.000312992	0.000303916	0.000319142
TG 16:0_25:0_26:1	16.97	367.3	1089.05	1071.02	C70H134O6	[M+NH4]+	0.000538391	0.000433225	0.000330727	0.00030198	0.000373732	0.000269612	0.000264577	0.000513604	0.000402718	0.000390472	0.000243776	0.00026118	0.000117455	0.000115599	0.000166981	0.000178343	0.000363698	0.000131517	0.000134434	0.000104153	0.000125496	0.000188014
TG 16:0_26:0_26:1	17.03	369.4	1103.07	1085.03	C71H136O6	[M+NH4]+	8.39845e-05	0.00114173	0.00118583	0.000861177	0.00136159	0.000722917	0.000672123	0.00151911	0.00113122	0.000820218	0.000679885	0.000530326	0.000156308		0.00018982	0.000145789	0.000234454		8.89e-05	9.38e-05	0.00013514	0.000255429
TG 16:0_26:1_26:1	16.92	367.8	1101.05	1083.02	C71H134O6	[M+NH4]+	3.34389e-05	0.00261763	0.00239169	0.00154131	0.00256229	0.00199095	0.00168727	0.00315322	0.0020004	0.00154863	0.00137602	0.00130245	0.000272612	0.000178257	0.000386166	0.000235818	0.000485235	0.000346667	0.00018405	0.00021101	0.000222258	0.000523392
TG 16:1_18:1_29:0	16.41	360.1	1030.97	1012.94	C66H124O6	[M+NH4]+	6.98012e-06	0.00596994	0.00549012	0.00435668	0.00581219	0.00476989	0.00513355	0.00631513	0.00525688	0.00535698	0.00430411	0.00388565	0.0014737	0.00176618	0.00231089	0.00194732	0.00235091	0.00305338	0.0016551	0.00220504	0.00240997	0.00310645
TG 16:1_24:0_26:0	16.92	364.7	1075.04	1057	C69H132O6	[M+NH4]+	0.000101681	0.00194252	0.00218065	0.00151227	0.00241689	0.00158025	0.00132582	0.00315411	0.00230202	0.00158094	0.00118948	0.00122978	0.000323011	0.000215649	0.000470173	0.000351497	0.000743306	0.000387913	0.000299992	0.000247886	0.000337273	0.000615992
TG 16:1_26:1_26:1	16.82	366.8	1099.04	1081	C71H132O6	[M+NH4]+	2.02599e-05	0.00346676	0.00299679	0.00157301	0.00284199	0.00303819	0.00304154	0.00322494	0.00257691	0.00171551	0.0020221	0.00166793	0.000295064	0.000288659	0.000431556	0.000420038	0.000554793	0.000445147	0.000248554	0.000264685	0.000286899	0.000626713
TG 17:0_18:1_26:1	16.48	351	1002.94	984.909	C64H120O6	[M+NH4]+	0.000461392	0.00988221	0.00917531	0.00695431	0.011896	0.00593702	0.00587116	0.0143505	0.00795686	0.00974294	0.00653975	0.00600358	0.00245419	0.00218189	0.00351915	0.0028764	0.00558171	0.00373284	0.00250522	0.00291063	0.00289322	0.00403345
TG 17:0_18:1_28:1	16.62	356.3	1030.97	1012.94	C66H124O6	[M+NH4]+	3.1593e-05	0.00463577	0.0045152	0.00299475	0.00509789	0.00277269	0.00322504	0.00577308	0.00406548	0.00388848	0.00322158	0.00252709	0.000940318	0.000593036	0.00112331	0.00101177	0.00216977	0.00122231	0.000915853	0.000885751	0.000920994	0.00138567
TG 17:1_18:0_32:0	16.81	370.3	1089.05	1071.02	C70H134O6	[M+NH4]+	0.000128348	0.000514963	0.000368585	0.000305765	0.000535776	0.00028715	0.000323848	0.00052861	0.000371961	0.000310679
TG 17:1_18:1_24:1	16.2	344	972.896	954.862	C62H114O6	[M+NH4]+	0.00232089	0.00722977	0.00616478	0.00448439	0.00697689	0.00508244	0.005052	0.00825717	0.00520424	0.00649886	0.00472791	0.00438666	0.00311031	0.00299129	0.00396855	0.00343922	0.00466526	0.00417398	0.00317605	0.00428207	0.00352146	0.00469603
TG 17:1_18:1_26:1	16.35	349.3	1000.93	982.893	C64H118O6	[M+NH4]+	3.38707e-05	0.00702979	0.00578475	0.00447574	0.00764896	0.00535177	0.00449312	0.00722131	0.00521392	0.00644206	0.00509003	0.00452125	0.00212496	0.00223069	0.00254535	0.00252117	0.00363123	0.00315131	0.00210845	0.00290858	0.00254869	0.00383953
TG 17:1_18:1_32:1	16.76	364.1	1085.02	1066.99	C70H130O6	[M+NH4]+	1.77668e-05	0.00116179	0.000839033	0.00060579	0.000957914	0.000896607	0.000767377	0.000921358	0.000749233	0.000592481	0.000578217	0.000552262			0.00025805	0.00022235	0.000439378	0.000191855	0.000208798	0.000142954	0.000139165	0.000241931
TG 17:1_20:1_28:1	16.64	359.7	1056.99	1038.96	C68H126O6	[M+NH4]+	9.26002e-06	0.00236076	0.00165482	0.0011595	0.00209408	0.00160038	0.00169108	0.00221775	0.00160346	0.0016365	0.00126318	0.00124783	0.000383336	0.000265675	0.000507055	0.000410344	0.000900664	0.000459917	0.000346162	0.000364208	0.000234413	0.000547728
TG 17:1_20:2_26:1	16.39	354.1	1026.94	1008.91	C66H120O6	[M+NH4]+	1.76572e-05	0.00180139	0.00128452	0.00113662	0.00175294	0.00131352	0.00114402	0.00128507	0.00132994	0.00151159	0.00112019	0.00126435	0.000585739	0.00056477	0.000803061	0.000675286	0.0009147	0.00082375	0.000539755	0.00061066	0.000533467	0.000908869
TG 17:1_26:0_26:1	16.98	370.2	1115.07	1097.03	C72H136O6	[M+NH4]+	3.19922e-05	0.000416686	0.0002908	0.00020946	0.00040615	0.000223256	0.000249168	0.000361888	0.000327709	0.000278322	0.000240626	0.000197926	5.98e-05		8.61e-05	7.18e-05	0.000159607	7.35e-05	6.72e-05	7.19e-05
TG 18:0_18:1_26:0	16.68	355.3	1018.97	1000.94	C65H124O6	[M+NH4]+	0.000271764	0.0158777	0.0167818	0.0129561	0.0219247	0.0109177	0.0106146	0.0289414	0.0167978	0.0134536	0.0111635	0.00911867	0.00204708	0.00177708	0.00314847	0.00186836	0.00438374	0.00297238	0.00193724	0.00217955	0.00240136	0.00358326
TG 18:0_18:1_29:0	16.86	362.6	1061.02	1042.99	C68H130O6	[M+NH4]+	0.00288326	0.00108512	0.00075535	0.000611448	0.00115313	0.000653343	0.000561197	0.00126099	0.000827541	0.000760477	0.000599676	0.000574707	0.000324417	0.000223804	0.000431804	0.000292907	0.000827774	0.000327575	0.000287518	0.000303486		0.00045671
TG 18:1_18:1_22:5	16.44	361.9	1090.97	1072.94	C71H124O6	[M+NH4]+	0.00135139	0.000591173	0.000531725	0.000478866	0.00083235	0.00038583	0.000391262	0.000281643	0.000405931	0.000504071	0.000350819	0.000319452	0.0001863	0.000150752	0.000286176	0.000165905	0.000299888	0.000227641	0.000116813	0.000198964	0.000151161	0.000208223
TG 18:1_18:1_23:0	16.33	345.7	974.912	956.879	C62H116O6	[M+NH4]+	0.00216899	0.0127732	0.0128031	0.00963847	0.0164818	0.00979816	0.0086437	0.0192829	0.010857	0.0150276	0.0103205	0.00852905	0.00526181	0.00481337	0.00620316	0.00565462	0.0106413	0.00728404	0.00527124	0.00614294	0.00642133	0.00859511
TG 18:1_18:1_24:1	16.28	346.7	986.913	968.879	C63H116O6	[M+NH4]+	3.12417e-05	0.046071	0.0469634	0.0304895	0.0469578	0.0493791	0.0489677	0.0521562	0.0383434	0.0390305	0.0337251	0.0332177	0.017614	0.0194512	0.0242802	0.0223875	0.0210906	0.0297856	0.0194482	0.0226435	0.0202206	0.0274221
TG 18:1_18:1_26:1	16.43	352	1014.94	996.909	C65H120O6	[M+NH4]+	3.81228e-06	0.0344759	0.0306816	0.0213738	0.0338442	0.0325639	0.034026	0.0380564	0.0262932	0.0297981	0.0242248	0.0246508	0.00778229	0.00924077	0.0129194	0.011874	0.0108778	0.0161027	0.00824858	0.0110536	0.00986866	0.0148788
TG 18:1_18:1_28:1	16.57	357.3	1042.97	1024.94	C67H124O6	[M+NH4]+	9.40256e-06	0.014526	0.011706	0.00735667	0.014437	0.014368	0.0140775	0.0133598	0.0103731	0.00969459	0.00921616	0.00896524	0.00163665	0.00171814	0.00225976	0.0020754	0.00271365	0.00276174	0.0017887	0.00195223	0.00165317	0.00291975
TG 18:1_18:1_30:1	16.7	362	1071	1052.97	C69H128O6	[M+NH4]+	3.40018e-05	0.00735181	0.0062865	0.00288846	0.0059419	0.00666051	0.0067956	0.00672106	0.00530152	0.00374397	0.00368952	0.00385559	0.000618415	0.000610654	0.000877816	0.000843078	0.00142318	0.000903494	0.000623227	0.000630982	0.000651949	0.00117379
TG 18:1_18:2_28:1	16.47	356.2	1040.96	1022.92	C67H122O6	[M+NH4]+	3.19932e-06	0.00630872	0.00608096	0.00394704	0.00686965	0.00601697	0.00586135	0.00525689	0.00534766	0.0047331	0.00448607	0.0045253	0.0015687	0.00175625	0.00226409	0.00172086	0.00233442	0.00224715	0.00126538	0.00169398	0.00150184	0.00224062
TG 18:1_19:1_26:1	16.5	354.7	1028.96	1010.92	C66H122O6	[M+NH4]+	8.97688e-06	0.00424046	0.00339773	0.0024346	0.0045115	0.00319138	0.00329031	0.00483015	0.00329971	0.00364007	0.00289537	0.00274381	0.000777833	0.000764406	0.00112657	0.000935895	0.00166463	0.0011102	0.000866079	0.000932543	0.000954151	0.00139531
TG 18:1_20:3_26:1	16.39	355.2	1038.94	1020.91	C67H120O6	[M+NH4]+	0.000271219	0.00387207	0.00274526	0.0034653	0.00495051	0.00314531	0.00288863	0.00268417	0.00365483	0.0039693	0.00236498	0.00261961	0.0014233	0.00164699	0.00238556	0.00160093	0.00244738	0.00197822	0.00136026	0.00112725	0.00119757	0.0020636
TG 18:1_20:4_26:1	16.29	353.5	1036.93	1018.89	C67H118O6	[M+NH4]+	0.00517641	0.00309257	0.00325673	0.00326295	0.00541787	0.00208432	0.00206671	0.00269176	0.00322492	0.00362159	0.00250533	0.00198	0.00142526	0.00159109	0.00231431	0.00142906	0.00256833	0.00182726	0.00125659	0.0010975	0.00102776	0.00180987
TG 18:1_20:4_28:1	16.42	359.4	1064.96	1046.92	C69H122O6	[M+NH4]+	0.000822964	0.00175447	0.00147315	0.00160288	0.002544	0.00108252	0.00109766	0.00111411	0.00168888	0.00182368	0.00121346	0.000920096	0.000577006	0.000639005	0.000789349	0.000606359	0.000995587	0.000771898	0.00048123	0.000373386	0.000430209	0.000729957
TG 18:1_21:3_26:1	16.43	357.8	1052.96	1034.92	C68H122O6	[M+NH4]+	0.00678478	0.00072093	0.00046477	0.000609991	0.000947756	0.000588214	0.000524776		0.000644238	0.000718799	0.000474282	0.000544845	0.000265498		0.000371711	0.000309849	0.000678747	0.000377935		0.000276116	0.000263067	0.000333797
TG 18:1_22:5_26:1	16.31	357.2	1062.94	1044.91	C69H120O6	[M+NH4]+	0.00580997	0.00115644	0.00122571	0.00136301	0.00193319	0.000666969	0.000729994	0.000786811	0.00117667	0.0012237	0.000799149	0.000726094	0.000542285	0.000497421	0.000796618	0.000457739	0.000774003	0.000619993	0.000350162	0.000409483	0.000404305	0.00062116
TG 18:1_22:6_26:1	16.25	356.2	1060.93	1042.89	C69H118O6	[M+NH4]+	0.0119115	0.000671586	0.000868703	0.0014304	0.00145942	0.000670386	0.000554324	0.000416699	0.000941189	0.000956024	0.0006048	0.000558187	0.000339285	0.000453692	0.000565249	0.000320186	0.00061652	0.000452768	0.000273976	0.000300864	0.000308658	0.000436077
TG 18:1_26:0_26:0	17.16	372.5	1131.1	1113.06	C73H140O6	[M+NH4]+	0.000180444	0.000361493	0.000354102	0.00023338	0.000418295	0.000223009	0.000272018	0.000490713	0.000430391	0.000216841	0.000220133	0.000142598				4.64e-05	8.79e-05	5.28e-05	4.32e-05
TG 18:1_26:1_26:0	17.04	371.5	1129.08	1111.05	C73H138O6	[M+NH4]+	2.93187e-05	0.00106593	0.000979371	0.000481404	0.000928102	0.00066841	0.000748685	0.000963834	0.000810577	0.000491145	0.000595519	0.00049658	9.22e-05	4.17e-05	0.000146124	0.000104827	0.000142988	8.47e-05	7.79e-05		6.93e-05	0.000118169
TG 18:1_26:1_26:1	16.93	370.4	1127.07	1109.03	C73H136O6	[M+NH4]+	2.0557e-05	0.00132988	0.000958021	0.00055537	0.00115198	0.00110574	0.00105432	0.00109808	0.00103522	0.000596458	0.000764335	0.000644279	7.02e-05	7.41e-05	0.000129645	0.000120139	0.000151402	0.000149823	8.57e-05	9.58e-05	0.000107004	0.000203826
TG 18:1_26:1_28:0	17.16	374.6	1157.11	1139.08	C75H142O6	[M+NH4]+	0.000102366	0.000284964	0.000251622	0.000131874	0.000403058	0.000178136	0.00021139	0.000298514	0.000315115	0.000187178	0.000158696	0.000172577
TG 18:2_18:2_30:0	16.6	361	1068.99	1050.95	C69H126O6	[M+NH4]+	1.50739e-05	0.00376986	0.0029794	0.00194146	0.00337984	0.00316638	0.00359267	0.00241855	0.00274201	0.00198836	0.00205939	0.0022632	0.000551913	0.000445875	0.000793231	0.000737221	0.00132442	0.000899801	0.000619069	0.000478399	0.0005461	0.000824369
TG 18:2_22:3_26:1	16.51	359.9	1066.97	1048.94	C69H124O6	[M+NH4]+	3.24273e-05	0.0022782	0.00178385	0.00165151	0.00259961	0.00180462	0.00179841	0.00142962	0.00183907	0.00164085	0.00110188	0.00147314	0.000539004	0.00062671	0.000861131	0.000591647	0.00119655	0.000793817	0.000549773	0.000475203	0.000527728	0.000969419
TG 18:2_26:1_26:1	16.83	369.9	1125.05	1107.02	C73H134O6	[M+NH4]+	5.37305e-05	0.00098008	0.000768864	0.000379024	0.000706743	0.000800478	0.000740718	0.000637469	0.000662401	0.000340964	0.000481295	0.000490537	9.74e-05	9.26e-05	0.000116965	0.00012816	0.000202133	0.000128807	7.69e-05	0.000101654	6.47e-05	0.000154808
TG 18:4_26:1_26:1	16.68	368.3	1121.02	1102.99	C73H130O6	[M+NH4]+	0.000297309	0.000431398	0.000270155	0.00027107	0.000485516	0.000277475	0.000300078	0.000242855	0.00026191	0.000194925	0.000211483	0.000251684	9.51e-05	8.21e-05	0.000124564		0.000188096	9.79e-05	7.41e-05	0.000109643		0.000110726
TG 20:1_22:3_26:1	16.63	364.6	1095	1076.97	C71H128O6	[M+NH4]+	5.53471e-05	0.0013286	0.000823098	0.000784007	0.00126708	0.000995987	0.000953378	0.000714535	0.000796012	0.000670907	0.000615298	0.000739082	0.000238914	0.000228409	0.000362873	0.00026254	0.000525179	0.000343328	0.000235052	0.00020552	0.000239554	0.000423581
TG 20:1_22:6_26:1	16.37	361.4	1088.96	1070.92	C71H122O6	[M+NH4]+	0.031118	0.00031457	0.000295643	0.000280098	0.000480967	0.000229432	0.000231089	0.000172572	0.000405931	0.000266349	0.000225845	0.000213229	0.000147276	0.000119908	0.000257348	0.000136696	0.00022829	0.000141299
TG 20:1_26:1_26:1	17.05	374.1	1155.1	1137.06	C75H140O6	[M+NH4]+	1.89752e-05	0.000450496	0.000338166	0.000154921	0.000364899	0.000331941	0.00036898	0.00030127	0.000310317	0.000205324	0.000264185	0.000262907
TG 62:4	16.31	350.4	1012.93	994.893	C65H118O6	[M+NH4]+	8.82019e-06	0.0127433	0.0120904	0.00897041	0.0140256	0.0121934	0.0125193	0.0113475	0.0112937	0.0118599	0.00801168	0.0102788	0.00464561	0.00553248	0.00758348	0.00669607	0.00593999	0.00734289	0.00535431	0.00550675	0.00450936	0.0073369
TG 65:4	16.54	358.9	1054.97	1036.94	C68H124O6	[M+NH4]+	5.07295e-05	0.00133568	0.000882481	0.000792868	0.00127149	0.00086643	0.000801216	0.000812245	0.000890726	0.000844496	0.000685051	0.00069635	0.000191157	0.000290941	0.00038724	0.000369554	0.000714317	0.000418592	0.000344341	0.000261899	0.000281001	0.0004419
TG 67:4	16.66	363.6	1083.01	1064.97	C70H128O6	[M+NH4]+	0.0020036	0.000847764	0.000517506	0.000355894	0.000663946	0.000488504	0.000534757	0.000478886	0.00049015	0.000515257	0.000379375	0.000418375	0.000145828		0.000214229	0.000164146	0.000489817		0.000144017		0.000182286	0.00016337
TG 68:4	16.72	365.7	1097.02	1078.99	C71H130O6	[M+NH4]+	4.3922e-05	0.0021193	0.00159315	0.000886096	0.00156228	0.00190997	0.00178931	0.00133971	0.00137342	0.000963067	0.00091921	0.00123904	0.000218848	0.000276829	0.000439115	0.000305345	0.000675873	0.000331464	0.000291082	0.000261981	0.00024063	0.000399862
TG 68:6	16.54	364.1	1092.99	1074.95	C71H126O6	[M+NH4]+	0.00225601	0.00071691	0.000586883	0.000561319	0.00119804	0.000568988	0.000581771	0.000447008	0.000667584	0.000514967	0.00040222	0.000426969	0.000199762	0.000225874	0.000317317	0.000250187	0.000425924	0.000311352	0.000179536	0.000151067	0.000195995	0.00036199
TG 69:3	16.87	368.8	1113.05	1095.02	C72H134O6	[M+NH4]+	8.73954e-05	0.00060858	0.000351417	0.000244612	0.000465111	0.000351619	0.000329014	0.000455868	0.000346729	0.000308814	0.000266999	0.00025451		6.53e-05	0.000103707	0.000113448	0.000170603	6.5e-05	8.69e-05			0.000118246
TG 69:4	16.79	367.8	1111.04	1093	C72H132O6	[M+NH4]+	0.000179538	0.00033938	0.000192194	0.000198602	0.000246622	0.000194974	0.000258054		0.000187844	0.000213278	0.000192249	0.00016724		6.48e-05		9.74e-05	0.000143946		7.81e-05	8.02e-05		9.06e-05
TG 70:5	16.74	368.8	1123.04	1105	C73H132O6	[M+NH4]+	0.000205788	0.000576826	0.000325004	0.000254388	0.000517006	0.000445977	0.000446812	0.000250486	0.000366949	0.000206732	0.000277161	0.000318549	7.69e-05		0.000119154	0.000103755	0.000222875	9.46e-05	7.8e-05	8.21e-05	7.82e-05	0.000115122
TG 72:4	16.95	373	1153.08	1135.05	C75H138O6	[M+NH4]+	5.4605e-05	0.000269795	0.00021755	0.000108162	0.000214823	0.000291019	0.00026392	0.000162653	0.000222714	0.000129425	0.000151179	0.000133572
TG O-14:0_16:0_16:0	15.75	308.6	782.76	764.726	C49H96O5	[M+NH4]+	0.0314088	0.00340376	0.00159777	0.000992053	0.00356653	0.00136597	0.00109127	0.00413846	0.00142513	0.00204557	0.00164928	0.00162218	0.00079939	0.000881737	0.000950713	0.00106084	0.00108826	0.00139095	0.000730933	0.000822489	0.00106207
TG O-16:0_16:0_16:1	15.79	312.8	808.776	790.742	C51H98O5	[M+NH4]+	0.0390783	0.0108622	0.00444468	0.00230389	0.00976005	0.00536651	0.00497951	0.0133112	0.0048462	0.00768212	0.00462343	0.00522043	0.00285806	0.0033721	0.00278172	0.00398982	0.00346995	0.00517796	0.00294503	0.00336682	0.00327776	0.00349293
TG O-16:0_18:1_22:1	16.35	335.6	918.886	900.852	C59H112O5	[M+NH4]+	0.0416653	0.00394723	0.00299037	0.00158282	0.0048276	0.00355777	0.00310913	0.00766942	0.00236015	0.00285709	0.00145014	0.0025522	0.00122601	0.00256067	0.00175559	0.00164983	0.00173943	0.0021522	0.00129013	0.00148355	0.00115879	0.00204116
TG O-16:0_20:0_22:0	16.75	345.2	950.948	932.914	C61H120O5	[M+NH4]+	0.0309494	0.000951295	0.000999576	0.000622389	0.00147792	0.000575946	0.000463841	0.00245759	0.000693073	0.000906888	0.000580275	0.000616654	0.000337964			0.00028776		0.000459917	0.000317217
TG O-16:0_20:0_22:1	16.49	341.4	946.917	928.884	C61H116O5	[M+NH4]+	0.026318	0.00438064	0.00378665	0.00215429	0.00617227	0.00408699	0.00398248	0.010074	0.00288838	0.00286355	0.00194156	0.00308437	0.00121975	0.00244786	0.00194822	0.00179471	0.00149378	0.0022127	0.00106549	0.00168657	0.00125277	0.00202122
TG O-16:0_20:1_22:0	16.62	343.6	948.932	930.899	C61H118O5	[M+NH4]+	0.049892	0.00299114	0.00272193	0.00156202	0.00471374	0.00186217	0.00233553	0.00920689	0.00223245	0.00240253	0.00158263	0.0017592	0.000815919	0.00114682	0.000991849	0.000902483	0.00145729	0.00134357	0.000757503	0.000936722	0.000777803	0.00115423
TG O-16:0_22:0_22:1	16.75	348.4	976.963	958.93	C63H122O5	[M+NH4]+	0.0144333	0.00128117	0.00100292	0.000822946	0.00190925	0.00101352	0.000990455	0.00319472	0.00115799	0.00102873	0.000617062	0.000937047		0.000375612	0.000421314		0.000743556	0.000529369	0.000303833	0.000318195	0.000339943	0.000398628
TG O-16:0_22:1_22:1	16.63	346.7	974.948	956.915	C63H120O5	[M+NH4]+	0.00610511	0.00251665	0.00199268	0.00129362	0.00323475	0.00194286	0.0022394	0.00518042	0.00163165	0.00173266	0.00132744	0.00184247	0.000518513	0.000890652	0.00081859	0.000704838	0.000890043	0.00111236	0.000476359	0.000524494	0.000522986	0.000984422
TG O-18:0_22:0_22:1	16.88	353.7	1004.99	986.96	C65H126O5	[M+NH4]+	0.00162381	0.000624709	0.000461028		0.000665845	0.000346967	0.000353571	0.00104416	0.000335163	0.000444578	0.000336205	0.000362615
TG O-18:1_18:1_22:1	16.38	339.3	944.902	926.869	C61H114O5	[M+NH4]+	0.0229335	0.00242436	0.00137146	0.000936349	0.0020671	0.00247554	0.00218543	0.00301091	0.00132853	0.00131563	0.00103121	0.00182606	0.000702257	0.00176829	0.00123631	0.00119633	0.000809698	0.0013138	0.000593212	0.000904435	0.00071906	0.00129184
TG O-18:1_22:1_22:1	16.65	349.9	1000.96	982.929	C65H122O5	[M+NH4]+	0.0041323	0.000742633	0.000423522	0.000355437	0.000592927	0.000684713	0.000727061	0.000917119	0.000456951	0.000362921	0.000362787	0.000688228		0.00032546	0.000280229	0.000231014		0.000333232
TG O-20:1_20:1_22:1	16.76	351.5	1002.98	984.945	C65H124O5	[M+NH4]+	0.0020616	0.000819025	0.000421806	0.000394833	0.000993512	0.000666311	0.000707362	0.00133912	0.000638712	0.000534687	0.000423175	0.000671786		0.000240197	0.000226207	0.000196058		0.000284875				0.00022068
