# Supplementary material for: Four-dimensional lipidomics profiling in X-linked adrenoleukodystrophy using trapped ion mobility mass spectrometry
Source: J Lipid Res. 2024 May 23;65(6):100567. doi: 10.1016/j.jlr.2024.100567 (PMC11234049; doi:10.1016/j.jlr.2024.100567)
Supplement: Supplemental Table S3 [file mmc6.xlsx]

## Sheet: Sheet1
Biomarker candidates in ALD: Adjusted P value <0.05, non-overlapping values with controls
Name	RT	CCS	m/z	M.meas.	Molecular Formula	Ions	Adjusted P-value	ALD_01	ALD_02	ALD_03	ALD_04	ALD_05	ALD_06	ALD_07	ALD_08	ALD_09	ALD_10	ALD_11	C001	C002	C003	C004	C005	C006	C007	C008	C009	C010
CE 26:0	17.1	315.1	782.777	764.743	C53H96O2	[M+NH4]+	0.172874	0.0227055	0.0845899	0.020132	0.0469921	0.0185752	0.0209091	0.265233	0.01837	0.0333373	0.0158186	0.0183761	0.00438308	0.00501	0.00559296	0.00429902	0.00782684	0.00962394	0.00501471	0.00643971	0.0039856	0.00570388
CE 28:0	17.26	320.4	810.808	792.774	C55H100O2	[M+NH4]+	0.170865	0.0084664	0.0136392	0.00470865	0.0112091	0.00430705	0.00378608	0.0573676	0.0037544	0.0077078	0.00367191	0.00307924	0.00119553		0.00151698	0.000920192	0.00198476		0.0011523	0.000995533
CE 28:1	17.08	320.4	808.793	790.759	C55H98O2	[M+NH4]+	0.240782	0.0234563	0.0190346	0.00806218	0.036691	0.0132949	0.0136295	0.221579	0.00870373	0.0253832	0.0117154	0.0102924	0.00194003	0.00198373	0.00199624	0.00239106	0.00329987	0.00562137	0.00210184	0.00201579		0.00247719
CE 28:2	16.93	319.9	806.776	788.742	C55H96O2	[M+NH4]+	0.159791	0.00917879	0.00661068	0.00439737	0.0120335	0.00651527	0.00519995	0.0580648	0.00365641	0.00988411	0.00559519	0.00508389			0.0014035	0.00159129	0.0011194	0.00352979	0.000835674	0.00082037	0.00114602	0.00138824
CE 30:1	17.24	325.1	836.824	818.791	C57H102O2	[M+NH4]+	0.251897	0.0103525	0.00956719	0.00474667	0.0154617	0.00683193	0.00630336	0.0964009	0.00400942	0.0106998	0.00547933	0.00395546		0.00124736	0.00167614		0.00288187		0.00157247			0.00184405
CE 30:2	17.1	324.1	834.809	816.775	C57H100O2	[M+NH4]+	0.109307	0.00520368	0.00422083	0.00148785	0.00732696	0.0029489	0.0025779	0.0265301	0.0017844	0.00423571	0.00204087	0.00210865
CE 30:3	16.96	326	832.793	814.759	C57H98O2	[M+NH4]+	0.0929876	0.00227894	0.00135561	0.00134732	0.00435799	0.00130886	0.00141667	0.00958888	0.00107836	0.00243107	0.00119941	0.00140322	0.000559752	0.000530822	0.000560617	0.00043817	0.000945089	0.000970952	0.000420834		0.00033815	0.00065461
Cer 18:1;O2/26:0	14.27	290	678.676	677.669	C44H87NO3	[M+H]+	0.000312031	1.00947	1.36834	0.528832	0.722871	0.933747	0.897316	0.430795	1.27985	0.729119	0.749532	0.949871	0.242407	0.229237	0.200986	0.255807	0.184198	0.328507	0.320926	0.338802	0.321892	0.328107
DG 16:0_26:0	14.94	293	726.698	708.664	C45H88O5	[M+NH4]+	0.000259177	0.0545435	0.0840357	0.0484833	0.0620027	0.0330374	0.0470618	0.0912491	0.0883496	0.0586948	0.057343	0.0452054	0.0210877	0.0155547	0.0279746	0.0142034	0.0188812	0.0271145	0.0148022	0.0140979	0.0256611	0.0280113
DG 16:0_26:1	14.66	291.9	724.682	706.648	C45H86O5	[M+NH4]+	1.50487e-05	0.12887	0.199939	0.105945	0.142541	0.133451	0.128121	0.151521	0.155257	0.127539	0.155792	0.141142	0.0576023	0.0530439	0.0696365	0.0587757	0.0470052	0.104459	0.0639897	0.0563951	0.0830192	0.101555
DG 16:0_28:0	15.22	300	754.729	736.696	C47H92O5	[M+NH4]+	4.11291e-05	0.0185263	0.0289936	0.0128874	0.0278314	0.0147111	0.0167787	0.0223019	0.0274079	0.0210122	0.0187994	0.0170473	0.00434539				0.00644518		0.00522387			0.00710899
DG 18:1_26:0	14.99	297.3	752.714	734.68	C47H90O5	[M+NH4]+	4.64344e-06	0.0431486	0.0644545	0.0401646	0.0501895	0.0452138	0.0459955	0.0612965	0.072798	0.0456441	0.0472931	0.0442652	0.00900555	0.00673834	0.0103863	0.00955879	0.0118467	0.0203321	0.011161	0.0128676	0.0137474	0.0182173
DG 18:1_26:1	14.71	294.5	750.697	732.663	C47H88O5	[M+NH4]+	1.47412e-05	0.068629	0.0951355	0.0680196	0.0785525	0.0997366	0.0998306	0.08419	0.098316	0.063007	0.0867056	0.104632	0.0352285	0.034479	0.044833	0.0391325	0.027489	0.061807	0.0348301	0.0368717	0.0491445	0.056957
DG 20:1_26:1	15	301.2	778.73	760.696	C49H92O5	[M+NH4]+	4.4054e-06	0.0236505	0.0269998	0.0145008	0.0235316	0.0323398	0.0307392	0.0192053	0.0269694	0.0184962	0.0277308	0.0262058	0.00309304	0.000976777	0.000977667	0.000430026	0.000148605	0.000754834	0.000983093	0.00372209	0.00521568	0.00641524
DG 43:1	14.81	295.1	738.697	720.663	C46H88O5	[M+NH4]+	4.36158e-05	0.00891009	0.0119544	0.00806138	0.0109011	0.00763168	0.00928291	0.0132212	0.0138527	0.0106899	0.0090011	0.0103726				0.00408717	0.00527828	0.00654539	0.00373742	0.00444147	0.00531642	0.00618585
DG 46:1	15.25	303.6	780.745	762.711	C49H94O5	[M+NH4]+	5.20003e-06	0.0222674	0.0297217	0.0140419	0.0267525	0.028103	0.0263634	0.0252812	0.0333161	0.0207499	0.0230661	0.0240578
Hex2Cer 44:1;O2	13.56	333.5	1002.78	1001.77	C56H107NO13	[M+H]+	8.27541e-05	0.115727	0.182896	0.0718584	0.0792392	0.105046	0.119357	0.0932402	0.136688	0.104039	0.0892454	0.0907636		0.0304125	0.0199666	0.0310781	0.027601	0.0361518	0.0268671	0.0467861	0.0320584
HexCer 44:1;O2	13.79	312.6	840.731	839.724	C50H97NO8	[M+H]+	4.83576e-06	0.729337	1.035	0.472955	0.605916	0.651151	0.676562	0.665209	0.791695	0.641076	0.722101	0.681372	0.126141	0.168913	0.125607	0.168147	0.123496	0.266837	0.135314	0.181725	0.16923	0.172279
HexCer 46:1;O2	14.13	318.4	868.761	867.754	C52H101NO8	[M+H]+	2.04568e-05	0.0205152	0.0262295	0.0102783	0.0164108	0.0231723	0.022454	0.0110671	0.0185875	0.0148139	0.0198682	0.0179685
LPC 0:0/26:0	11.12	266.8	636.496	635.489	C34H70NO7P	[M+H]+	1.48076e-05	0.0101489	0.0142862	0.00976558	0.00690159	0.007313	0.00837913	0.00937076	0.0111299	0.00861177	0.00733411	0.00738024						0.00294304	0.00213841	0.00228588	0.00158165
LPC 0:0/26:1	10.48	263.1	634.48	633.472	C34H68NO7P	[M+H]+	0.00102212	0.0129603	0.0212594	0.00913056	0.00797219	0.0177043	0.0166316	0.00756263	0.0142225	0.00815542	0.012443	0.0136643	0.00428656	0.0046326	0.00484228	0.00586071	0.00321268	0.00518415	0.00487235	0.0050616	0.00550171	0.00470628
LPC 25:0	10.97	263	622.48	621.473	C33H68NO7P	[M+H]+	0.000248671	0.00768434	0.00986706	0.00710864	0.00486444	0.00631086	0.00483983	0.00909517	0.0090936	0.00631832	0.00638007	0.00423272	0.00250885	0.00278946	0.00234872	0.00420878	0.00191595	0.00392081	0.00325021	0.00339382	0.00216482	0.00312461
LPC 26:0/0:0	11.31	266.2	636.496	635.489	C34H70NO7P	[M+H]+	0.000116079	0.116382	0.213087	0.12291	0.0876436	0.110021	0.0959296	0.122483	0.164383	0.0938912	0.10795	0.0768112	0.0190183	0.0200365	0.0197446	0.0221613	0.0190059	0.0307496	0.0270561	0.0268314	0.0246713	0.0232629
LPC 26:1/0:0	10.67	261.7	634.481	633.473	C34H68NO7P	[M+H]+	0.000454192	0.160163	0.242983	0.119394	0.0985879	0.224777	0.207456	0.111021	0.186006	0.10777	0.174298	0.158468	0.0600923	0.0571666	0.0590507	0.0875984	0.0425469	0.06759	0.0638027	0.0677482	0.0654508	0.0709738
LPC 27:1	11.01	265	648.497	647.489	C35H70NO7P	[M+H]+	2.87422e-05	0.0140851	0.019662	0.0105236	0.0120766	0.0126141	0.0129	0.00923807	0.0161924	0.0102441	0.0159889	0.010966	0.00535595	0.00375405	0.0040307		0.00301049	0.00374542	0.00380502	0.00372767	0.00411383	0.00343592
LPC 28:0	11.97	273.3	664.526	663.519	C36H74NO7P	[M+H]+	5.37536e-05	0.00932481	0.0155061	0.00746052	0.00805525	0.0101098	0.00854704	0.0081739	0.0135133	0.00800112	0.00745012	0.00525872
LPC 28:1	11.34	268.5	662.512	661.504	C36H72NO7P	[M+H]+	2.57075e-05	0.0567586	0.0740401	0.0373695	0.0333751	0.0752021	0.0660105	0.0486722	0.0578883	0.0366431	0.0553993	0.042292	0.0082269	0.00503776	0.00485171	0.00929309	0.003513	0.00808746	0.00928965	0.00829311	0.00674662	0.00720924
LPC 29:1	11.69	272	676.528	675.521	C37H74NO7P	[M+H]+	9.30302e-06	0.00715073	0.00753737	0.00456913	0.00440917	0.00728065	0.00543362	0.00570675	0.00731853	0.00498023	0.00631053	0.00372958
LPE 26:0	11.38	237.3	592.435	593.442	C31H64NO7P	[M-H]-	0.000449526	0.123594	0.241292	0.144466	0.107999	0.114035	0.120197	0.100786	0.189098	0.100786	0.103154	0.123685				0.0389223		0.0527654		0.0284172
LPE O-24:1	10.32	226.9	546.393	547.4	C29H58NO6P	[M-H]-	0.0109227	0.0607313	0.1711	0.0979196	0.0752303	0.0756688	0.0729301	0.080561	0.062951	0.0588408	0.052104	0.0559081	0.024953	0.0462903	0.0513742	0.0508356	0.0364441	0.0311645	0.0297221	0.0432226	0.0295478	0.030198
PC 16:0_25:0	13.92	315.2	860.712	859.705	C49H98NO8P	[M+H]+	0.000130979	0.00142817	0.00206682	0.00134968	0.00148799	0.00104955	0.000864921	0.00175045	0.00207789	0.00185106	0.00179695	0.00101832	0.0006173	0.000335238	0.000465307	0.000452827	0.000494723	0.000675926	0.000525391	0.000514509	0.000762863	0.000669014
PC 16:0_28:0	14.4	324.2	902.759	901.753	C52H104NO8P	[M+H]+	0.000220504	0.00570548	0.0124837	0.00473002	0.00656231	0.00474883	0.00451676	0.00529578	0.00940593	0.00570756	0.00583109	0.00481269	0.000642478	0.000738722	0.00060915	0.000613186		0.000944965	0.000712444	0.000819853	0.000927508	0.000822438
PC 17:1_26:0	13.95	318.3	886.727	885.72	C51H100NO8P	[M+H]+	1.7454e-05	0.00281619	0.00418189	0.00262928	0.00304729	0.00260457	0.00242534	0.00362329	0.00408408	0.00361734	0.00430872	0.00277748	0.00106993	0.000917321	0.000847909	0.00104079	0.000904761	0.00133973	0.000940683	0.00102346	0.00126561	0.00117147
PC 17:1_28:1	13.99	322.5	912.743	911.735	C53H102NO8P	[M+H]+	5.58854e-06	0.00368047	0.00408305	0.00223931	0.00258156	0.002914	0.00293801	0.00346357	0.00389555	0.00385328	0.00402104	0.0028137	0.00100375	0.000749702	0.000584107	0.000823299	0.000764098	0.00116599	0.000800428	0.000835941	0.00123915	0.00100214
PC 17:1_30:1	14.35	327.8	940.773	939.766	C55H106NO8P	[M+H]+	3.63168e-06	0.00273023	0.00322042	0.00165682	0.00228159	0.00272541	0.00260036	0.00291662	0.00298217	0.00261335	0.00309884	0.00242389	0.000966406	0.000930089	0.00124481	0.0010906	0.00117843	0.00111725	0.0012338	0.00100961	0.000463456	0.00101914
PC 18:0_24:0	14.09	318.4	874.727	873.72	C50H100NO8P	[M+H]+	9.86892e-05	0.0120905	0.0271786	0.0143763	0.0146807	0.0128926	0.011226	0.0145582	0.0232807	0.0171535	0.0154044	0.0119325	0.00302529	0.00267645	0.00292158	0.00262495	0.00314415	0.00525164	0.00339376	0.00314124	0.00369089	0.00468315
PC 18:1_24:0	13.77	315.6	872.712	871.705	C50H98NO8P	[M+H]+	5.12801e-06	0.0268128	0.042453	0.026065	0.0253774	0.0328997	0.0312807	0.0318054	0.0373379	0.029704	0.0332245	0.0316142	0.0154472	0.0122466	0.0126232	0.0142002	0.0117355	0.0204284	0.0149162	0.0131851	0.0182285	0.0196029
PC 18:1_26:0	14.15	322	900.743	899.736	C52H102NO8P	[M+H]+	2.70641e-05	0.0256898	0.042199	0.0212559	0.0221352	0.0236892	0.0211289	0.0302176	0.0384067	0.0254319	0.0271484	0.0193647	0.00429714	0.00416038	0.00346174	0.00376574	0.00328493	0.00738512	0.0049042	0.0043935	0.00671123	0.00527716
PC 18:2_28:1	13.92	323	924.741	923.734	C54H102NO8P	[M+H]+	5.23326e-06	0.00590243	0.00762317	0.00424864	0.0045694	0.00663622	0.0069247	0.00525487	0.00759018	0.00491563	0.00693695	0.00584756	0.0019974	0.00150909	0.00153629	0.00181713	0.000956359	0.00196791	0.00226695	0.00161397	0.00236246	0.00193318
PC 18:4_28:0	13.82	322.5	922.727	921.719	C54H100NO8P	[M+H]+	0.000273115	0.00481687	0.00656887	0.00534141	0.00412985	0.00846245	0.00813896	0.00443155	0.00954317	0.00442983	0.00594718	0.00765159	0.00198595	0.00280626	0.00245712	0.0020785	0.00143627	0.00294846	0.00261976	0.00170849	0.00265402	0.00281163
PC 19:0_22:1	13.56	312.5	858.695	857.688	C49H96NO8P	[M+H]+	4.12971e-05	0.00305167	0.0034431	0.00253855	0.00253524	0.00308514	0.00269254	0.00345286	0.00310927	0.00374106	0.00376649	0.00267782	0.00235489	0.00171879	0.00163835	0.00197464	0.00187427	0.00218589	0.00179806	0.00180542	0.00213286	0.00198082
PC 20:0_26:1	14.46	327.9	928.774	927.767	C54H106NO8P	[M+H]+	3.20054e-05	0.00914873	0.0148953	0.00489794	0.0086644	0.00884562	0.00829606	0.00890586	0.0131629	0.0085835	0.00880458	0.00606527	0.000577267	0.00044732		0.000517484		0.000725422	0.000640399	0.000535233	0.000738752	0.000716928
PC 20:3_28:1	14.17	327.2	950.757	949.75	C56H104NO8P	[M+H]+	3.59534e-05	0.00227876	0.002946	0.00187268	0.00199783	0.00409217	0.00334889	0.00222457	0.00380722	0.00188535	0.00272733	0.00234834
PC 20:4_26:1	13.61	319.2	920.711	919.704	C54H98NO8P	[M+H]+	0.000167538	0.0084237	0.0156297	0.0163334	0.0131657	0.0113504	0.0105778	0.00969529	0.0194718	0.0100167	0.0166338	0.010545	0.00387132	0.00681335	0.00533269	0.00532078	0.0048533	0.00647965	0.00347133	0.00316311	0.00467995	0.00590835
PC 22:2_24:0	14.17	325.2	926.759	925.752	C54H104NO8P	[M+H]+	5.68723e-06	0.0183126	0.0216302	0.00981022	0.0123742	0.0211833	0.0185018	0.0163829	0.0212073	0.0153201	0.0181634	0.0144136	0.00213617	0.00140023	0.00142167	0.00214996	0.00102063	0.00287038	0.00219649	0.00197216	0.00302323	0.00237102
PC 22:2_26:0	14.5	331	954.79	953.783	C56H108NO8P	[M+H]+	1.50017e-05	0.00674556	0.00851135	0.00301385	0.00531818	0.00784515	0.00798253	0.00798057	0.00788342	0.00516927	0.00602885	0.00482471	0.000351952	0.000227969	0.00020925	0.000284484		0.00040597	0.000329565	0.000326985	0.000412166	0.000332601
PC 22:5_26:1	13.65	323.4	946.727	945.72	C56H100NO8P	[M+H]+	4.56169e-05	0.00188464	0.00290202	0.00272313	0.00279654	0.0022782	0.00206025	0.00183495	0.00343814	0.00170524	0.00279655	0.00214053	0.00080108	0.0013849	0.00121977	0.00127287	0.000927028	0.00117483	0.000856958	0.000634706	0.000886664	0.00117769
PC 22:6_26:1	13.58	321.8	944.711	943.703	C56H98NO8P	[M+H]+	0.000124549	0.00132553	0.0020426	0.0015333	0.0018686	0.00129202	0.00113396	0.00149041	0.00189056	0.00157797	0.00227387	0.00110736		0.000817718		0.000651554	0.00052775	0.000816306			0.000702963	0.000830447
PC 43:0	14.25	321.6	888.744	887.736	C51H102NO8P	[M+H]+	7.30531e-05	0.000987592	0.00148193	0.000626123	0.00100285	0.000685141	0.000667776	0.000817462	0.00135917	0.000983192	0.00110106	0.000671198			0.000149609			0.000206259			0.000257847	0.000253722
PC 43:2	13.64	316.1	884.712	883.705	C51H98NO8P	[M+H]+	6.6125e-06	0.00472238	0.00517218	0.00380178	0.00357424	0.00368612	0.00416739	0.00468203	0.00506226	0.00498305	0.00491333	0.00466874	0.00245219	0.0023677	0.00228524	0.00230221	0.00195183	0.00325145	0.00256977	0.00259421	0.00335209	0.00293685
PC 44:2	13.83	319.3	898.728	897.721	C52H100NO8P	[M+H]+	3.29964e-06	0.044692	0.0526231	0.032428	0.030274	0.0504516	0.0458612	0.043387	0.0539433	0.0390681	0.0449864	0.0491393	0.0169174	0.0132894	0.0130089	0.0142482	0.00983171	0.0234325	0.0169536	0.0146109	0.0235217	0.0195379
PC 45:3	13.7	320.9	910.727	909.72	C53H100NO8P	[M+H]+	4.24087e-05	0.00115961	0.00141202	0.000802295	0.000932558	0.00147989	0.00116501	0.000874605	0.00143305	0.00117472	0.0011689	0.00141018	0.00058593	0.000532282	0.000596685	0.000627109	0.000370394	0.000576555	0.00057817		0.000722885	0.000592961
PC 46:0	14.73	330.6	930.789	929.782	C54H108NO8P	[M+H]+	0.0002569	0.0016347	0.00333042	0.00098073	0.00177803	0.00133195	0.00119686	0.00188911	0.00270432	0.00172785	0.0014715	0.00125027
PC 48:3	14.27	328.9	952.773	951.766	C56H106NO8P	[M+H]+	5.48144e-06	0.00322504	0.0042867	0.00178911	0.00325169	0.00352122	0.00322578	0.00390237	0.00396667	0.0027534	0.00355329	0.00273951	0.0004531	0.000368266	0.000301678	0.00048984		0.000642811	0.00054556	0.000387155	0.00053075	0.000514329
PC 50:1	15.07	338.5	984.835	983.827	C58H114NO8P	[M+H]+	2.64725e-05	0.000677508	0.000966498	0.000287924	0.000625754	0.000803368	0.000738982	0.00063991	0.00081662	0.000546247	0.000587872	0.000445745
PC 50:2	14.8	336.4	982.821	981.813	C58H112NO8P	[M+H]+	5.10159e-05	0.00255126	0.00287791	0.000997083	0.00214382	0.00297981	0.0026739	0.00361485	0.00278415	0.00160362	0.00209992	0.00151098
PC 50:3	14.57	334.7	980.804	979.797	C58H110NO8P	[M+H]+	1.5502e-05	0.00180488	0.00219506	0.000953853	0.00178047	0.00258935	0.0022473	0.00226379	0.00217604	0.00139011	0.00163323	0.0015183			0.000203003				0.00026948	0.000250527
PC 50:4	14.36	332	978.789	977.781	C58H108NO8P	[M+H]+	1.51918e-05	0.00121322	0.00182719	0.000849853	0.00151621	0.00168184	0.00176267	0.00166253	0.0019617	0.00109541	0.00175557	0.00116468	0.000279829		0.00019229	0.000285637		0.000365042		0.000277836	0.000285607	0.000386494
PC O-42:0	14.34	319.8	860.748	859.74	C50H102NO7P	[M+H]+	0.010642	0.000472253	0.00167014	0.00060199	0.000539507	0.000703031	0.000637106	0.000557123	0.000719302	0.000507519	0.000625782	0.000487552	0.000234166	0.000238257	0.00024786	0.000231444	0.000268808		0.000351878	0.000248008	0.000297636
PC O-42:1	14.02	317.9	858.733	857.725	C50H100NO7P	[M+H]+	0.00443716	0.00238756	0.00524936	0.00207649	0.00185079	0.00277873	0.00251755	0.00246804	0.00265005	0.00210321	0.00211976	0.00230223	0.0011647	0.00155684	0.00120612	0.00107515	0.00101538	0.001276	0.00118838	0.00115511	0.00151056	0.00150815
PC O-44:1	14.36	322.1	886.762	885.755	C52H104NO7P	[M+H]+	0.00176232	0.000724082	0.00171236	0.000665872	0.000614886	0.00102193	0.000772075	0.000983157	0.001037	0.000661032	0.000770377	0.000834221	0.000343257	0.000325381			0.000344848		0.000381413	0.00035146	0.000450144	0.000411452
PE 18:1_26:0	14.2	310.3	858.696	857.689	C49H96NO8P	[M+H]+	5.1885e-06	0.127224	0.187573	0.102494	0.112015	0.130649	0.122643	0.122264	0.18439	0.117042	0.135142	0.112929	0.0265829	0.0274794	0.0217859	0.0251464	0.023349	0.0580739	0.0269923	0.0333943	0.0395913	0.0339339
PE 18:1_28:0	14.45	297.4	884.71	885.718	C51H100NO8P	[M-H]-	4.22396e-06	0.0054898	0.0071367	0.00350403	0.00515266	0.00596217	0.00588035	0.0046603	0.00761675	0.0050225	0.00601006	0.0057465	0.00025539	0.000484712	0.00037937	0.000848083	0.000891166	0.000435801	0.000607833	0.000308042	0.000297044	0.00101914
PE 18:1_28:1	14.16	295.2	882.695	883.702	C51H98NO8P	[M-H]-	3.03495e-05	0.0174194	0.01874	0.00828059	0.0101693	0.0191049	0.0216446	0.0114915	0.0157956	0.0127075	0.0211494	0.0196422
PE O-16:1_17:0	12.54	279.2	692.558	691.551	C38H78NO7P	[M+H]+	0.00010853	0.0171854	0.0253495	0.0114782	0.0188983	0.0133823	0.0160887	0.0173645	0.0232855	0.0154051	0.0121238	0.0100398	0.00582717	0.00382394					0.00621995	0.00537284	0.00422718
PE O-44:1	14.56	291.4	842.698	843.706	C49H98NO7P	[M-H]-	0.0129094	0.00230333	0.00473916	0.00248547	0.00249474	0.00158861	0.00162669	0.0034618	0.00247461	0.00281375	0.00248273	0.00182181	0.00105561				0.000840039	0.00155846
PE O-46:2	14.56	296.1	868.714	869.721	C51H100NO7P	[M-H]-	8.65614e-05	0.00404097	0.00606957	0.00224703	0.00313017	0.00219904	0.00256634	0.0039553	0.00246747	0.00362522	0.00335971	0.00305023
PE O-46:3	14.33	294.1	866.699	867.706	C51H98NO7P	[M-H]-	0.00018001	0.00610084	0.00732077	0.00297272	0.00377054	0.00381952	0.00389497	0.00571537	0.00357259	0.00520016	0.00459865	0.00469506	0.00159297	0.00156526		0.00158268	0.00280902	0.00266548	0.00178012	0.00146975	0.00165354	0.00206651
PS 18:0_26:1	13.67	316	902.687	901.679	C50H96NO10P	[M+H]+	1.77319e-05	0.0216763	0.024487	0.0199263	0.0224926	0.0177235	0.0174601	0.0283321	0.0299216	0.0173094	0.021329	0.0165113	0.00726338	0.0081888	0.00667423	0.00685543	0.0087098	0.0109079	0.00716349	0.008613	0.00858782	0.00553618
PS 44:1	13.61	298.3	900.668	901.676	C50H96NO10P	[M-H]-	5.56594e-06	0.0414026	0.0522496	0.0421053	0.0472641	0.0412253	0.0408896	0.0606058	0.0607768	0.0402832	0.0587426	0.0331652	0.0160849	0.0175328	0.0114832	0.0101259	0.0132828	0.022402	0.0123696	0.011995	0.019983	0.0124166
SM 44:1;O2	13.7	316.9	843.735	842.727	C49H99N2O6P	[M+H]+	7.36641e-05	1.21394	1.75433	0.867916	1.76682	1.32088	1.28733	0.722574	1.86851	1.03906	1.30257	1.32046	0.331041	0.431795	0.422479	0.261029	0.325216	0.520926	0.337499	0.358406	0.364074	0.355825
SM 45:1;O2	13.83	320.1	857.749	856.742	C50H101N2O6P	[M+H]+	0.000806507	0.012445	0.0176637	0.0127848	0.0198467	0.0132375	0.0114805	0.0071957	0.0246037	0.0115877	0.0154883	0.0127815		0.00577305	0.00507659	0.00381089	0.00623835	0.0055602	0.00627288	0.00595554	0.00588949	0.00617741
SM 46:1;O2	14.09	322.8	871.764	870.757	C51H103N2O6P	[M+H]+	0.000124998	0.0110019	0.0178081	0.00791486	0.0207195	0.0144808	0.0109083	0.00631913	0.018762	0.0102568	0.0120367	0.0128413	0.00203693	0.00184958	0.00161226		0.00173761		0.0018255			0.00178493
SM 46:2;O2	13.72	320.6	869.748	868.741	C51H101N2O6P	[M+H]+	0.000306945	0.0692234	0.061094	0.0213758	0.0794902	0.0890561	0.090067	0.0247889	0.0652833	0.0415708	0.0773538	0.0741081	0.0115291	0.0122125	0.0136347	0.00892659	0.00867632	0.0152661	0.0107789	0.00976251	0.0131606	0.0112892
TG 15:0_18:1_32:1	16.75	361	1059	1040.97	C68H128O6	[M+NH4]+	8.53227e-05	0.00256125	0.00192498	0.00123404	0.00226977	0.0014346	0.0014251	0.00248837	0.00168203	0.00146763	0.00122182	0.00110095	0.000356496	0.000292377	0.000602502	0.000460828	0.00103211	0.000454143	0.000423378	0.00035589	0.000261274	0.000549579
TG 16:0_16:0_26:0	16.53	346.8	964.928	946.895	C61H118O6	[M+NH4]+	0.00239042	0.0226082	0.0300552	0.0235467	0.0368409	0.015509	0.01475	0.045561	0.0283858	0.0234897	0.0177707	0.0148627	0.00780249	0.00708639	0.00938851	0.00731259	0.0143189	0.0112634	0.00755491	0.00844693	0.00846585	0.0124825
TG 16:0_16:0_26:1	16.39	344.6	962.914	944.88	C61H116O6	[M+NH4]+	0.00029629	0.0626103	0.0703725	0.0545287	0.0785968	0.048825	0.0452369	0.100913	0.0646711	0.0587881	0.0494394	0.0394642	0.0203023	0.0194434	0.0254808	0.0194054	0.0355536	0.0363293	0.0198445	0.0219858	0.0235305	0.037531
TG 16:0_18:0_26:0	16.66	352.1	992.958	974.925	C63H122O6	[M+NH4]+	0.002185	0.0102658	0.012255	0.0105056	0.0156206	0.00562072	0.00605182	0.0209794	0.0117329	0.00937049	0.00727196	0.00628281	0.0028662	0.00227995	0.00331822	0.00250195	0.00504166	0.00353207	0.00284572	0.00267659	0.00220014	0.00354685
TG 16:0_18:0_26:1	16.54	349.9	990.944	972.911	C63H120O6	[M+NH4]+	0.000428699	0.0421779	0.0581232	0.0401341	0.0625549	0.0301693	0.0288783	0.0763468	0.0487938	0.0403682	0.0296102	0.0260399	0.00821232	0.00750416	0.0134533	0.00783394	0.0169678	0.0158243	0.00952442	0.0102266	0.0108279	0.0173197
TG 16:0_18:0_30:1	16.8	360	1047	1028.97	C67H128O6	[M+NH4]+	0.000133912	0.0064208	0.00570996	0.00363603	0.00684938	0.00396493	0.00376934	0.00800762	0.00573718	0.00372363	0.00327621	0.00277018	0.000677249	0.00050359	0.000952117	0.000631064	0.00178079	0.000854391	0.000846122	0.000707765	0.000659162	0.00104466
TG 16:0_18:1_26:1	16.41	348.3	988.929	970.896	C63H118O6	[M+NH4]+	1.89425e-05	0.0765067	0.0770287	0.0552565	0.0789623	0.0640389	0.063269	0.104017	0.065412	0.0673524	0.0588054	0.051148	0.0216779	0.0227278	0.0277657	0.0241684	0.0298701	0.0413875	0.0208767	0.0261704	0.0265055	0.0402515
TG 16:0_18:1_28:1	16.55	353.6	1016.96	998.925	C65H122O6	[M+NH4]+	1.85191e-05	0.036693	0.0379679	0.0248451	0.0440799	0.029489	0.0293262	0.0464044	0.0312884	0.0286636	0.0232624	0.0225259	0.00517669	0.00509843	0.0076741	0.00565946	0.00974145	0.0101159	0.00589244	0.0069256	0.00643763	0.0108344
TG 16:0_18:1_30:1	16.69	358.9	1044.99	1026.96	C67H126O6	[M+NH4]+	3.72906e-05	0.0148555	0.013456	0.00711676	0.0145934	0.0116995	0.0108721	0.018137	0.0124948	0.00913745	0.00812083	0.00770419	0.00129358	0.00100165	0.00188462	0.00147419	0.00278675	0.00207788	0.00130094	0.00129335	0.00144948	0.00217683
TG 16:0_18:1_32:1	16.81	363.6	1073.02	1054.99	C69H130O6	[M+NH4]+	5.36684e-05	0.00686855	0.00559621	0.00311789	0.00563981	0.0047687	0.0049416	0.00699826	0.00502243	0.00332889	0.00314196	0.00280844	0.000559454	0.00050566	0.000781089	0.000615967	0.00125362	0.000795624	0.000550684	0.000544366	0.000583163	0.00109156
TG 16:0_19:1_32:1	16.86	365.5	1087.04	1069	C70H132O6	[M+NH4]+	0.000201892	0.00116256	0.000780134	0.000568432	0.000916398	0.000596736	0.000498905	0.00114666	0.000761699	0.000627116	0.00054752	0.000484612	0.000171645	0.000123373	0.000231122	0.000172682	0.000437795	0.00020745		0.000152583	0.000164711	0.000250377
TG 16:0_26:0_26:1	17.03	369.4	1103.07	1085.03	C71H136O6	[M+NH4]+	8.39845e-05	0.00114173	0.00118583	0.000861177	0.00136159	0.000722917	0.000672123	0.00151911	0.00113122	0.000820218	0.000679885	0.000530326	0.000156308		0.00018982	0.000145789	0.000234454		8.89e-05	9.38e-05	0.00013514	0.000255429
TG 16:0_26:1_26:1	16.92	367.8	1101.05	1083.02	C71H134O6	[M+NH4]+	3.34389e-05	0.00261763	0.00239169	0.00154131	0.00256229	0.00199095	0.00168727	0.00315322	0.0020004	0.00154863	0.00137602	0.00130245	0.000272612	0.000178257	0.000386166	0.000235818	0.000485235	0.000346667	0.00018405	0.00021101	0.000222258	0.000523392
TG 16:1_18:1_29:0	16.41	360.1	1030.97	1012.94	C66H124O6	[M+NH4]+	6.98012e-06	0.00596994	0.00549012	0.00435668	0.00581219	0.00476989	0.00513355	0.00631513	0.00525688	0.00535698	0.00430411	0.00388565	0.0014737	0.00176618	0.00231089	0.00194732	0.00235091	0.00305338	0.0016551	0.00220504	0.00240997	0.00310645
TG 16:1_24:0_26:0	16.92	364.7	1075.04	1057	C69H132O6	[M+NH4]+	0.000101681	0.00194252	0.00218065	0.00151227	0.00241689	0.00158025	0.00132582	0.00315411	0.00230202	0.00158094	0.00118948	0.00122978	0.000323011	0.000215649	0.000470173	0.000351497	0.000743306	0.000387913	0.000299992	0.000247886	0.000337273	0.000615992
TG 16:1_26:1_26:1	16.82	366.8	1099.04	1081	C71H132O6	[M+NH4]+	2.02599e-05	0.00346676	0.00299679	0.00157301	0.00284199	0.00303819	0.00304154	0.00322494	0.00257691	0.00171551	0.0020221	0.00166793	0.000295064	0.000288659	0.000431556	0.000420038	0.000554793	0.000445147	0.000248554	0.000264685	0.000286899	0.000626713
TG 17:0_18:1_26:1	16.48	351	1002.94	984.909	C64H120O6	[M+NH4]+	0.000461392	0.00988221	0.00917531	0.00695431	0.011896	0.00593702	0.00587116	0.0143505	0.00795686	0.00974294	0.00653975	0.00600358	0.00245419	0.00218189	0.00351915	0.0028764	0.00558171	0.00373284	0.00250522	0.00291063	0.00289322	0.00403345
TG 17:0_18:1_28:1	16.62	356.3	1030.97	1012.94	C66H124O6	[M+NH4]+	3.1593e-05	0.00463577	0.0045152	0.00299475	0.00509789	0.00277269	0.00322504	0.00577308	0.00406548	0.00388848	0.00322158	0.00252709	0.000940318	0.000593036	0.00112331	0.00101177	0.00216977	0.00122231	0.000915853	0.000885751	0.000920994	0.00138567
TG 17:1_18:1_26:1	16.35	349.3	1000.93	982.893	C64H118O6	[M+NH4]+	3.38707e-05	0.00702979	0.00578475	0.00447574	0.00764896	0.00535177	0.00449312	0.00722131	0.00521392	0.00644206	0.00509003	0.00452125	0.00212496	0.00223069	0.00254535	0.00252117	0.00363123	0.00315131	0.00210845	0.00290858	0.00254869	0.00383953
TG 17:1_18:1_32:1	16.76	364.1	1085.02	1066.99	C70H130O6	[M+NH4]+	1.77668e-05	0.00116179	0.000839033	0.00060579	0.000957914	0.000896607	0.000767377	0.000921358	0.000749233	0.000592481	0.000578217	0.000552262			0.00025805	0.00022235	0.000439378	0.000191855	0.000208798	0.000142954	0.000139165	0.000241931
TG 17:1_20:1_28:1	16.64	359.7	1056.99	1038.96	C68H126O6	[M+NH4]+	9.26002e-06	0.00236076	0.00165482	0.0011595	0.00209408	0.00160038	0.00169108	0.00221775	0.00160346	0.0016365	0.00126318	0.00124783	0.000383336	0.000265675	0.000507055	0.000410344	0.000900664	0.000459917	0.000346162	0.000364208	0.000234413	0.000547728
TG 17:1_20:2_26:1	16.39	354.1	1026.94	1008.91	C66H120O6	[M+NH4]+	1.76572e-05	0.00180139	0.00128452	0.00113662	0.00175294	0.00131352	0.00114402	0.00128507	0.00132994	0.00151159	0.00112019	0.00126435	0.000585739	0.00056477	0.000803061	0.000675286	0.0009147	0.00082375	0.000539755	0.00061066	0.000533467	0.000908869
TG 17:1_26:0_26:1	16.98	370.2	1115.07	1097.03	C72H136O6	[M+NH4]+	3.19922e-05	0.000416686	0.0002908	0.00020946	0.00040615	0.000223256	0.000249168	0.000361888	0.000327709	0.000278322	0.000240626	0.000197926	5.98e-05		8.61e-05	7.18e-05	0.000159607	7.35e-05	6.72e-05	7.19e-05
TG 18:0_18:1_26:0	16.68	355.3	1018.97	1000.94	C65H124O6	[M+NH4]+	0.000271764	0.0158777	0.0167818	0.0129561	0.0219247	0.0109177	0.0106146	0.0289414	0.0167978	0.0134536	0.0111635	0.00911867	0.00204708	0.00177708	0.00314847	0.00186836	0.00438374	0.00297238	0.00193724	0.00217955	0.00240136	0.00358326
TG 18:1_18:1_24:1	16.28	346.7	986.913	968.879	C63H116O6	[M+NH4]+	3.12417e-05	0.046071	0.0469634	0.0304895	0.0469578	0.0493791	0.0489677	0.0521562	0.0383434	0.0390305	0.0337251	0.0332177	0.017614	0.0194512	0.0242802	0.0223875	0.0210906	0.0297856	0.0194482	0.0226435	0.0202206	0.0274221
TG 18:1_18:1_26:1	16.43	352	1014.94	996.909	C65H120O6	[M+NH4]+	3.81228e-06	0.0344759	0.0306816	0.0213738	0.0338442	0.0325639	0.034026	0.0380564	0.0262932	0.0297981	0.0242248	0.0246508	0.00778229	0.00924077	0.0129194	0.011874	0.0108778	0.0161027	0.00824858	0.0110536	0.00986866	0.0148788
TG 18:1_18:1_28:1	16.57	357.3	1042.97	1024.94	C67H124O6	[M+NH4]+	9.40256e-06	0.014526	0.011706	0.00735667	0.014437	0.014368	0.0140775	0.0133598	0.0103731	0.00969459	0.00921616	0.00896524	0.00163665	0.00171814	0.00225976	0.0020754	0.00271365	0.00276174	0.0017887	0.00195223	0.00165317	0.00291975
TG 18:1_18:1_30:1	16.7	362	1071	1052.97	C69H128O6	[M+NH4]+	3.40018e-05	0.00735181	0.0062865	0.00288846	0.0059419	0.00666051	0.0067956	0.00672106	0.00530152	0.00374397	0.00368952	0.00385559	0.000618415	0.000610654	0.000877816	0.000843078	0.00142318	0.000903494	0.000623227	0.000630982	0.000651949	0.00117379
TG 18:1_18:2_28:1	16.47	356.2	1040.96	1022.92	C67H122O6	[M+NH4]+	3.19932e-06	0.00630872	0.00608096	0.00394704	0.00686965	0.00601697	0.00586135	0.00525689	0.00534766	0.0047331	0.00448607	0.0045253	0.0015687	0.00175625	0.00226409	0.00172086	0.00233442	0.00224715	0.00126538	0.00169398	0.00150184	0.00224062
TG 18:1_19:1_26:1	16.5	354.7	1028.96	1010.92	C66H122O6	[M+NH4]+	8.97688e-06	0.00424046	0.00339773	0.0024346	0.0045115	0.00319138	0.00329031	0.00483015	0.00329971	0.00364007	0.00289537	0.00274381	0.000777833	0.000764406	0.00112657	0.000935895	0.00166463	0.0011102	0.000866079	0.000932543	0.000954151	0.00139531
TG 18:1_26:0_26:0	17.16	372.5	1131.1	1113.06	C73H140O6	[M+NH4]+	0.000180444	0.000361493	0.000354102	0.00023338	0.000418295	0.000223009	0.000272018	0.000490713	0.000430391	0.000216841	0.000220133	0.000142598				4.64e-05	8.79e-05	5.28e-05	4.32e-05
TG 18:1_26:1_26:0	17.04	371.5	1129.08	1111.05	C73H138O6	[M+NH4]+	2.93187e-05	0.00106593	0.000979371	0.000481404	0.000928102	0.00066841	0.000748685	0.000963834	0.000810577	0.000491145	0.000595519	0.00049658	9.22e-05	4.17e-05	0.000146124	0.000104827	0.000142988	8.47e-05	7.79e-05		6.93e-05	0.000118169
TG 18:1_26:1_26:1	16.93	370.4	1127.07	1109.03	C73H136O6	[M+NH4]+	2.0557e-05	0.00132988	0.000958021	0.00055537	0.00115198	0.00110574	0.00105432	0.00109808	0.00103522	0.000596458	0.000764335	0.000644279	7.02e-05	7.41e-05	0.000129645	0.000120139	0.000151402	0.000149823	8.57e-05	9.58e-05	0.000107004	0.000203826
TG 18:1_26:1_28:0	17.16	374.6	1157.11	1139.08	C75H142O6	[M+NH4]+	0.000102366	0.000284964	0.000251622	0.000131874	0.000403058	0.000178136	0.00021139	0.000298514	0.000315115	0.000187178	0.000158696	0.000172577
TG 18:2_18:2_30:0	16.6	361	1068.99	1050.95	C69H126O6	[M+NH4]+	1.50739e-05	0.00376986	0.0029794	0.00194146	0.00337984	0.00316638	0.00359267	0.00241855	0.00274201	0.00198836	0.00205939	0.0022632	0.000551913	0.000445875	0.000793231	0.000737221	0.00132442	0.000899801	0.000619069	0.000478399	0.0005461	0.000824369
TG 18:2_26:1_26:1	16.83	369.9	1125.05	1107.02	C73H134O6	[M+NH4]+	5.37305e-05	0.00098008	0.000768864	0.000379024	0.000706743	0.000800478	0.000740718	0.000637469	0.000662401	0.000340964	0.000481295	0.000490537	9.74e-05	9.26e-05	0.000116965	0.00012816	0.000202133	0.000128807	7.69e-05	0.000101654	6.47e-05	0.000154808
TG 18:4_26:1_26:1	16.68	368.3	1121.02	1102.99	C73H130O6	[M+NH4]+	0.000297309	0.000431398	0.000270155	0.00027107	0.000485516	0.000277475	0.000300078	0.000242855	0.00026191	0.000194925	0.000211483	0.000251684	9.51e-05	8.21e-05	0.000124564		0.000188096	9.79e-05	7.41e-05	0.000109643		0.000110726
TG 20:1_22:3_26:1	16.63	364.6	1095	1076.97	C71H128O6	[M+NH4]+	5.53471e-05	0.0013286	0.000823098	0.000784007	0.00126708	0.000995987	0.000953378	0.000714535	0.000796012	0.000670907	0.000615298	0.000739082	0.000238914	0.000228409	0.000362873	0.00026254	0.000525179	0.000343328	0.000235052	0.00020552	0.000239554	0.000423581
TG 20:1_26:1_26:1	17.05	374.1	1155.1	1137.06	C75H140O6	[M+NH4]+	1.89752e-05	0.000450496	0.000338166	0.000154921	0.000364899	0.000331941	0.00036898	0.00030127	0.000310317	0.000205324	0.000264185	0.000262907
TG 62:4	16.31	350.4	1012.93	994.893	C65H118O6	[M+NH4]+	8.82019e-06	0.0127433	0.0120904	0.00897041	0.0140256	0.0121934	0.0125193	0.0113475	0.0112937	0.0118599	0.00801168	0.0102788	0.00464561	0.00553248	0.00758348	0.00669607	0.00593999	0.00734289	0.00535431	0.00550675	0.00450936	0.0073369
TG 68:4	16.72	365.7	1097.02	1078.99	C71H130O6	[M+NH4]+	4.3922e-05	0.0021193	0.00159315	0.000886096	0.00156228	0.00190997	0.00178931	0.00133971	0.00137342	0.000963067	0.00091921	0.00123904	0.000218848	0.000276829	0.000439115	0.000305345	0.000675873	0.000331464	0.000291082	0.000261981	0.00024063	0.000399862
TG 69:3	16.87	368.8	1113.05	1095.02	C72H134O6	[M+NH4]+	8.73954e-05	0.00060858	0.000351417	0.000244612	0.000465111	0.000351619	0.000329014	0.000455868	0.000346729	0.000308814	0.000266999	0.00025451		6.53e-05	0.000103707	0.000113448	0.000170603	6.5e-05	8.69e-05			0.000118246
TG 72:4	16.95	373	1153.08	1135.05	C75H138O6	[M+NH4]+	5.4605e-05	0.000269795	0.00021755	0.000108162	0.000214823	0.000291019	0.00026392	0.000162653	0.000222714	0.000129425	0.000151179	0.000133572
TG O-16:0_20:0_22:0	16.75	345.2	950.948	932.914	C61H120O5	[M+NH4]+	0.0309494	0.000951295	0.000999576	0.000622389	0.00147792	0.000575946	0.000463841	0.00245759	0.000693073	0.000906888	0.000580275	0.000616654	0.000337964			0.00028776		0.000459917	0.000317217
TG O-16:0_20:1_22:0	16.62	343.6	948.932	930.899	C61H118O5	[M+NH4]+	0.049892	0.00299114	0.00272193	0.00156202	0.00471374	0.00186217	0.00233553	0.00920689	0.00223245	0.00240253	0.00158263	0.0017592	0.000815919	0.00114682	0.000991849	0.000902483	0.00145729	0.00134357	0.000757503	0.000936722	0.000777803	0.00115423
TG O-16:0_22:1_22:1	16.63	346.7	974.948	956.915	C63H120O5	[M+NH4]+	0.00610511	0.00251665	0.00199268	0.00129362	0.00323475	0.00194286	0.0022394	0.00518042	0.00163165	0.00173266	0.00132744	0.00184247	0.000518513	0.000890652	0.00081859	0.000704838	0.000890043	0.00111236	0.000476359	0.000524494	0.000522986	0.000984422
TG O-20:1_20:1_22:1	16.76	351.5	1002.98	984.945	C65H124O5	[M+NH4]+	0.0020616	0.000819025	0.000421806	0.000394833	0.000993512	0.000666311	0.000707362	0.00133912	0.000638712	0.000534687	0.000423175	0.000671786		0.000240197	0.000226207	0.000196058		0.000284875				0.00022068
